# Supplementary material for: Resistant cumin cultivar, GC-4 counters Fusarium oxysporum f. sp. cumini infection through up-regulation of steroid biosynthesis, limonene and pinene degradation and butanoate metabolism pathways
Source: Front Plant Sci. 2023 Oct 17;14:1204828. doi: 10.3389/fpls.2023.1204828 (PMC10616826; doi:10.3389/fpls.2023.1204828)
Supplement: Supplementary file 6 [file DataSheet_1.xlsx]

## Sheet: GC-2 DEGs
Supplementary file 2 (A): Differentially expressed genes (DEGs) among healthy and infected samples of GC-2.
Raw-ID	baseMean	log2FoldChange	lfcSE	stat	pvalue	padj	DCR-ID (From KOBAS-i)	Gene product
TRINITY_DN10530_c0_g1_i1	5258.01	16.4815	1.44496	11.4062	3.89308e-30	7.62474e-29	dcr:108227485	uncharacterized protein LOC108227485 isoform X1
TRINITY_DN2816_c0_g2_i1	522.282	13.1498	1.44803	9.08122	1.07367e-19	1.49115e-18	dcr:108226430	E3 ubiquitin-protein ligase UPL2-like
TRINITY_DN11925_c0_g1_i1	428.627	12.8649	1.45755	8.8264	1.08101e-18	1.43804e-17	dcr:108210073	pyruvate dehydrogenase E1 component subunit beta-3, chloroplastic-like
TRINITY_DN1682_c0_g1_i1	331.925	12.4959	1.44994	8.61816	6.80366e-18	8.74771e-17	dcr:108222754	DNA-directed RNA polymerase II subunit 1
TRINITY_DN10366_c0_g4_i1	225.549	11.9384	1.45242	8.21967	2.04066e-16	2.44575e-15	dcr:108209094	aquaporin TIP2-1
TRINITY_DN4165_c0_g1_i1	218.351	11.8916	1.45268	8.18601	2.70023e-16	3.20149e-15	dcr:108227700	serine/arginine-rich splicing factor RS31-like isoform X1
TRINITY_DN42892_c0_g3_i1	146.367	11.3146	1.45661	7.76773	7.99056e-15	8.71366e-14	dcr:108218770	heme-binding-like protein At3g10130, chloroplastic
TRINITY_DN41760_c0_g1_i1	125.572	11.0935	1.4586	7.6056	2.83581e-14	2.99267e-13	dcr:108214873	uncharacterized protein LOC108214873 isoform X1
TRINITY_DN35856_c0_g1_i1	115.974	10.9788	1.45975	7.52099	5.43618e-14	5.61612e-13	dcr:108220235	uncharacterized protein LOC108220235
TRINITY_DN25400_c0_g1_i1	102.377	10.7989	1.46177	7.38756	1.4955e-13	1.49095e-12	dcr:108228050	nucleolar protein 14
TRINITY_DN41564_c0_g1_i1	99.9774	10.7647	1.46218	7.36207	1.81077e-13	1.78312e-12	dcr:108208897	pentatricopeptide repeat-containing protein At4g11690
TRINITY_DN13513_c0_g2_i1	93.5788	10.6692	1.46338	7.2908	3.0811e-13	3.00722e-12	dcr:108217818	lanC-like protein GCL2
TRINITY_DN13922_c1_g1_i1	83.1812	10.4993	1.46574	7.16314	7.88492e-13	7.4172e-12	dcr:108218163	uncharacterized protein LOC108218163 isoform X1
TRINITY_DN11988_c0_g2_i1	76.7826	10.3838	1.46752	7.0758	1.48593e-12	1.37007e-11	dcr:108220137	ribulose bisphosphate carboxylase small chain, chloroplastic-like
TRINITY_DN9437_c0_g1_i1	70.3841	10.2583	1.46962	6.98026	2.94624e-12	2.66915e-11	dcr:108214402	probable ubiquitin conjugation factor E4
TRINITY_DN10979_c0_g1_i1	648.105	10.0173	0.85997	11.6485	2.33599e-31	4.73252e-30	dcr:108223985	DUF21 domain-containing protein At4g14240 isoform X1
TRINITY_DN14054_c0_g1_i6	50.3886	9.77616	1.47969	6.60688	3.925e-11	3.28933e-10	dcr:108214021	clathrin heavy chain 1 isoform X1
TRINITY_DN3662_c0_g2_i1	47.1893	9.68153	1.48212	6.53223	6.47989e-11	5.31941e-10	dcr:108215289	uncharacterized protein LOC108215289
TRINITY_DN14208_c0_g2_i3	45.5897	9.63178	1.48346	6.49278	8.42679e-11	6.87293e-10	dcr:108195991	plasma membrane ATPase 1-like
TRINITY_DN4575_c0_g2_i1	494.913	9.62779	0.732028	13.1522	1.65264e-39	3.93471e-38	dcr:108216171	acyl-coenzyme A thioesterase 8-like
TRINITY_DN13439_c0_g1_i1	43.99	9.58024	1.4849	6.45177	1.10552e-10	8.91789e-10	dcr:108204401	CASP-like protein 2B2
TRINITY_DN12386_c0_g1_i1	40.7908	9.47131	1.48814	6.36455	1.95864e-10	1.54885e-09	dcr:108206559	auxin-responsive protein SAUR24
TRINITY_DN23141_c0_g1_i1	38.3913	9.38385	1.49092	6.29398	3.09425e-10	2.40383e-09	dcr:108207696	uncharacterized protein LOC108207696
TRINITY_DN13929_c0_g2_i1	37.5915	9.35347	1.49194	6.26936	3.6254e-10	2.79435e-09	dcr:108227938	40S ribosomal protein S12-like
TRINITY_DN21751_c0_g1_i1	193.069	9.2692	1.0352	8.95404	3.42711e-19	4.65003e-18	dcr:108196063	uncharacterized protein LOC108196063 isoform X1
TRINITY_DN13637_c0_g1_i1	33.5924	9.1912	1.49774	6.13673	8.42367e-10	6.31632e-09	dcr:108210231	abscisic acid 8'-hydroxylase 2-like
TRINITY_DN14064_c1_g2_i1	32.7926	9.15644	1.49907	6.10807	1.00842e-09	7.46018e-09	dcr:108196248	pyruvate, phosphate dikinase, chloroplastic isoform X1
TRINITY_DN39916_c0_g1_i1	31.9928	9.12081	1.50048	6.07861	1.21227e-09	8.90109e-09	dcr:108224735	uncharacterized protein LOC108224735
TRINITY_DN23371_c0_g1_i1	31.9928	9.12081	1.50048	6.07861	1.21227e-09	8.90109e-09	dcr:108205411	ras-related protein Rab11D-like
TRINITY_DN8559_c0_g2_i1	31.579	9.1022	1.5019	6.06047	1.35728e-09	9.92452e-09	dcr:108204871	acetyl-coenzyme A synthetase, chloroplastic/glyoxysomal-like
TRINITY_DN4575_c0_g1_i1	30.3931	9.04681	1.50352	6.01711	1.77564e-09	1.28348e-08	dcr:108216171	acyl-coenzyme A thioesterase 8-like
TRINITY_DN36021_c0_g1_i1	29.5933	9.00834	1.50516	5.98496	2.16446e-09	1.54807e-08	dcr:108227493	uncharacterized protein LOC108227493 isoform X1
TRINITY_DN14357_c0_g2_i1	942.462	8.97105	0.428972	20.9129	4.08528e-97	1.9297e-95	dcr:108218409	acetyl-CoA carboxylase 1-like
TRINITY_DN10078_c1_g2_i1	28.7935	8.96881	1.50691	5.95181	2.65201e-09	1.88457e-08	dcr:108227018	2S sulfur-rich seed storage protein 2-like
TRINITY_DN10764_c0_g1_i1	28.7935	8.96881	1.50691	5.95181	2.65201e-09	1.88457e-08	dcr:108199707	putative nuclease HARBI1
TRINITY_DN14228_c0_g5_i4	28.7935	8.96881	1.50691	5.95181	2.65201e-09	1.88457e-08	dcr:108223042	phosphoenolpyruvate carboxylase 2
TRINITY_DN13686_c0_g1_i3	26.394	8.84328	1.51279	5.84566	5.04559e-09	3.4873e-08	dcr:108216165	actin-depolymerizing factor 1
TRINITY_DN13940_c1_g1_i1	25.5942	8.79889	1.51501	5.8078	6.32994e-09	4.33766e-08	dcr:108211696	seed biotin-containing protein SBP65-like
TRINITY_DN13914_c0_g1_i2	24.7944	8.75308	1.51738	5.76855	7.99566e-09	5.42023e-08	dcr:108226430	E3 ubiquitin-protein ligase UPL2-like
TRINITY_DN14269_c0_g5_i1	22.3949	8.60624	1.52552	5.64152	1.68556e-08	1.09154e-07	dcr:108200272	putative polyol transporter 1
TRINITY_DN7648_c0_g2_i2	21.5951	8.55377	1.52863	5.59571	2.1972e-08	1.40739e-07	dcr:108199651	protein trichome birefringence-like 38
TRINITY_DN14280_c0_g2_i2	21.5951	8.55377	1.52863	5.59571	2.1972e-08	1.40739e-07	dcr:108196026	S-adenosylmethionine decarboxylase proenzyme
TRINITY_DN14138_c0_g1_i4	21.5951	8.55377	1.52863	5.59571	2.1972e-08	1.40739e-07	dcr:108227378	BEL1-like homeodomain protein 1
TRINITY_DN27547_c0_g1_i1	117.086	8.54614	1.04285	8.19499	2.50612e-16	2.99143e-15	dcr:108196753	serine-threonine kinase receptor-associated protein-like
TRINITY_DN14323_c0_g2_i2	20.7953	8.49933	1.53199	5.54789	2.89139e-08	1.82426e-07	dcr:108214111	aldehyde dehydrogenase family 2 member B4, mitochondrial-like
TRINITY_DN13768_c0_g2_i1	20.7953	8.49933	1.53199	5.54789	2.89139e-08	1.82426e-07	dcr:108219275	ubiquitin-conjugating enzyme E2 7
TRINITY_DN14296_c0_g3_i6	19.9955	8.44274	1.53564	5.49788	3.84386e-08	2.38936e-07	dcr:108195886	probable protein phosphatase 2C 50
TRINITY_DN452_c0_g1_i1	19.9955	8.44274	1.53564	5.49788	3.84386e-08	2.38936e-07	dcr:108193268	calmodulin-binding protein 60 D
TRINITY_DN13747_c0_g2_i1	19.1957	8.38385	1.53962	5.44541	5.16876e-08	3.15652e-07	dcr:108192915	26S protease regulatory subunit 10B homolog A
TRINITY_DN1899_c0_g1_i1	19.1957	8.38385	1.53962	5.44541	5.16876e-08	3.15652e-07	dcr:108214742	probable polyamine oxidase 5
TRINITY_DN13960_c0_g1_i4	19.1957	8.38385	1.53962	5.44541	5.16876e-08	3.15652e-07	dcr:108199767	pyruvate dehydrogenase E1 component subunit alpha, mitochondrial-like
TRINITY_DN10405_c0_g1_i1	19.1957	8.38385	1.53962	5.44541	5.16876e-08	3.15652e-07	dcr:108199270	homeobox-leucine zipper protein HOX20-like
TRINITY_DN13513_c0_g1_i1	18.3958	8.32245	1.54399	5.39023	7.03694e-08	4.19982e-07	dcr:108218033	lanC-like protein GCL2
TRINITY_DN2866_c0_g2_i1	18.3958	8.32245	1.54399	5.39023	7.03694e-08	4.19982e-07	dcr:108206602	expansin-like B1
TRINITY_DN9373_c0_g2_i1	18.3958	8.32245	1.54399	5.39023	7.03694e-08	4.19982e-07	dcr:108200563	sugar transport protein 13-like
TRINITY_DN13584_c0_g2_i4	18.3958	8.32245	1.54399	5.39023	7.03694e-08	4.19982e-07	dcr:108209824	B2 protein
TRINITY_DN13016_c0_g1_i2	17.596	8.25832	1.54878	5.33214	9.70598e-08	5.64032e-07	dcr:108227785	4-hydroxyphenylpyruvate dioxygenase
TRINITY_DN12199_c0_g1_i1	17.596	8.25832	1.54878	5.33214	9.70598e-08	5.64032e-07	dcr:108202159	S-adenosylmethionine synthase 5-like
TRINITY_DN44992_c0_g1_i1	17.596	8.25832	1.54878	5.33214	9.70598e-08	5.64032e-07	dcr:108200039	solute carrier family 35 member F1-like
TRINITY_DN37090_c0_g1_i1	16.7962	8.1912	1.55406	5.27086	1.35788e-07	7.72822e-07	dcr:108204568	ABC transporter B family member 21-like
TRINITY_DN11074_c0_g1_i1	16.7962	8.1912	1.55406	5.27086	1.35788e-07	7.72822e-07	dcr:108195354	late embryogenesis abundant protein D-29
TRINITY_DN7182_c0_g2_i1	16.7962	8.1912	1.55406	5.27086	1.35788e-07	7.72822e-07	dcr:108216097	beta-1,3-galactosyltransferase 7-like
TRINITY_DN12545_c0_g2_i1	16.3454	8.15266	1.64276	4.96278	6.94926e-07	3.56669e-06	dcr:108227419	probable E3 ubiquitin-protein ligase XERICO
TRINITY_DN5365_c0_g3_i1	15.9964	8.12082	1.55989	5.20601	1.92946e-07	1.07458e-06	dcr:108218583	5-methyltetrahydropteroyltriglutamate--homocysteine methyltransferase-like
TRINITY_DN13225_c0_g8_i2	15.9964	8.12082	1.55989	5.20601	1.92946e-07	1.07458e-06	dcr:108221973	E3 ubiquitin-protein ligase UPL1 isoform X2
TRINITY_DN13777_c0_g2_i2	15.9964	8.12082	1.55989	5.20601	1.92946e-07	1.07458e-06	dcr:108219129	fructose-bisphosphate aldolase cytoplasmic isozyme
TRINITY_DN14192_c0_g2_i1	15.9964	8.12082	1.55989	5.20601	1.92946e-07	1.07458e-06	dcr:108212728	alpha-aminoadipic semialdehyde synthase-like
TRINITY_DN11206_c0_g1_i1	15.9964	8.12082	1.55989	5.20601	1.92946e-07	1.07458e-06	dcr:108224543	homeobox-leucine zipper protein ATHB-12-like
TRINITY_DN13249_c0_g1_i4	15.1966	8.04682	1.56639	5.13719	2.78884e-07	1.52626e-06	dcr:108206076	copper transport protein ATX1
TRINITY_DN13656_c1_g1_i1	15.1966	8.04682	1.56639	5.13719	2.78884e-07	1.52626e-06	dcr:108193046	polyubiquitin
TRINITY_DN14051_c0_g2_i5	15.1966	8.04682	1.56639	5.13719	2.78884e-07	1.52626e-06	dcr:108202619	actin-7-like
TRINITY_DN32948_c0_g1_i1	15.1966	8.04682	1.56639	5.13719	2.78884e-07	1.52626e-06	dcr:108192429	uncharacterized protein LOC108192429
TRINITY_DN46179_c0_g1_i1	4114.69	8.03582	0.162726	49.3826	0	0	dcr:108218571	probable mediator of RNA polymerase II transcription subunit 26b
TRINITY_DN11081_c0_g1_i1	14.3967	7.96881	1.57365	5.0639	4.10764e-07	2.17653e-06	dcr:108192900	long chain acyl-CoA synthetase 6, peroxisomal-like
TRINITY_DN14358_c1_g1_i1	14.3967	7.96881	1.57365	5.0639	4.10764e-07	2.17653e-06	dcr:108227379	plasma membrane ATPase 4
TRINITY_DN13615_c0_g1_i1	14.3967	7.96881	1.57365	5.0639	4.10764e-07	2.17653e-06	dcr:108216169	2-oxoglutarate-dependent dioxygenase DAO-like
TRINITY_DN5335_c0_g1_i1	14.3967	7.96881	1.57365	5.0639	4.10764e-07	2.17653e-06	dcr:108213617	uncharacterized protein LOC108213617
TRINITY_DN12575_c0_g1_i2	14.3967	7.96881	1.57365	5.0639	4.10764e-07	2.17653e-06	dcr:108219346	peroxisomal membrane protein 11D-like isoform X1
TRINITY_DN12821_c0_g1_i1	14.3967	7.96881	1.57365	5.0639	4.10764e-07	2.17653e-06	dcr:108223491	LOW QUALITY PROTEIN: cucumber peeling cupredoxin-like
TRINITY_DN14063_c0_g4_i2	13.5969	7.88635	1.58183	4.98558	6.17776e-07	3.19673e-06	dcr:108192498	40S ribosomal protein S3a-like
TRINITY_DN8430_c0_g1_i1	13.5969	7.88635	1.58183	4.98558	6.17776e-07	3.19673e-06	dcr:108205689	ornithine aminotransferase, mitochondrial
TRINITY_DN12505_c0_g1_i1	13.5969	7.88635	1.58183	4.98558	6.17776e-07	3.19673e-06	dcr:108208346	protein LE25-like
TRINITY_DN3945_c0_g2_i1	13.5969	7.88635	1.58183	4.98558	6.17776e-07	3.19673e-06	dcr:108227928	guanine nucleotide-binding protein alpha-1 subunit
TRINITY_DN11305_c0_g2_i1	13.5969	7.88635	1.58183	4.98558	6.17776e-07	3.19673e-06	dcr:108227186	arginine decarboxylase
TRINITY_DN13965_c0_g6_i1	13.5969	7.88635	1.58183	4.98558	6.17776e-07	3.19673e-06	dcr:108211047	uncharacterized protein LOC108211047
TRINITY_DN14347_c0_g1_i1	142.193	7.82392	0.747925	10.4608	1.30696e-25	2.29056e-24	dcr:108202380	ABC transporter C family member 14-like
TRINITY_DN14123_c0_g1_i3	12.7971	7.79889	1.59112	4.90152	9.50989e-07	4.77278e-06	dcr:108227786	probable galactinol--sucrose galactosyltransferase 6
TRINITY_DN2157_c0_g3_i1	12.7971	7.79889	1.59112	4.90152	9.50989e-07	4.77278e-06	dcr:108197725	protein LURP-one-related 15-like
TRINITY_DN11527_c0_g1_i1	12.7971	7.79889	1.59112	4.90152	9.50989e-07	4.77278e-06	dcr:108193714	U-box domain-containing protein 19-like
TRINITY_DN14054_c0_g1_i9	12.7971	7.79889	1.59112	4.90152	9.50989e-07	4.77278e-06	dcr:108214021	clathrin heavy chain 1 isoform X1
TRINITY_DN14054_c0_g1_i4	12.7971	7.79889	1.59112	4.90152	9.50989e-07	4.77278e-06	dcr:108214021	clathrin heavy chain 1 isoform X1
TRINITY_DN14054_c0_g1_i3	12.7971	7.79889	1.59112	4.90152	9.50989e-07	4.77278e-06	dcr:108214021	clathrin heavy chain 1 isoform X1
TRINITY_DN14054_c0_g1_i15	12.7971	7.79889	1.59112	4.90152	9.50989e-07	4.77278e-06	dcr:108214021	clathrin heavy chain 1 isoform X1
TRINITY_DN14318_c0_g1_i6	12.7971	7.79889	1.59112	4.90152	9.50989e-07	4.77278e-06	dcr:108195961	beta-D-xylosidase 1-like
TRINITY_DN13058_c0_g2_i4	12.7971	7.79889	1.59112	4.90152	9.50989e-07	4.77278e-06	dcr:108216248	monoglyceride lipase-like
TRINITY_DN10817_c0_g1_i2	11.9973	7.70578	1.60174	4.81089	1.5026e-06	7.24477e-06	dcr:108195720	protein EMB-1
TRINITY_DN10232_c0_g1_i1	11.9973	7.70578	1.60174	4.81089	1.5026e-06	7.24477e-06	dcr:108223000	vacuolar protein sorting-associated protein 27-like isoform X1
TRINITY_DN5606_c0_g1_i2	11.9973	7.70578	1.60174	4.81089	1.5026e-06	7.24477e-06	dcr:108223204	omega-hydroxypalmitate O-feruloyl transferase-like
TRINITY_DN13184_c0_g1_i2	11.9973	7.70578	1.60174	4.81089	1.5026e-06	7.24477e-06	dcr:108220033	uncharacterized protein LOC108220033
TRINITY_DN13256_c0_g1_i2	11.9973	7.70578	1.60174	4.81089	1.5026e-06	7.24477e-06	dcr:108193623	glycine-rich protein A3-like
TRINITY_DN9056_c0_g1_i1	11.9973	7.70578	1.60174	4.81089	1.5026e-06	7.24477e-06	dcr:108226838	uncharacterized protein LOC108226838
TRINITY_DN4143_c0_g1_i1	11.9973	7.70578	1.60174	4.81089	1.5026e-06	7.24477e-06	dcr:108206263	transcription factor DIVARICATA-like
TRINITY_DN8792_c0_g3_i1	11.9973	7.70578	1.60174	4.81089	1.5026e-06	7.24477e-06	dcr:108225331	probable inactive purple acid phosphatase 27
TRINITY_DN13748_c0_g1_i3	11.9973	7.70578	1.60174	4.81089	1.5026e-06	7.24477e-06	dcr:108214123	probable nucleoredoxin 2
TRINITY_DN10912_c0_g1_i2	11.9973	7.70578	1.60174	4.81089	1.5026e-06	7.24477e-06	dcr:108213402	late embryogenesis abundant protein D-34-like
TRINITY_DN12767_c0_g1_i1	62.6983	7.64171	1.05902	7.21583	5.36057e-13	5.12445e-12	dcr:108208168	probable protein phosphatase 2C 24
TRINITY_DN14199_c0_g2_i1	11.1975	7.60624	1.614	4.71267	2.44493e-06	1.14507e-05	dcr:108227584	cell division control protein 48 homolog E-like
TRINITY_DN2817_c0_g2_i1	11.1975	7.60624	1.614	4.71267	2.44493e-06	1.14507e-05	dcr:108215391	DEAD-box ATP-dependent RNA helicase 32
TRINITY_DN36705_c0_g1_i1	11.1975	7.60624	1.614	4.71267	2.44493e-06	1.14507e-05	dcr:108210530	probable strigolactone esterase DAD2
TRINITY_DN11058_c0_g3_i1	11.1975	7.60624	1.614	4.71267	2.44493e-06	1.14507e-05	dcr:108217769	uncharacterized protein LOC108217769
TRINITY_DN12234_c0_g2_i1	11.1975	7.60624	1.614	4.71267	2.44493e-06	1.14507e-05	dcr:108206049	protein LE25-like
TRINITY_DN13865_c0_g1_i2	11.1975	7.60624	1.614	4.71267	2.44493e-06	1.14507e-05	dcr:108192785	pheophorbide a oxygenase, chloroplastic
TRINITY_DN10204_c0_g2_i1	11.1975	7.60624	1.614	4.71267	2.44493e-06	1.14507e-05	dcr:108194015	thaumatin-like protein 1b
TRINITY_DN14285_c1_g1_i1	11.1975	7.60624	1.614	4.71267	2.44493e-06	1.14507e-05	dcr:108227786	probable galactinol--sucrose galactosyltransferase 6
TRINITY_DN7674_c0_g2_i1	11.1975	7.60624	1.614	4.71267	2.44493e-06	1.14507e-05	dcr:108223264	probable GTP diphosphokinase RSH2, chloroplastic
TRINITY_DN28578_c0_g1_i1	11.1975	7.60624	1.614	4.71267	2.44493e-06	1.14507e-05	dcr:108201047	UDP-glycosyltransferase 85A8-like
TRINITY_DN40985_c0_g1_i1	10.3976	7.49933	1.62831	4.60559	4.11298e-06	1.83392e-05	dcr:108216320	basic endochitinase-like
TRINITY_DN13354_c0_g1_i1	10.3976	7.49933	1.62831	4.60559	4.11298e-06	1.83392e-05	dcr:108223962	uncharacterized protein LOC108223962
TRINITY_DN14093_c0_g2_i2	10.3976	7.49933	1.62831	4.60559	4.11298e-06	1.83392e-05	dcr:108220706	probable cysteine protease RD19D
TRINITY_DN11652_c0_g2_i2	10.3976	7.49933	1.62831	4.60559	4.11298e-06	1.83392e-05	dcr:108214779	probable mitochondrial-processing peptidase subunit beta, mitochondrial
TRINITY_DN27441_c0_g1_i1	10.3976	7.49933	1.62831	4.60559	4.11298e-06	1.83392e-05	dcr:108205754	uncharacterized protein LOC108205754
TRINITY_DN14194_c2_g1_i1	10.3976	7.49933	1.62831	4.60559	4.11298e-06	1.83392e-05	dcr:108216136	9-cis-epoxycarotenoid dioxygenase NCED3, chloroplastic
TRINITY_DN12686_c0_g1_i1	10.3976	7.49933	1.62831	4.60559	4.11298e-06	1.83392e-05	dcr:108195178	transformation/transcription domain-associated protein
TRINITY_DN13856_c0_g4_i1	10.3976	7.49933	1.62831	4.60559	4.11298e-06	1.83392e-05	dcr:108207790	uncharacterized protein LOC108207790
TRINITY_DN12325_c0_g1_i1	10.3976	7.49933	1.62831	4.60559	4.11298e-06	1.83392e-05	dcr:108218764	transmembrane protein 205-like
TRINITY_DN1098_c0_g1_i1	10.3976	7.49933	1.62831	4.60559	4.11298e-06	1.83392e-05	dcr:108209031	protein RIK isoform X2
TRINITY_DN13138_c1_g1_i3	10.3976	7.49933	1.62831	4.60559	4.11298e-06	1.83392e-05	dcr:108223834	uncharacterized protein LOC108223834
TRINITY_DN14192_c0_g1_i5	10.3976	7.49933	1.62831	4.60559	4.11298e-06	1.83392e-05	dcr:108192546	alpha-aminoadipic semialdehyde synthase-like
TRINITY_DN14287_c0_g2_i2	9.59783	7.38385	1.64522	4.48807	7.18707e-06	3.09072e-05	dcr:108214209	intracellular protein transport protein USO1
TRINITY_DN12986_c0_g3_i1	9.59783	7.38385	1.64522	4.48807	7.18707e-06	3.09072e-05	dcr:108215692	isopentenyl-diphosphate Delta-isomerase I
TRINITY_DN12925_c0_g2_i1	9.59783	7.38385	1.64522	4.48807	7.18707e-06	3.09072e-05	dcr:108200460	probable xyloglucan endotransglucosylase/hydrolase protein 30
TRINITY_DN12438_c0_g1_i1	9.59783	7.38385	1.64522	4.48807	7.18707e-06	3.09072e-05	dcr:108205320	probable WRKY transcription factor 31
TRINITY_DN10486_c0_g1_i2	9.59783	7.38385	1.64522	4.48807	7.18707e-06	3.09072e-05	dcr:108216858	G-type lectin S-receptor-like serine/threonine-protein kinase At5g24080
TRINITY_DN7601_c0_g1_i2	9.59783	7.38385	1.64522	4.48807	7.18707e-06	3.09072e-05	dcr:108197513	protein NRT1/ PTR FAMILY 5.7-like
TRINITY_DN13786_c1_g2_i1	9.59783	7.38385	1.64522	4.48807	7.18707e-06	3.09072e-05	dcr:108198846	major allergen Dau c 1-like
TRINITY_DN14161_c0_g1_i3	9.59783	7.38385	1.64522	4.48807	7.18707e-06	3.09072e-05	dcr:108202522	presequence protease 1, chloroplastic/mitochondrial-like
TRINITY_DN9982_c0_g1_i1	9.59783	7.38385	1.64522	4.48807	7.18707e-06	3.09072e-05	dcr:108227177	E3 ubiquitin-protein ligase UPL3-like
TRINITY_DN12290_c0_g1_i1	8.79801	7.25832	1.66512	4.35903	1.30641e-05	5.36474e-05	dcr:108202552	polyadenylate-binding protein 2-like isoform X2
TRINITY_DN13613_c0_g1_i3	8.79801	7.25832	1.66512	4.35903	1.30641e-05	5.36474e-05	dcr:108199402	26S proteasome non-ATPase regulatory subunit 1 homolog A-like
TRINITY_DN1510_c0_g1_i1	8.79801	7.25832	1.66512	4.35903	1.30641e-05	5.36474e-05	dcr:108196307	zeaxanthin epoxidase, chloroplastic
TRINITY_DN12078_c0_g1_i2	8.79801	7.25832	1.66512	4.35903	1.30641e-05	5.36474e-05	dcr:108222914	ABC transporter G family member 29
TRINITY_DN8043_c0_g1_i1	8.79801	7.25832	1.66512	4.35903	1.30641e-05	5.36474e-05	dcr:108218474	lysine-specific demethylase JMJ25-like
TRINITY_DN11360_c0_g2_i1	8.79801	7.25832	1.66512	4.35903	1.30641e-05	5.36474e-05	dcr:108200640	cold-regulated 413 plasma membrane protein 1-like
TRINITY_DN10318_c0_g1_i1	8.79801	7.25832	1.66512	4.35903	1.30641e-05	5.36474e-05	dcr:108211888	alpha-galactosidase-like
TRINITY_DN13464_c0_g1_i3	8.79801	7.25832	1.66512	4.35903	1.30641e-05	5.36474e-05	dcr:108211550	dehydration-responsive element-binding protein 2A-like
TRINITY_DN9670_c0_g1_i2	8.79801	7.25832	1.66512	4.35903	1.30641e-05	5.36474e-05	dcr:108215344	V-type proton ATPase subunit D
TRINITY_DN12726_c0_g2_i1	8.79801	7.25832	1.66512	4.35903	1.30641e-05	5.36474e-05	dcr:108209227	EIN3-binding F-box protein 1-like
TRINITY_DN12916_c0_g1_i1	8.79801	7.25832	1.66512	4.35903	1.30641e-05	5.36474e-05	dcr:108211882	glucan endo-1,3-beta-glucosidase, basic isoform-like
TRINITY_DN12702_c0_g1_i1	8.79801	7.25832	1.66512	4.35903	1.30641e-05	5.36474e-05	dcr:108197084	metalloendoproteinase 2-MMP-like
TRINITY_DN10368_c0_g2_i1	8.79801	7.25832	1.66512	4.35903	1.30641e-05	5.36474e-05	dcr:108226456	pathogenesis-related protein PR-1 type-like
TRINITY_DN11663_c0_g2_i1	8.79801	7.25832	1.66512	4.35903	1.30641e-05	5.36474e-05	dcr:108214439	catalase
TRINITY_DN29681_c0_g1_i1	8.79801	7.25832	1.66512	4.35903	1.30641e-05	5.36474e-05	dcr:108199740	protein KAKU4 isoform X1
TRINITY_DN13777_c0_g1_i1	8.79801	7.25832	1.66512	4.35903	1.30641e-05	5.36474e-05	dcr:108219129	fructose-bisphosphate aldolase cytoplasmic isozyme
TRINITY_DN14173_c0_g2_i3	8.79801	7.25832	1.66512	4.35903	1.30641e-05	5.36474e-05	dcr:108197384	aspartic proteinase A1-like
TRINITY_DN9807_c1_g1_i1	8.79801	7.25832	1.66512	4.35903	1.30641e-05	5.36474e-05	dcr:108216318	ras-related protein RABB1c-like
TRINITY_DN10078_c1_g2_i3	8.79801	7.25832	1.66512	4.35903	1.30641e-05	5.36474e-05	dcr:108227018	2S sulfur-rich seed storage protein 2-like
TRINITY_DN13783_c0_g1_i1	8.79801	7.25832	1.66512	4.35903	1.30641e-05	5.36474e-05	dcr:108200453	uncharacterized protein LOC108200453
TRINITY_DN46320_c0_g1_i1	92.604	7.2018	0.759158	9.48656	2.38782e-21	3.58093e-20	dcr:108209151	protein FAM133
TRINITY_DN12953_c0_g1_i2	8.38422	7.18934	1.70149	4.22532	2.38602e-05	9.39202e-05	dcr:108227139	transcription elongation factor SPT6
TRINITY_DN7454_c0_g1_i1	8.35648	7.18489	1.92484	3.73273	0.000189418	0.000622907	dcr:108208794	uncharacterized protein LOC108208794 isoform X2
TRINITY_DN11074_c0_g2_i1	89.4048	7.15072	0.760292	9.40524	5.19116e-21	7.70647e-20	dcr:108195354	late embryogenesis abundant protein D-29
TRINITY_DN10912_c0_g1_i1	7.99819	7.12082	1.68975	4.21413	2.50739e-05	9.75178e-05	dcr:108213402	late embryogenesis abundant protein D-34-like
TRINITY_DN14198_c1_g2_i1	7.99819	7.12082	1.68975	4.21413	2.50739e-05	9.75178e-05	dcr:108223120	serine/threonine-protein kinase AFC2 isoform X1
TRINITY_DN9325_c0_g2_i1	7.99819	7.12082	1.68975	4.21413	2.50739e-05	9.75178e-05	dcr:108204834	S-adenosylmethionine synthase 2-like
TRINITY_DN45691_c0_g1_i1	7.99819	7.12082	1.68975	4.21413	2.50739e-05	9.75178e-05	dcr:108219311	structural maintenance of chromosomes protein 6B
TRINITY_DN20272_c0_g1_i1	7.99819	7.12082	1.68975	4.21413	2.50739e-05	9.75178e-05	dcr:108223438	B-box domain protein 30-like
TRINITY_DN12629_c0_g1_i1	7.99819	7.12082	1.68975	4.21413	2.50739e-05	9.75178e-05	dcr:108223140	ethylene receptor
TRINITY_DN11973_c0_g1_i1	7.99819	7.12082	1.68975	4.21413	2.50739e-05	9.75178e-05	dcr:108204012	pre-mRNA-processing factor 39
TRINITY_DN7401_c0_g3_i1	7.99819	7.12082	1.68975	4.21413	2.50739e-05	9.75178e-05	dcr:108210107	dolichol kinase EVAN
TRINITY_DN13264_c0_g2_i1	7.99819	7.12082	1.68975	4.21413	2.50739e-05	9.75178e-05	dcr:108196785	inactive beta-amylase 9
TRINITY_DN13643_c0_g1_i1	7.99819	7.12082	1.68975	4.21413	2.50739e-05	9.75178e-05	dcr:108218974	ruBisCO large subunit-binding protein subunit alpha-like
TRINITY_DN10626_c0_g2_i1	7.99819	7.12082	1.68975	4.21413	2.50739e-05	9.75178e-05	dcr:108223265	protein NRT1/ PTR FAMILY 6.4-like
TRINITY_DN10848_c3_g1_i1	1060.37	7.07441	0.225318	31.3975	2.18669e-216	2.24593e-214	dcr:108223291	cold-shock protein CS120-like
TRINITY_DN13441_c0_g1_i3	7.15212	6.96036	2.14132	3.25049	0.00115205	0.00316715	dcr:108215065	tryptophan synthase beta chain 1
TRINITY_DN12033_c0_g2_i1	187.86	6.89824	0.735076	9.38439	6.32792e-21	9.34691e-20	dcr:108193653	transcription factor MYB1R1
TRINITY_DN12776_c0_g1_i2	6.76609	6.88036	1.97141	3.49008	0.000482879	0.0014439	dcr:108203594	coatomer subunit alpha-1-like
TRINITY_DN8802_c1_g1_i1	109.713	6.85881	0.628046	10.9209	9.16145e-28	1.69295e-26	dcr:108223291	cold-shock protein CS120-like
TRINITY_DN13416_c0_g1_i1	36.3043	6.84815	1.08281	6.32443	2.54169e-10	1.98679e-09	dcr:108206159	probable protein phosphatase 2C 24
TRINITY_DN41774_c0_g1_i1	104.914	6.79371	0.629482	10.7926	3.73278e-27	6.77037e-26	dcr:108218348	probable LRR receptor-like serine/threonine-protein kinase At1g53430 isoform X1
TRINITY_DN33050_c0_g3_i1	67.8096	6.74862	0.770446	8.75937	1.96343e-18	2.58465e-17	dcr:108223615	cytochrome P450 77A1-like
TRINITY_DN46451_c0_g1_i1	32.3052	6.67823	1.08952	6.12949	8.81611e-10	6.59938e-09	dcr:108196772	uncharacterized protein LOC108196772
TRINITY_DN12661_c0_g1_i1	30.7055	6.60422	1.09263	6.04436	1.50008e-09	1.0919e-08	dcr:108193971	protein NRT1/ PTR FAMILY 3.1-like
TRINITY_DN35175_c0_g1_i1	147.129	6.54217	0.494403	13.2325	5.69867e-40	1.37156e-38	dcr:108219038	lysM domain receptor-like kinase 3
TRINITY_DN13935_c0_g3_i1	112.425	6.47525	0.553164	11.7058	1.18997e-31	2.42188e-30	dcr:108205818	40S ribosomal protein S5
TRINITY_DN3772_c0_g1_i1	53.4091	6.40133	0.785712	8.14718	3.72521e-16	4.38146e-15	dcr:108210596	cytochrome c oxidase subunit 5C-like
TRINITY_DN42418_c0_g1_i1	1270.71	6.3879	0.171864	37.1684	2.21105e-302	3.0516e-300	dcr:108222060	late embryogenesis abundant protein Dc3
TRINITY_DN9437_c0_g2_i1	288.972	6.37666	0.339491	18.783	1.04012e-78	4.10151e-77	dcr:108214402	probable ubiquitin conjugation factor E4
TRINITY_DN13609_c0_g1_i2	25.9066	6.35629	1.10398	5.75759	8.53222e-09	5.74867e-08	dcr:108215250	probable protein phosphatase 2C 50
TRINITY_DN13659_c0_g4_i2	327.988	6.31765	0.314191	20.1077	6.31962e-90	2.79106e-88	dcr:108200924	40S ribosomal protein S18
TRINITY_DN13697_c0_g1_i1	25.1068	6.31049	1.10625	5.70438	1.16769e-08	7.7029e-08	dcr:108193727	uncharacterized protein LOC108193727
TRINITY_DN44270_c0_g2_i1	2521.22	6.27344	0.125361	50.043	0	0	dcr:108202663	probable galacturonosyltransferase 4
TRINITY_DN13457_c0_g1_i2	164.55	6.21429	0.42557	14.6023	2.71709e-48	7.50003e-47	dcr:108219787	40S ribosomal protein S3a
TRINITY_DN42069_c0_g1_i1	23.5072	6.21427	1.1112	5.59239	2.23971e-08	1.43047e-07	dcr:108204321	uncharacterized protein LOC108204321
TRINITY_DN46959_c0_g1_i1	23.5072	6.21427	1.1112	5.59239	2.23971e-08	1.43047e-07	dcr:108205729	uncharacterized protein LOC108205729
TRINITY_DN14300_c0_g2_i1	68.9219	6.18073	0.646036	9.56715	1.09888e-21	1.66491e-20	dcr:108209232	V-type proton ATPase catalytic subunit A
TRINITY_DN24844_c0_g1_i1	90.0296	6.15072	0.561487	10.9543	6.33452e-28	1.17548e-26	dcr:108228087	pentatricopeptide repeat-containing protein At1g80270, mitochondrial-like
TRINITY_DN11758_c0_g1_i1	43.0153	6.08422	0.793235	7.67013	1.71823e-14	1.84189e-13	dcr:108197459	suppressor of disruption of TFIIS
TRINITY_DN14150_c0_g2_i1	1133.11	6.07547	0.166577	36.4724	3.03779e-291	4.06557e-289	dcr:108209571	DELLA protein GAI1
TRINITY_DN43381_c0_g1_i1	464.37	6.05675	0.248015	24.4209	1.0269e-131	6.71899e-130	dcr:108199301	lipoyl synthase, chloroplastic-like
TRINITY_DN13362_c0_g1_i1	21.1077	6.05673	1.11986	5.40847	6.35661e-08	3.82219e-07	dcr:108209632	ATG8-interacting protein 2-like
TRINITY_DN14282_c0_g3_i1	21.1077	6.05673	1.11986	5.40847	6.35661e-08	3.82219e-07	dcr:108195771	staphylococcal nuclease domain-containing protein 1-like isoform X2
TRINITY_DN24227_c0_g1_i1	62.5233	6.03812	0.650732	9.27897	1.71128e-20	2.46586e-19	dcr:108209834	asparagine synthetase [glutamine-hydrolyzing]
TRINITY_DN45359_c0_g1_i1	60.9237	6.00015	0.652044	9.20207	3.51107e-20	4.97806e-19	dcr:108204446	importin-4
TRINITY_DN14280_c0_g2_i4	40.6158	6.00015	0.796735	7.53092	5.03825e-14	5.2418e-13	dcr:108196026	S-adenosylmethionine decarboxylase proenzyme
TRINITY_DN23755_c0_g1_i1	20.3079	6.00015	1.12314	5.34227	9.17886e-08	5.36933e-07	dcr:108206078	tryptophan synthase beta chain 2
TRINITY_DN33095_c0_g1_i1	333.237	5.94832	0.281466	21.1334	3.9236e-99	1.9254e-97	dcr:108222973	glutathione S-transferase L3-like isoform X1
TRINITY_DN15916_c0_g2_i1	39.0162	5.94126	0.79928	7.43326	1.05953e-13	1.06958e-12	dcr:108218845	receptor-like protein kinase HERK 1
TRINITY_DN13828_c0_g2_i6	19.5081	5.94125	1.12666	5.27331	1.33985e-07	7.65025e-07	dcr:108213163	cell wall protein IFF6-like
TRINITY_DN6998_c0_g2_i1	19.5081	5.94125	1.12666	5.27331	1.33985e-07	7.65025e-07	dcr:108228175	cyclic nucleotide-gated ion channel 1-like
TRINITY_DN7811_c0_g1_i1	230.098	5.916	0.332892	17.7715	1.17508e-70	4.37952e-69	dcr:108218813	uncharacterized protein LOC108218813
TRINITY_DN13734_c0_g1_i1	113.849	5.90062	0.466305	12.654	1.06338e-36	2.42084e-35	dcr:108202464	protein transport protein SEC31 homolog B-like
TRINITY_DN418_c0_g1_i1	18.7083	5.87985	1.13045	5.20135	1.97845e-07	1.10048e-06	dcr:108224543	homeobox-leucine zipper protein ATHB-12-like
TRINITY_DN10145_c0_g1_i1	36.6167	5.84815	0.803465	7.27866	3.37156e-13	3.27985e-12	dcr:108224587	NAC domain-containing protein 72-like
TRINITY_DN40546_c0_g1_i1	35.8169	5.81572	0.804969	7.22478	5.01927e-13	4.80859e-12	dcr:108227132	probable LRR receptor-like serine/threonine-protein kinase At1g53440
TRINITY_DN12556_c1_g3_i1	230.41	5.80052	0.322384	17.9926	2.22848e-72	8.44813e-71	dcr:108202837	histone H3.2
TRINITY_DN47010_c0_g1_i1	17.4947	5.78175	1.14017	5.07096	3.95806e-07	2.10993e-06	dcr:108201772	galactinol synthase 1-like
TRINITY_DN43846_c0_g1_i1	17.1086	5.7486	1.13895	5.04726	4.48185e-07	2.36327e-06	dcr:108194087	hydrophobic protein RCI2A-like
TRINITY_DN13714_c0_g1_i1	17.1086	5.7486	1.13895	5.04726	4.48185e-07	2.36327e-06	dcr:108224587	NAC domain-containing protein 72-like
TRINITY_DN14329_c6_g3_i1	32.6176	5.67822	0.811632	6.99605	2.63274e-12	2.39742e-11	dcr:12598555	cytochrome oxidase subunit 1
TRINITY_DN22531_c0_g3_i1	16.3088	5.67821	1.14373	4.96464	6.88285e-07	3.53672e-06	dcr:108223222	U1 small nuclear ribonucleoprotein 70 kDa-like
TRINITY_DN33043_c0_g1_i1	193.306	5.66008	0.33776	16.7577	4.97708e-63	1.69087e-61	dcr:108210143	maspardin
TRINITY_DN10774_c0_g1_i1	15.509	5.60421	1.14893	4.87777	1.07294e-06	5.33028e-06	dcr:108197524	uncharacterized protein LOC108197524
TRINITY_DN8763_c0_g1_i1	15.509	5.60421	1.14893	4.87777	1.07294e-06	5.33028e-06	dcr:108195365	uncharacterized protein LOC108195365
TRINITY_DN33146_c0_g1_i1	92.2541	5.59151	0.474985	11.772	5.44443e-32	1.12361e-30	dcr:108194474	protein DGS1, mitochondrial
TRINITY_DN23337_c0_g1_i1	60.4363	5.56575	0.580583	9.58647	9.11496e-22	1.39054e-20	dcr:108197784	probable WRKY transcription factor 71 isoform X1
TRINITY_DN14296_c0_g2_i1	44.1275	5.52622	0.670779	8.2385	1.74378e-16	2.10134e-15	dcr:108208967	probable protein phosphatase 2C 50
TRINITY_DN5076_c0_g2_i1	29.4183	5.52621	0.819546	6.74302	1.55133e-11	1.33556e-10	dcr:108206168	protein HGH1 homolog
TRINITY_DN9472_c0_g2_i1	14.7092	5.52621	1.15467	4.78595	1.70176e-06	8.15166e-06	dcr:108196449	beta-amylase 1, chloroplastic
TRINITY_DN12591_c0_g2_i1	14.7092	5.52621	1.15467	4.78595	1.70176e-06	8.15166e-06	dcr:108211571	eukaryotic peptide chain release factor subunit 1-3-like
TRINITY_DN11059_c0_g1_i1	350.621	5.51617	0.245195	22.4971	4.43228e-112	2.4317e-110	dcr:108206205	L-ascorbate oxidase-like
TRINITY_DN10221_c0_g2_i1	245.257	5.49765	0.288811	19.0354	8.67745e-81	3.48399e-79	dcr:108218210	uncharacterized protein LOC108218210
TRINITY_DN35191_c0_g1_i1	308.405	5.45528	0.256361	21.2797	1.74985e-100	8.73245e-99	dcr:108205223	aspartyl protease AED3-like
TRINITY_DN18126_c0_g1_i1	27.8187	5.44375	0.824092	6.60576	3.95493e-11	3.30813e-10	dcr:108204602	5'-3' exoribonuclease 4
TRINITY_DN32048_c0_g1_i1	27.8187	5.44375	0.824092	6.60576	3.95493e-11	3.30813e-10	dcr:108214521	myosin-2
TRINITY_DN24537_c0_g1_i1	13.9093	5.44374	1.16091	4.68922	2.74252e-06	1.26897e-05	dcr:108202674	protein ARABIDILLO 1-like
TRINITY_DN536_c0_g1_i2	67.1473	5.39191	0.526396	10.2431	1.27125e-24	2.14294e-23	dcr:108224602	translocon-associated protein subunit alpha-like
TRINITY_DN14168_c0_g3_i1	40.1284	5.38603	0.677229	7.95305	1.81977e-15	2.04505e-14	dcr:108196149	short-chain dehydrogenase TIC 32, chloroplastic-like
TRINITY_DN10882_c0_g1_i1	159.714	5.37866	0.343921	15.6392	3.93565e-55	1.21551e-53	dcr:108210101	monodehydroascorbate reductase 5, mitochondrial
TRINITY_DN3083_c0_g1_i1	237.884	5.28827	0.277772	19.0382	8.23046e-81	3.31962e-79	dcr:108218945	nuclear/nucleolar GTPase 2-like
TRINITY_DN17561_c0_g1_i1	61.5485	5.26318	0.531291	9.90639	3.90506e-23	6.2375e-22	dcr:108209729	putative transferase At1g60990, chloroplastic
TRINITY_DN39189_c0_g1_i1	12.3097	5.26317	1.17548	4.47748	7.55301e-06	3.23863e-05	dcr:108193760	branched-chain-amino-acid aminotransferase 5, chloroplastic-like
TRINITY_DN32614_c0_g1_i1	12.3097	5.26317	1.17548	4.47748	7.55301e-06	3.23863e-05	dcr:108211428	zinc finger CCCH domain-containing protein 11-like
TRINITY_DN44978_c0_g2_i1	23.8196	5.21426	0.837746	6.22416	4.84155e-10	3.6835e-09	dcr:108215750	carboxyl-terminal-processing peptidase 3, chloroplastic isoform X1
TRINITY_DN42339_c0_g1_i1	225.886	5.21165	0.279266	18.662	1.00974e-77	3.92908e-76	dcr:108208074	neurochondrin isoform X3
TRINITY_DN28646_c0_g1_i1	11.5099	5.16363	1.18406	4.36097	1.29487e-05	5.36474e-05	dcr:108200166	transcription factor IIIA-like
TRINITY_DN19796_c0_g1_i1	11.5099	5.16363	1.18406	4.36097	1.29487e-05	5.36474e-05	dcr:108202159	S-adenosylmethionine synthase 5-like
TRINITY_DN2525_c0_g1_i1	11.5099	5.16363	1.18406	4.36097	1.29487e-05	5.36474e-05	dcr:108219093	uncharacterized protein LOC108219093
TRINITY_DN17192_c0_g3_i1	11.5099	5.16363	1.18406	4.36097	1.29487e-05	5.36474e-05	dcr:108198692	uncharacterized protein LOC108198692
TRINITY_DN24388_c0_g1_i1	11.5099	5.16363	1.18406	4.36097	1.29487e-05	5.36474e-05	dcr:108197528	mitochondrial import inner membrane translocase subunit TIM22-4-like
TRINITY_DN26427_c0_g1_i1	11.5099	5.16363	1.18406	4.36097	1.29487e-05	5.36474e-05	dcr:108205374	Na(+)/H(+) antiporter NhaD
TRINITY_DN6349_c0_g1_i1	11.5099	5.16363	1.18406	4.36097	1.29487e-05	5.36474e-05	dcr:108227013	oleosin 1-like
TRINITY_DN41834_c0_g1_i1	78.9696	5.13389	0.454935	11.2849	1.55825e-29	3.01181e-28	dcr:108224408	uncharacterized protein LOC108224408
TRINITY_DN24850_c0_g1_i1	33.7299	5.12887	0.690274	7.4302	1.08438e-13	1.09341e-12	dcr:108206173	ribose-phosphate pyrophosphokinase 1 isoform X1
TRINITY_DN19156_c0_g1_i1	88.08	5.09775	0.427408	11.9271	8.54738e-33	1.8062e-31	dcr:108218745	probable lysine-specific demethylase ELF6
TRINITY_DN9808_c0_g2_i1	10.7101	5.05671	1.19369	4.2362	2.27334e-05	8.96848e-05	dcr:108202444	zinc transport protein ZntB
TRINITY_DN18510_c0_g1_i1	10.7101	5.05671	1.19369	4.2362	2.27334e-05	8.96848e-05	dcr:108214499	formin-like protein 1
TRINITY_DN7269_c1_g1_i2	71.7674	4.99225	0.462245	10.8	3.44198e-27	6.26865e-26	dcr:108205017	pyruvate kinase, cytosolic isozyme
TRINITY_DN12272_c0_g2_i1	39.641	4.94124	0.608184	8.12458	4.48902e-16	5.24491e-15	dcr:108218901	CBL-interacting protein kinase 2-like
TRINITY_DN15529_c1_g1_i1	19.8205	4.94124	0.856066	5.77203	7.83216e-09	5.31756e-08	dcr:108223291	cold-shock protein CS120-like
TRINITY_DN8931_c0_g3_i1	9.91025	4.94123	1.20453	4.10222	4.09206e-05	0.000154335	dcr:108197176	replication factor C subunit 3
TRINITY_DN39428_c0_g1_i1	9.91025	4.94123	1.20453	4.10222	4.09206e-05	0.000154335	dcr:108193196	pleiotropic drug resistance protein 1-like
TRINITY_DN12284_c0_g5_i1	9.91025	4.94123	1.20453	4.10222	4.09206e-05	0.000154335	dcr:108223872	ribosome-recycling factor, chloroplastic
TRINITY_DN5089_c0_g2_i1	9.91025	4.94123	1.20453	4.10222	4.09206e-05	0.000154335	dcr:108214710	uncharacterized protein LOC108214710 isoform X1
TRINITY_DN19691_c0_g1_i1	9.91025	4.94123	1.20453	4.10222	4.09206e-05	0.000154335	dcr:108204423	protein LNK2 isoform X1
TRINITY_DN12691_c0_g3_i1	8132.24	4.92243	0.0651781	75.5227	0	0	dcr:108206877	40S ribosomal protein S28-1
TRINITY_DN12565_c0_g1_i2	457.784	4.91544	0.187424	26.2263	1.3335e-151	1.01542e-149	dcr:108193400	ferritin, chloroplastic
TRINITY_DN11038_c0_g2_i1	136.344	4.91525	0.330617	14.8669	5.40558e-50	1.55024e-48	dcr:108219732	NADH dehydrogenase [ubiquinone] flavoprotein 2, mitochondrial
TRINITY_DN9732_c0_g1_i1	28.9309	4.9006	0.703261	6.9684	3.20577e-12	2.89535e-11	dcr:108199922	26S proteasome non-ATPase regulatory subunit 11 homolog
TRINITY_DN42418_c0_g2_i1	85.993	4.8868	0.410559	11.9028	1.1448e-32	2.41337e-31	dcr:108222060	late embryogenesis abundant protein Dc3
TRINITY_DN19729_c0_g1_i1	57.0621	4.87984	0.500891	9.74233	1.98937e-22	3.11562e-21	dcr:108202633	uncharacterized protein LOC108202633 isoform X1
TRINITY_DN30524_c0_g1_i1	38.0414	4.87984	0.611357	7.98198	1.44006e-15	1.63078e-14	dcr:108206225	UDP-galactose/UDP-glucose transporter 2-like
TRINITY_DN13514_c0_g2_i1	19.0207	4.87984	0.860474	5.6711	1.4188e-08	9.26945e-08	dcr:108210485	probable polyamine oxidase 2 isoform X2
TRINITY_DN1788_c0_g1_i1	36.4417	4.81571	0.614813	7.8328	4.77118e-15	5.2614e-14	dcr:108226265	uncharacterized protein LOC108226265
TRINITY_DN14192_c0_g3_i1	18.2209	4.81571	0.865206	5.56596	2.60706e-08	1.64958e-07	dcr:108212728	alpha-aminoadipic semialdehyde synthase-like
TRINITY_DN1010_c0_g1_i1	18.2209	4.81571	0.865206	5.56596	2.60706e-08	1.64958e-07	dcr:108210075	glutathione synthetase, chloroplastic-like isoform X1
TRINITY_DN14285_c2_g1_i1	18.2209	4.81571	0.865206	5.56596	2.60706e-08	1.64958e-07	dcr:108218427	probable galactinol--sucrose galactosyltransferase 2
TRINITY_DN5428_c0_g2_i1	9.11043	4.8157	1.21692	3.95728	7.58083e-05	0.000270989	dcr:108218938	syntaxin-51-like isoform X1
TRINITY_DN4463_c0_g1_i1	9.11043	4.8157	1.21692	3.95728	7.58083e-05	0.000270989	dcr:108209254	beta-D-xylosidase 1
TRINITY_DN14280_c0_g3_i1	9.11043	4.8157	1.21692	3.95728	7.58083e-05	0.000270989	dcr:108196026	S-adenosylmethionine decarboxylase proenzyme
TRINITY_DN7419_c0_g1_i1	9.08268	4.81242	1.27519	3.77388	0.00016073	0.000534939	dcr:108214909	cytochrome P450 81D1-like
TRINITY_DN6952_c0_g2_i1	362.818	4.80914	0.203307	23.6545	1.06014e-123	6.3272e-122	dcr:108200598	peptidyl-prolyl cis-trans isomerase 1-like
TRINITY_DN13233_c0_g1_i1	99.2022	4.80097	0.461801	10.3962	2.58087e-25	4.46997e-24	dcr:108199525	delta-1-pyrroline-5-carboxylate synthase-like
TRINITY_DN10035_c0_g2_i1	528.718	4.79105	0.17084	28.044	4.72206e-173	4.04951e-171	dcr:108223723	E3 ubiquitin-protein ligase RMA1H1-like
TRINITY_DN8576_c0_g1_i1	1929.77	4.7796	0.100122	47.7379	0	0	dcr:108204514	probable xyloglucan endotransglucosylase/hydrolase protein 28 isoform X2
TRINITY_DN3254_c0_g2_i1	3540.51	4.76883	0.0808914	58.9534	0	0	dcr:108206495	mediator of RNA polymerase II transcription subunit 10b-like isoform X1
TRINITY_DN14242_c0_g2_i1	17.421	4.74859	0.870362	5.45588	4.87311e-08	2.99334e-07	dcr:108226509	glycine-rich protein DOT1-like
TRINITY_DN14170_c1_g1_i1	103.726	4.7371	0.361654	13.0984	3.36098e-39	7.95913e-38	dcr:108199525	delta-1-pyrroline-5-carboxylate synthase-like
TRINITY_DN10923_c0_g1_i1	16.6212	4.6782	0.875863	5.34125	9.23096e-08	5.39623e-07	dcr:108193634	homeobox-leucine zipper protein ATHB-40
TRINITY_DN1404_c0_g1_i1	8.31061	4.67819	1.23126	3.79952	0.000144974	0.000486348	dcr:108210027	inositol oxygenase 1-like
TRINITY_DN35468_c0_g1_i1	8.31061	4.67819	1.23126	3.79952	0.000144974	0.000486348	dcr:108202597	FACT complex subunit SPT16-like
TRINITY_DN13350_c1_g2_i3	546.101	4.67163	0.164042	28.4782	2.18037e-178	1.90685e-176	dcr:108209385	protein plastid transcriptionally active 16, chloroplastic-like
TRINITY_DN36523_c0_g1_i1	138.881	4.65252	0.308044	15.1034	1.53713e-51	4.51078e-50	dcr:108199624	probable starch synthase 4, chloroplastic/amyloplastic
TRINITY_DN13193_c0_g2_i1	24.132	4.62929	0.7205	6.42511	1.31776e-10	1.05816e-09	dcr:108217892	11 kDa late embryogenesis abundant protein-like
TRINITY_DN41517_c0_g1_i1	15.8214	4.6042	0.881825	5.22122	1.77751e-07	9.96238e-07	dcr:108204242	U4/U6.U5 small nuclear ribonucleoprotein 27 kDa protein
TRINITY_DN18423_c0_g1_i1	54.975	4.59331	0.476621	9.63724	5.56632e-22	8.55084e-21	dcr:108195444	uncharacterized protein LOC108195444
TRINITY_DN2901_c0_g2_i1	23.3322	4.57866	0.723936	6.32468	2.53753e-10	1.9853e-09	dcr:108204568	ABC transporter B family member 21-like
TRINITY_DN14194_c1_g1_i1	91.7292	4.55267	0.367817	12.3775	3.45782e-35	7.65486e-34	dcr:108216136	9-cis-epoxycarotenoid dioxygenase NCED3, chloroplastic
TRINITY_DN11942_c0_g1_i2	30.0432	4.5262	0.631509	7.16727	7.65098e-13	7.2202e-12	dcr:108219767	putative glycerol-3-phosphate transporter 1
TRINITY_DN25812_c0_g1_i1	15.0216	4.52619	0.888373	5.09492	3.48882e-07	1.88828e-06	dcr:108225680	dymeclin-like isoform X2
TRINITY_DN23302_c0_g1_i1	7.5108	4.52619	1.24806	3.62659	0.000287194	0.000901807	dcr:108218846	large proline-rich protein BAG6 isoform X1
TRINITY_DN31642_c0_g1_i1	7.5108	4.52619	1.24806	3.62659	0.000287194	0.000901807	dcr:108196777	putative casein kinase II subunit beta-4
TRINITY_DN12423_c0_g1_i2	7.5108	4.52619	1.24806	3.62659	0.000287194	0.000901807	dcr:108227812	branched-chain-amino-acid aminotransferase 2, chloroplastic-like
TRINITY_DN44093_c0_g1_i1	7.5108	4.52619	1.24806	3.62659	0.000287194	0.000901807	dcr:108199646	chloride channel protein CLC-d isoform X1
TRINITY_DN30256_c0_g1_i1	7.5108	4.52619	1.24806	3.62659	0.000287194	0.000901807	dcr:108219165	signal peptide peptidase-like 4 isoform X1
TRINITY_DN672_c0_g2_i1	59.268	4.50571	0.450574	9.99992	1.52523e-23	2.4811e-22	dcr:108219980	uncharacterized protein LOC108219980
TRINITY_DN17559_c0_g1_i1	51.7758	4.50311	0.480771	9.36645	7.50145e-21	1.0934e-19	dcr:108209259	uncharacterized protein LOC108209259 isoform X1
TRINITY_DN14560_c0_g2_i1	36.7542	4.49377	0.567665	7.91624	2.44797e-15	2.73708e-14	dcr:108204764	uncharacterized protein LOC108204764 isoform X1
TRINITY_DN1867_c0_g2_i1	21.7326	4.47175	0.731493	6.11317	9.76688e-10	7.25575e-09	dcr:108223412	scarecrow-like protein 14
TRINITY_DN29437_c0_g1_i1	180.572	4.4673	0.260683	17.1369	7.87182e-66	2.73747e-64	dcr:108202884	histone-lysine N-methyltransferase, H3 lysine-9 specific SUVH1-like
TRINITY_DN1492_c0_g2_i1	42.6653	4.44373	0.52157	8.51991	1.59671e-17	2.00907e-16	dcr:108193490	probable WRKY transcription factor 70
TRINITY_DN7667_c0_g1_i1	14.2218	4.44373	0.895458	4.96252	6.95835e-07	3.56722e-06	dcr:108196217	exportin-T
TRINITY_DN7140_c0_g2_i1	62.7982	4.41516	0.428864	10.295	7.42073e-25	1.26784e-23	dcr:108218571	probable mediator of RNA polymerase II transcription subunit 26b
TRINITY_DN11918_c0_g1_i1	41.8655	4.41516	0.523109	8.44024	3.167e-17	3.92895e-16	dcr:108219686	uncharacterized protein LOC108219686
TRINITY_DN1778_c0_g1_i1	55.2875	4.40066	0.454943	9.673	3.92694e-22	6.09607e-21	dcr:108218671	uncharacterized protein LOC108218671 isoform X1
TRINITY_DN12044_c0_g1_i2	67.1098	4.35627	0.4098	10.6302	2.15555e-26	3.81562e-25	dcr:108193285	60S ribosomal protein L28-2-like
TRINITY_DN15194_c0_g1_i1	33.5549	4.35627	0.575544	7.56896	3.76238e-14	3.94692e-13	dcr:108225384	embryonic protein DC-8 isoform X1
TRINITY_DN11611_c0_g1_i1	20.1329	4.35627	0.739977	5.88703	3.93195e-09	2.75206e-08	dcr:108223734	cytochrome b561 and DOMON domain-containing protein At5g35735-like
TRINITY_DN12345_c0_g2_i1	13.422	4.35626	0.903235	4.82296	1.41444e-06	6.91025e-06	dcr:108200922	uncharacterized protein LOC108200922
TRINITY_DN34472_c0_g1_i1	13.422	4.35626	0.903235	4.82296	1.41444e-06	6.91025e-06	dcr:108193052	uncharacterized protein LOC108193052 isoform X2
TRINITY_DN12452_c0_g1_i2	13.422	4.35626	0.903235	4.82296	1.41444e-06	6.91025e-06	dcr:108196571	CASP-like protein 1
TRINITY_DN12548_c0_g2_i2	32.7551	4.31974	0.577715	7.47729	7.58699e-14	7.7475e-13	dcr:108198805	non-specific lipid-transfer protein
TRINITY_DN4465_c0_g1_i1	380.751	4.29699	0.177934	24.1493	7.59327e-129	4.67478e-127	dcr:108223735	ent-kaurene oxidase, chloroplastic-like
TRINITY_DN37991_c0_g1_i1	19.3331	4.29486	0.744712	5.76715	8.06246e-09	5.44463e-08	dcr:108197212	OTU domain-containing protein At3g57810 isoform X2
TRINITY_DN41669_c0_g1_i1	19.3331	4.29486	0.744712	5.76715	8.06246e-09	5.44463e-08	dcr:108222239	sodium/hydrogen exchanger 4
TRINITY_DN24600_c0_g1_i1	19.3331	4.29486	0.744712	5.76715	8.06246e-09	5.44463e-08	dcr:108199544	probable methionine--tRNA ligase
TRINITY_DN36438_c0_g1_i1	19.3331	4.29486	0.744712	5.76715	8.06246e-09	5.44463e-08	dcr:108223605	receptor-like protein kinase HERK 1
TRINITY_DN19077_c0_g1_i1	448.973	4.28768	0.164978	25.9894	6.52386e-149	4.92523e-147	dcr:108192816	LOW QUALITY PROTEIN: uncharacterized protein LOC108192816
TRINITY_DN40627_c0_g1_i1	31.9552	4.28226	0.579976	7.38352	1.54157e-13	1.52825e-12	dcr:108207193	uncharacterized mitochondrial protein AtMg00810-like
TRINITY_DN14891_c0_g1_i1	31.9552	4.28226	0.579976	7.38352	1.54157e-13	1.52825e-12	dcr:108214279	CLIP-associated protein-like
TRINITY_DN13714_c0_g3_i1	76.5326	4.2791	0.377976	11.3211	1.03198e-29	1.99901e-28	dcr:108210656	NAC domain-containing protein 72-like
TRINITY_DN34260_c0_g1_i1	132.932	4.26773	0.28885	14.7749	2.12599e-49	5.98052e-48	dcr:108214309	ubiquitin-activating enzyme E1 1-like
TRINITY_DN11606_c0_g2_i2	25.2443	4.26316	0.648569	6.57317	4.92552e-11	4.07752e-10	dcr:108193525	probable inactive poly [ADP-ribose] polymerase SRO5
TRINITY_DN13205_c0_g3_i1	12.6221	4.26315	0.911817	4.67545	2.93313e-06	1.34659e-05	dcr:108210220	bifunctional UDP-glucose 4-epimerase and UDP-xylose 4-epimerase 1-like
TRINITY_DN13206_c0_g1_i1	12.6221	4.26315	0.911817	4.67545	2.93313e-06	1.34659e-05	dcr:108209765	NAC domain-containing protein 78 isoform X2
TRINITY_DN13179_c0_g4_i1	12.6221	4.26315	0.911817	4.67545	2.93313e-06	1.34659e-05	dcr:108221900	UPF0496 protein 4-like
TRINITY_DN13095_c0_g2_i1	12.6221	4.26315	0.911817	4.67545	2.93313e-06	1.34659e-05	dcr:108211113	endonuclease 1
TRINITY_DN785_c0_g1_i1	12.6221	4.26315	0.911817	4.67545	2.93313e-06	1.34659e-05	dcr:108224058	mitogen-activated protein kinase kinase kinase 2-like
TRINITY_DN31296_c0_g1_i1	194.443	4.25382	0.240429	17.6926	4.77855e-70	1.76606e-68	dcr:108226647	GDSL esterase/lipase At5g14450-like
TRINITY_DN2516_c0_g1_i1	248.444	4.23891	0.213743	19.8318	1.58227e-87	6.71931e-86	dcr:108227373	calcium-transporting ATPase 4, plasma membrane-type-like
TRINITY_DN39990_c0_g1_i1	875.064	4.23769	0.122789	34.5119	5.32151e-261	6.35201e-259	dcr:108223721	serine/threonine protein phosphatase 2A 57 kDa regulatory subunit B' beta isoform
TRINITY_DN9466_c0_g2_i1	358.844	4.233	0.180389	23.4659	9.09958e-122	5.25337e-120	dcr:108200249	lipase
TRINITY_DN11705_c0_g1_i1	18.5333	4.23073	0.749721	5.64308	1.67037e-08	1.08408e-07	dcr:108209456	acetolactate synthase 2, chloroplastic-like
TRINITY_DN13296_c0_g1_i1	18.5333	4.23073	0.749721	5.64308	1.67037e-08	1.08408e-07	dcr:108202798	probable sodium-coupled neutral amino acid transporter 6
TRINITY_DN12009_c0_g1_i1	464.445	4.21425	0.160127	26.3182	1.18717e-152	9.19851e-151	dcr:108199412	DNA damage-binding protein 1
TRINITY_DN11969_c0_g2_i1	24.4444	4.21424	0.651939	6.46417	1.01858e-10	8.23913e-10	dcr:108208265	uncharacterized protein LOC108208265
TRINITY_DN25519_c0_g1_i1	157.689	4.20272	0.262624	16.0028	1.22171e-57	3.88178e-56	dcr:108212210	uncharacterized protein LOC108212210
TRINITY_DN8322_c0_g3_i1	36.2668	4.19757	0.535095	7.84453	4.34572e-15	4.80423e-14	dcr:108215761	cinnamoyl-CoA reductase 2-like
TRINITY_DN11546_c0_g3_i1	167.112	4.17827	0.254192	16.4374	1.03217e-60	3.46659e-59	dcr:108193230	40S ribosomal protein S9-2-like
TRINITY_DN12449_c0_g1_i1	309.78	4.17546	0.190597	21.9073	2.21425e-106	1.16419e-104	dcr:108224664	protein YLS9
TRINITY_DN13303_c0_g2_i1	11.8185	4.16563	0.951627	4.37738	1.20114e-05	5.03306e-05	dcr:108204766	aspartic proteinase A1-like
TRINITY_DN13122_c0_g2_i1	17.7335	4.16362	0.755101	5.51398	3.50803e-08	2.18677e-07	dcr:108214421	acyl-coenzyme A oxidase 3, peroxisomal-like isoform X1
TRINITY_DN24704_c0_g1_i1	11.8223	4.16361	0.921345	4.51906	6.21142e-06	2.71477e-05	dcr:108204926	mitochondrial amidoxime reducing component 2
TRINITY_DN12320_c0_g1_i1	11.8223	4.16361	0.921345	4.51906	6.21142e-06	2.71477e-05	dcr:108207184	protein P21-like
TRINITY_DN47211_c0_g1_i1	11.8223	4.16361	0.921345	4.51906	6.21142e-06	2.71477e-05	dcr:108227472	uncharacterized protein LOC108227472
TRINITY_DN10644_c0_g1_i1	55.7504	4.15336	0.435005	9.54783	1.32442e-21	2.00318e-20	dcr:108218948	QWRF motif-containing protein 2-like isoform X3
TRINITY_DN26612_c0_g1_i1	40.5783	4.13387	0.499569	8.27487	1.28591e-16	1.55596e-15	dcr:108225186	lysM domain receptor-like kinase 3
TRINITY_DN3024_c0_g1_i1	388.049	4.13252	0.170657	24.2154	1.53264e-129	9.73943e-128	dcr:108222965	CBL-interacting serine/threonine-protein kinase 24 isoform X1
TRINITY_DN7769_c0_g1_i1	8.46493	4.09444	1.07881	3.79534	0.000147438	0.00049424	dcr:108209470	jacalin-related lectin 19
TRINITY_DN1790_c0_g2_i1	50.801	4.09323	0.44371	9.22501	2.83543e-20	4.03957e-19	dcr:108222006	cysteine-rich and transmembrane domain-containing protein A-like isoform X2
TRINITY_DN43107_c0_g1_i1	16.9337	4.09322	0.7609	5.37945	7.47126e-08	4.44103e-07	dcr:108215699	uncharacterized protein LOC108215699
TRINITY_DN14285_c0_g1_i1	16.9337	4.09322	0.7609	5.37945	7.47126e-08	4.44103e-07	dcr:108227786	probable galactinol--sucrose galactosyltransferase 6
TRINITY_DN29152_c0_g1_i1	27.9562	4.07873	0.592931	6.87893	6.03052e-12	5.32143e-11	dcr:108206638	protein N-lysine methyltransferase METTL21A isoform X2
TRINITY_DN11844_c0_g1_i1	27.9562	4.07873	0.592931	6.87893	6.03052e-12	5.32143e-11	dcr:108208017	uncharacterized protein At5g01610-like
TRINITY_DN13368_c0_g2_i1	44.09	4.0567	0.471952	8.59558	8.28479e-18	1.05904e-16	dcr:108217674	pathogenesis-related protein PR-4-like
TRINITY_DN9058_c1_g1_i1	33.0675	4.0567	0.543494	7.46412	8.38598e-14	8.55351e-13	dcr:108196295	CLK4-associating serine/arginine rich protein isoform X1
TRINITY_DN13940_c0_g1_i1	11.0225	4.0567	0.931995	4.3527	1.34469e-05	5.50144e-05	dcr:108211696	seed biotin-containing protein SBP65-like
TRINITY_DN12925_c0_g2_i3	11.0225	4.0567	0.931995	4.3527	1.34469e-05	5.50144e-05	dcr:108200460	probable xyloglucan endotransglucosylase/hydrolase protein 30
TRINITY_DN46288_c0_g1_i1	60.2238	4.04658	0.40439	10.0066	1.42535e-23	2.3229e-22	dcr:108215155	NPL4-like protein 2
TRINITY_DN14228_c0_g5_i6	339.298	4.04592	0.178201	22.7042	4.0687e-114	2.27461e-112	dcr:108223042	phosphoenolpyruvate carboxylase 2
TRINITY_DN13469_c0_g1_i1	32.2677	4.01922	0.545796	7.36396	1.78527e-13	1.75997e-12	dcr:108214390	cryptochrome-1
TRINITY_DN17424_c0_g1_i1	16.1338	4.01922	0.76717	5.23903	1.61427e-07	9.09944e-07	dcr:108196447	acetate/butyrate--CoA ligase AAE7, peroxisomal-like
TRINITY_DN677_c0_g2_i1	16.1338	4.01922	0.76717	5.23903	1.61427e-07	9.09944e-07	dcr:108223114	uncharacterized protein LOC108223114 isoform X1
TRINITY_DN14216_c0_g1_i2	16.1338	4.01922	0.76717	5.23903	1.61427e-07	9.09944e-07	dcr:12598639	MttB
TRINITY_DN285_c0_g2_i1	16.1338	4.01922	0.76717	5.23903	1.61427e-07	9.09944e-07	dcr:108208816	uncharacterized protein LOC108208816
TRINITY_DN13748_c0_g1_i1	16.1338	4.01922	0.76717	5.23903	1.61427e-07	9.09944e-07	dcr:108214123	probable nucleoredoxin 2
TRINITY_DN35951_c0_g1_i1	16.1338	4.01922	0.76717	5.23903	1.61427e-07	9.09944e-07	dcr:108205815	uncharacterized protein LOC108205815 isoform X1
TRINITY_DN47223_c0_g1_i1	51.9132	3.96507	0.42762	9.27242	1.81971e-20	2.61784e-19	dcr:108214054	golgin subfamily A member 4
TRINITY_DN23985_c0_g2_i1	31.0171	3.95934	0.582928	6.79216	1.10469e-11	9.60405e-11	dcr:108218512	probable serine/threonine-protein kinase At1g01540
TRINITY_DN12996_c0_g1_i2	143.917	3.94978	0.260488	15.163	6.21636e-52	1.84259e-50	dcr:108199935	ABC transporter G family member 1-like
TRINITY_DN16818_c0_g1_i1	35.7794	3.94122	0.510594	7.7189	1.1734e-14	1.26398e-13	dcr:108202611	SWI/SNF complex subunit SWI3D
TRINITY_DN2823_c0_g2_i1	15.334	3.94122	0.773975	5.09218	3.53977e-07	1.91117e-06	dcr:108216403	peroxidase 47
TRINITY_DN5465_c0_g2_i1	15.334	3.94122	0.773975	5.09218	3.53977e-07	1.91117e-06	dcr:108200314	cyclic dof factor 1-like
TRINITY_DN13393_c0_g1_i1	15.334	3.94122	0.773975	5.09218	3.53977e-07	1.91117e-06	dcr:108219330	zinc finger A20 and AN1 domain-containing stress-associated protein 8-like
TRINITY_DN13802_c0_g4_i1	10.2227	3.94122	0.943992	4.17505	2.97916e-05	0.000114762	dcr:108215697	thioredoxin-like 1-1, chloroplastic
TRINITY_DN11838_c0_g1_i1	10.2227	3.94122	0.943992	4.17505	2.97916e-05	0.000114762	dcr:108194117	hydrophobic protein RCI2B
TRINITY_DN34694_c0_g1_i1	10.2227	3.94122	0.943992	4.17505	2.97916e-05	0.000114762	dcr:108196597	cytochrome c1-2, heme protein, mitochondrial-like
TRINITY_DN4946_c0_g1_i1	24.7569	3.89231	0.605757	6.42553	1.31413e-10	1.0562e-09	dcr:108204479	endoglucanase 25
TRINITY_DN13730_c0_g2_i3	83.6935	3.8835	0.333453	11.6463	2.3954e-31	4.84178e-30	dcr:108226948	glutamate synthase [NADH], amyloplastic isoform X1
TRINITY_DN13030_c0_g2_i1	530.429	3.87982	0.14172	27.3766	5.20364e-165	4.2559e-163	dcr:108220270	putative protein TPRXL
TRINITY_DN13476_c0_g1_i2	19.6455	3.87982	0.676876	5.73195	9.92847e-09	6.63877e-08	dcr:108204351	2-oxoisovalerate dehydrogenase subunit alpha 2, mitochondrial-like
TRINITY_DN14329_c6_g74_i1	9.80889	3.87843	0.963648	4.02473	5.70396e-05	0.000208108	dcr:12598555	cytochrome oxidase subunit 1
TRINITY_DN22064_c0_g2_i1	9.79964	3.87738	0.990565	3.91431	9.06639e-05	0.000318931	dcr:108196842	S-adenosylmethionine synthase 2
TRINITY_DN28429_c0_g1_i1	92.3165	3.86322	0.316755	12.1962	3.25533e-34	7.09984e-33	dcr:108205385	uncharacterized protein LOC108205385
TRINITY_DN26586_c0_g1_i1	14.5342	3.85875	0.781392	4.9383	7.88048e-07	4.00508e-06	dcr:108192326	succinate-semialdehyde dehydrogenase, mitochondrial-like
TRINITY_DN12881_c0_g2_i1	14.5342	3.85875	0.781392	4.9383	7.88048e-07	4.00508e-06	dcr:108210740	probable CCR4-associated factor 1 homolog 9
TRINITY_DN14140_c0_g1_i1	33.3799	3.8343	0.517108	7.4149	1.21721e-13	1.22316e-12	dcr:108201460	uncharacterized protein LOC108201460
TRINITY_DN23367_c0_g1_i1	37.6876	3.81623	0.489047	7.8034	6.02613e-15	6.60407e-14	dcr:108216560	putative 1-phosphatidylinositol-3-phosphate 5-kinase FAB1D
TRINITY_DN14028_c0_g1_i7	122.49	3.81605	0.276324	13.81	2.21693e-43	5.61093e-42	dcr:108218455	beta-fructofuranosidase, insoluble isoenzyme 1
TRINITY_DN614_c0_g2_i1	37.6914	3.81569	0.485386	7.86113	3.80676e-15	4.21896e-14	dcr:108203070	transmembrane protein 184A-like
TRINITY_DN11813_c1_g2_i2	18.8457	3.81568	0.682027	5.59462	2.211e-08	1.41417e-07	dcr:108223070	vacuolar cation/proton exchanger 3-like
TRINITY_DN2309_c0_g1_i1	9.42286	3.81568	0.957681	3.98429	6.76814e-05	0.000244012	dcr:108215328	uncharacterized protein LOC108215328
TRINITY_DN14154_c0_g1_i2	9.42286	3.81568	0.957681	3.98429	6.76814e-05	0.000244012	dcr:108226611	geraniol 8-hydroxylase-like
TRINITY_DN11208_c0_g2_i1	9.39511	3.81253	1.02107	3.73386	0.000188565	0.000620333	dcr:108214195	homeobox-leucine zipper protein ATHB-12-like
TRINITY_DN11852_c0_g2_i1	13.7268	3.7758	0.921226	4.09867	4.15536e-05	0.000156484	dcr:108207693	mitogen-activated protein kinase kinase kinase ANP1-like
TRINITY_DN35663_c0_g1_i1	27.4688	3.77129	0.561967	6.71088	1.93456e-11	1.65101e-10	dcr:108223550	calcium-transporting ATPase 4, plasma membrane-type-like
TRINITY_DN14313_c24_g51_i1	36.0918	3.74857	0.489394	7.65962	1.86483e-14	1.99178e-13	dcr:108203778	LOW QUALITY PROTEIN: photosystem II CP43 reaction center protein
TRINITY_DN14024_c0_g2_i2	18.0459	3.74857	0.687553	5.45204	4.97945e-08	3.05441e-07	dcr:108200126	uncharacterized protein LOC108200126
TRINITY_DN12307_c0_g3_i2	43.915	3.70675	0.441023	8.40488	4.28308e-17	5.29125e-16	dcr:108214434	universal stress protein PHOS34
TRINITY_DN25921_c0_g1_i1	52.5381	3.70203	0.40365	9.17137	4.67036e-20	6.56899e-19	dcr:108220684	protein ECERIFERUM 3-like
TRINITY_DN42_c0_g2_i1	52.5381	3.70203	0.40365	9.17137	4.67036e-20	6.56899e-19	dcr:108202513	alkaline/neutral invertase A, mitochondrial
TRINITY_DN25098_c0_g1_i1	61.1611	3.69864	0.374607	9.87341	5.42885e-23	8.64019e-22	dcr:108223926	coenzyme Q-binding protein COQ10 homolog B, mitochondrial-like
TRINITY_DN13108_c0_g2_i1	8.61924	3.68062	1.01401	3.62976	0.000283687	0.000894612	dcr:108213187	2-hydroxyisoflavanone dehydratase-like
TRINITY_DN13783_c0_g1_i2	34.4922	3.67818	0.493659	7.45084	9.27459e-14	9.41638e-13	dcr:108200453	uncharacterized protein LOC108200453
TRINITY_DN37980_c0_g1_i1	25.8691	3.67818	0.56843	6.47077	9.75078e-11	7.90897e-10	dcr:108202159	S-adenosylmethionine synthase 5-like
TRINITY_DN13240_c0_g2_i1	21.5576	3.67818	0.621611	5.91717	3.27524e-09	2.31441e-08	dcr:108198593	proteasome subunit beta type-5-like
TRINITY_DN10703_c0_g1_i1	17.2461	3.67818	0.6935	5.30379	1.13423e-07	6.53531e-07	dcr:108227226	oxygen-evolving enhancer protein 2, chloroplastic
TRINITY_DN12531_c0_g1_i1	17.2461	3.67818	0.6935	5.30379	1.13423e-07	6.53531e-07	dcr:108218357	eukaryotic translation initiation factor 4G-like
TRINITY_DN11833_c0_g1_i1	17.2461	3.67818	0.6935	5.30379	1.13423e-07	6.53531e-07	dcr:108225540	bidirectional sugar transporter SWEET11-like
TRINITY_DN12334_c0_g1_i1	17.2461	3.67818	0.6935	5.30379	1.13423e-07	6.53531e-07	dcr:108216400	hydrophobic protein RCI2A
TRINITY_DN12162_c0_g2_i2	12.9346	3.67818	0.798454	4.60662	4.0926e-06	1.83392e-05	dcr:108209623	vignain-like
TRINITY_DN28188_c0_g1_i1	12.9346	3.67818	0.798454	4.60662	4.0926e-06	1.83392e-05	dcr:108199549	pre-mRNA-processing protein 40A-like
TRINITY_DN2117_c0_g1_i1	12.9346	3.67818	0.798454	4.60662	4.0926e-06	1.83392e-05	dcr:108204824	amino acid transporter ANTL2-like isoform X2
TRINITY_DN1486_c0_g1_i1	12.9346	3.67818	0.798454	4.60662	4.0926e-06	1.83392e-05	dcr:108214742	probable polyamine oxidase 5
TRINITY_DN30185_c0_g1_i1	8.62304	3.67817	0.973349	3.77888	0.000157533	0.000524693	dcr:108225446	gamma-glutamyl peptidase 5-like
TRINITY_DN21603_c0_g1_i1	8.62304	3.67817	0.973349	3.77888	0.000157533	0.000524693	dcr:108211032	nudix hydrolase 19, chloroplastic-like
TRINITY_DN1030_c0_g2_i1	8.62304	3.67817	0.973349	3.77888	0.000157533	0.000524693	dcr:108203778	LOW QUALITY PROTEIN: photosystem II CP43 reaction center protein
TRINITY_DN6203_c0_g1_i1	8.62304	3.67817	0.973349	3.77888	0.000157533	0.000524693	dcr:108202951	uncharacterized protein LOC108202951 isoform X2
TRINITY_DN832_c0_g1_i1	8.62304	3.67817	0.973349	3.77888	0.000157533	0.000524693	dcr:108219108	uncharacterized protein LOC108219108
TRINITY_DN45168_c0_g1_i1	8.62304	3.67817	0.973349	3.77888	0.000157533	0.000524693	dcr:108193714	U-box domain-containing protein 19-like
TRINITY_DN28908_c0_g1_i1	8.62304	3.67817	0.973349	3.77888	0.000157533	0.000524693	dcr:108204308	protein RST1 isoform X2
TRINITY_DN17248_c0_g1_i1	8.62304	3.67817	0.973349	3.77888	0.000157533	0.000524693	dcr:108225025	DExH-box ATP-dependent RNA helicase DExH17 isoform X1
TRINITY_DN15300_c0_g1_i1	8.62304	3.67817	0.973349	3.77888	0.000157533	0.000524693	dcr:108202566	tonoplast dicarboxylate transporter-like
TRINITY_DN41407_c0_g1_i1	21.5021	3.67521	0.696818	5.27428	1.33279e-07	7.62966e-07	dcr:108197053	geraniol 8-hydroxylase-like
TRINITY_DN13525_c0_g1_i1	80.548	3.65246	0.417473	8.74898	2.15286e-18	2.82979e-17	dcr:108204289	protein CHAPERONE-LIKE PROTEIN OF POR1, chloroplastic-like
TRINITY_DN13874_c0_g1_i1	46.6269	3.65171	0.423842	8.61572	6.95019e-18	8.92312e-17	dcr:108224642	uncharacterized protein LOC108224642
TRINITY_DN12493_c0_g1_i2	29.3808	3.63636	0.529809	6.86353	6.7181e-12	5.89871e-11	dcr:108208794	uncharacterized protein LOC108208794 isoform X2
TRINITY_DN34346_c0_g1_i1	199.755	3.62304	0.209793	17.2696	7.96787e-67	2.81521e-65	dcr:108225026	serine/threonine-protein kinase CDG1-like
TRINITY_DN13753_c0_g5_i2	10.377	3.62016	0.885187	4.08972	4.31897e-05	0.000161719	dcr:108223289	trans-cinnamate 4-monooxygenase
TRINITY_DN12052_c0_g1_i2	37.204	3.61259	0.469843	7.68892	1.48384e-14	1.59449e-13	dcr:108206687	probable NAD(P)H dehydrogenase (quinone) FQR1-like 1 isoform X1
TRINITY_DN13994_c0_g3_i1	16.4463	3.60417	0.699921	5.1494	2.61317e-07	1.43993e-06	dcr:108193804	endo-1,3;1,4-beta-D-glucanase-like
TRINITY_DN44967_c0_g1_i1	16.4463	3.60417	0.699921	5.1494	2.61317e-07	1.43993e-06	dcr:108206794	homeobox-leucine zipper protein HDG5 isoform X2
TRINITY_DN12594_c2_g1_i1	97.7088	3.58901	0.765432	4.68887	2.74723e-06	1.27049e-05	dcr:108218393	nuclear-pore anchor isoform X1
TRINITY_DN3662_c0_g3_i1	12.1347	3.57864	0.808352	4.42708	9.55173e-06	4.04073e-05	dcr:108215289	uncharacterized protein LOC108215289
TRINITY_DN12523_c0_g1_i2	12.1347	3.57864	0.808352	4.42708	9.55173e-06	4.04073e-05	dcr:108222987	vicilin-like seed storage protein At2g28490 isoform X1
TRINITY_DN9782_c0_g1_i1	1001.27	3.57572	0.103588	34.5186	4.2163e-261	5.10173e-259	dcr:108203078	spermidine synthase 1
TRINITY_DN13474_c0_g2_i1	19.958	3.55788	0.631093	5.63765	1.72391e-08	1.11311e-07	dcr:108214701	prosaposin-like
TRINITY_DN34203_c0_g1_i1	19.958	3.55788	0.631093	5.63765	1.72391e-08	1.11311e-07	dcr:108194034	INO80 complex subunit C
TRINITY_DN6284_c0_g1_i1	19.958	3.55788	0.631093	5.63765	1.72391e-08	1.11311e-07	dcr:108227939	non-specific lipid-transfer protein-like
TRINITY_DN14208_c0_g2_i1	98.5645	3.53886	0.601032	5.88797	3.90965e-09	2.73862e-08	dcr:108195991	plasma membrane ATPase 1-like
TRINITY_DN4692_c0_g3_i1	9719.5	3.52852	0.053896	65.469	0	0	dcr:108203466	spindle pole body component 110-like
TRINITY_DN12893_c0_g3_i1	23.4697	3.52617	0.579481	6.08505	1.16453e-09	8.57191e-09	dcr:108196185	heat shock 70 kDa protein 14-like isoform X2
TRINITY_DN9819_c0_g1_i1	23.4697	3.52617	0.579481	6.08505	1.16453e-09	8.57191e-09	dcr:108222006	cysteine-rich and transmembrane domain-containing protein A-like isoform X2
TRINITY_DN14292_c0_g2_i2	23.4697	3.52617	0.579481	6.08505	1.16453e-09	8.57191e-09	dcr:108212759	probable protein phosphatase 2C 6
TRINITY_DN11168_c0_g2_i1	15.6464	3.52617	0.70688	4.98836	6.08946e-07	3.16587e-06	dcr:108193563	ras-related protein RABH1b
TRINITY_DN8489_c0_g3_i1	7.82322	3.52617	0.991586	3.55609	0.000376416	0.00114533	dcr:108202376	50S ribosomal protein L21, chloroplastic
TRINITY_DN14187_c0_g9_i1	7.82322	3.52617	0.991586	3.55609	0.000376416	0.00114533	dcr:108214298	oxygen-evolving enhancer protein 1, chloroplastic-like
TRINITY_DN8698_c0_g2_i1	7.82322	3.52617	0.991586	3.55609	0.000376416	0.00114533	dcr:108205770	ras-related protein RABD2c
TRINITY_DN12718_c0_g1_i1	7.82322	3.52617	0.991586	3.55609	0.000376416	0.00114533	dcr:108197307	pollen-specific protein SF21-like
TRINITY_DN20468_c0_g1_i1	7.82322	3.52617	0.991586	3.55609	0.000376416	0.00114533	dcr:108211357	galactinol--sucrose galactosyltransferase
TRINITY_DN12319_c0_g1_i1	7.82322	3.52617	0.991586	3.55609	0.000376416	0.00114533	dcr:108227194	SNF1-related protein kinase regulatory subunit gamma-like PV42a
TRINITY_DN33897_c0_g1_i1	7.82322	3.52617	0.991586	3.55609	0.000376416	0.00114533	dcr:108215109	probable diphthine methyl ester synthase isoform X1
TRINITY_DN46915_c0_g1_i1	34.8046	3.50825	0.476168	7.36767	1.73635e-13	1.71366e-12	dcr:108216398	polyadenylate-binding protein 8-like
TRINITY_DN14213_c0_g4_i1	61.7859	3.50599	0.359675	9.74765	1.88778e-22	2.96705e-21	dcr:108227641	uncharacterized protein LOC108227641
TRINITY_DN39034_c0_g1_i1	30.8791	3.50555	0.505999	6.92799	4.26872e-12	3.83187e-11	dcr:108192301	LETM1 and EF-hand domain-containing protein 1, mitochondrial
TRINITY_DN45160_c0_g1_i1	19.1581	3.49375	0.636323	5.49053	4.00736e-08	2.48226e-07	dcr:108205970	mediator-associated protein 1-like
TRINITY_DN13802_c0_g7_i1	22.6698	3.47172	0.583593	5.94888	2.6999e-09	1.91706e-08	dcr:108215697	thioredoxin-like 1-1, chloroplastic
TRINITY_DN2099_c0_g2_i1	11.3349	3.47172	0.819384	4.23699	2.26541e-05	8.94518e-05	dcr:108226096	deacetylvindoline O-acetyltransferase-like
TRINITY_DN42473_c0_g1_i1	11.3257	3.47094	0.823631	4.21419	2.50678e-05	9.75178e-05	dcr:108220488	probable 3-beta-hydroxysteroid-Delta(8),Delta(7)-isomerase
TRINITY_DN19900_c0_g1_i1	14.8466	3.4437	0.714453	4.82006	1.43516e-06	6.99988e-06	dcr:108200682	uncharacterized protein LOC108200682 isoform X1
TRINITY_DN2369_c0_g2_i1	417.618	3.43693	0.14549	23.6231	2.23122e-123	1.31389e-121	dcr:108223143	vacuolar protein sorting-associated protein 41 homolog
TRINITY_DN14216_c0_g1_i1	127.708	3.41678	0.249649	13.6864	1.22507e-42	3.06545e-41	dcr:12598634	orf45
TRINITY_DN3987_c0_g2_i1	151.491	3.39855	0.229544	14.8057	1.34637e-49	3.81171e-48	dcr:108196672	T-complex protein 1 subunit zeta 1
TRINITY_DN39455_c0_g1_i1	35.9168	3.39187	0.459221	7.38613	1.51166e-13	1.50366e-12	dcr:108218686	uncharacterized protein LOC108218686
TRINITY_DN33169_c0_g2_i1	515.108	3.36363	0.13132	25.614	1.06586e-144	7.84565e-143	dcr:108199316	splicing factor 3B subunit 1
TRINITY_DN9869_c0_g1_i1	24.5819	3.35624	0.549476	6.10807	1.00843e-09	7.46018e-09	dcr:108223264	probable GTP diphosphokinase RSH2, chloroplastic
TRINITY_DN12205_c0_g2_i1	21.0702	3.35624	0.592589	5.66369	1.4815e-08	9.65763e-08	dcr:108218163	uncharacterized protein LOC108218163 isoform X1
TRINITY_DN770_c0_g1_i1	17.5585	3.35624	0.647953	5.17975	2.22178e-07	1.2304e-06	dcr:108192934	uncharacterized protein LOC108192934
TRINITY_DN38618_c0_g1_i1	14.0468	3.35624	0.722732	4.64382	3.42026e-06	1.55407e-05	dcr:108210775	probable signal peptidase complex subunit 2
TRINITY_DN12051_c0_g2_i1	14.0468	3.35624	0.722732	4.64382	3.42026e-06	1.55407e-05	dcr:108196516	CBL-interacting serine/threonine-protein kinase 25-like
TRINITY_DN14331_c6_g6_i1	10.5351	3.35624	0.831824	4.0348	5.46497e-05	0.000200549	dcr:12598640	NADH dehydrogenase subunit 5
TRINITY_DN22737_c0_g1_i1	10.5351	3.35624	0.831824	4.0348	5.46497e-05	0.000200549	dcr:108224050	BAHD acyltransferase DCR
TRINITY_DN20840_c0_g1_i1	10.5351	3.35624	0.831824	4.0348	5.46497e-05	0.000200549	dcr:108195195	50S ribosomal protein L7/L12-like
TRINITY_DN10408_c0_g1_i1	10.5351	3.35624	0.831824	4.0348	5.46497e-05	0.000200549	dcr:108218880	ethylene-responsive transcription factor ERF115-like
TRINITY_DN10045_c0_g1_i3	10.5351	3.35624	0.831824	4.0348	5.46497e-05	0.000200549	dcr:108215577	caffeic acid 3-O-methyltransferase
TRINITY_DN14228_c0_g2_i4	7.0234	3.35624	1.01325	3.31235	0.00092515	0.00260229	dcr:108227406	phosphoenolpyruvate carboxylase 2
TRINITY_DN20184_c0_g1_i1	7.0234	3.35624	1.01325	3.31235	0.00092515	0.00260229	dcr:108227568	glyceraldehyde-3-phosphate dehydrogenase GAPCP2, chloroplastic-like
TRINITY_DN39083_c0_g1_i1	7.0234	3.35624	1.01325	3.31235	0.00092515	0.00260229	dcr:108212148	anthocyanidin 3-O-glucosyltransferase 6-like
TRINITY_DN12011_c0_g1_i2	48.364	3.33024	0.392867	8.47677	2.31531e-17	2.88044e-16	dcr:108200067	light-induced protein, chloroplastic-like
TRINITY_DN34953_c0_g1_i1	41.3406	3.32587	0.423808	7.84758	4.24149e-15	4.69487e-14	dcr:108210983	uncharacterized protein LOC108210983
TRINITY_DN25963_c0_g1_i1	359.131	3.31442	0.152374	21.7518	6.63902e-105	3.40945e-103	dcr:108214579	metallothionein-like protein type 2
TRINITY_DN4261_c0_g1_i1	54.5876	3.31044	0.369119	8.96847	3.00669e-19	4.11116e-18	dcr:108215412	calmodulin-7
TRINITY_DN12356_c0_g1_i2	51.0759	3.30733	0.381059	8.67931	3.98167e-18	5.18732e-17	dcr:108209382	methionine gamma-lyase
TRINITY_DN851_c0_g1_i1	452.972	3.29577	0.137264	24.0105	2.16261e-127	1.3174e-125	dcr:108228191	trafficking protein particle complex subunit 1
TRINITY_DN13977_c0_g1_i1	20.2704	3.29484	0.597526	5.51413	3.50512e-08	2.18649e-07	dcr:108208828	protein NRT1/ PTR FAMILY 6.3-like
TRINITY_DN45244_c0_g1_i1	16.7587	3.28224	0.654453	5.01524	5.29682e-07	2.76681e-06	dcr:108214600	phospho-2-dehydro-3-deoxyheptonate aldolase 2, chloroplastic-like
TRINITY_DN30532_c0_g1_i1	16.7587	3.28224	0.654453	5.01524	5.29682e-07	2.76681e-06	dcr:108205221	choline-phosphate cytidylyltransferase 1-like
TRINITY_DN4182_c0_g2_i1	80.2817	3.27907	0.304568	10.7663	4.96647e-27	8.95281e-26	dcr:108214579	metallothionein-like protein type 2
TRINITY_DN12410_c0_g1_i1	13.247	3.26313	0.731831	4.45885	8.23993e-06	3.50932e-05	dcr:108204943	aspartate aminotransferase, cytoplasmic
TRINITY_DN13923_c0_g2_i1	49.4762	3.2567	0.383697	8.4877	2.10773e-17	2.62589e-16	dcr:108225099	uncharacterized protein LOC108225099
TRINITY_DN42568_c0_g1_i1	22.9747	3.25106	0.588925	5.52033	3.38368e-08	2.11223e-07	dcr:108200052	protein phosphatase 2C 37
TRINITY_DN10748_c0_g1_i2	114.911	3.24932	0.25515	12.735	3.77988e-37	8.69472e-36	dcr:108193202	ethylene-responsive transcription factor RAP2-3-like isoform X1
TRINITY_DN41680_c0_g1_i1	22.9823	3.24932	0.557529	5.82807	5.60716e-09	3.86334e-08	dcr:108198111	uncharacterized protein LOC108198111
TRINITY_DN13845_c0_g2_i1	81.394	3.23594	0.300378	10.7729	4.62241e-27	8.34964e-26	dcr:108223315	programmed cell death protein 4-like
TRINITY_DN16754_c0_g1_i1	146.029	3.23071	0.227058	14.2286	6.0913e-46	1.60132e-44	dcr:108215087	putative cyclic nucleotide-gated ion channel 15
TRINITY_DN14350_c0_g2_i2	38.9411	3.23071	0.429362	7.52443	5.29496e-14	5.48948e-13	dcr:108202090	sucrose synthase 2
TRINITY_DN10277_c0_g1_i1	9.73528	3.2307	0.845868	3.8194	0.000133778	0.000452398	dcr:108228094	uncharacterized protein LOC108228094
TRINITY_DN1453_c0_g1_i1	9.73528	3.2307	0.845868	3.8194	0.000133778	0.000452398	dcr:108210504	EID1-like F-box protein 2
TRINITY_DN41330_c0_g1_i1	9.73528	3.2307	0.845868	3.8194	0.000133778	0.000452398	dcr:108218948	QWRF motif-containing protein 2-like isoform X3
TRINITY_DN12375_c0_g2_i1	9.73528	3.2307	0.845868	3.8194	0.000133778	0.000452398	dcr:108193947	U-box domain-containing protein 21-like
TRINITY_DN25963_c0_g2_i1	25.6942	3.21422	0.524774	6.12496	9.07077e-10	6.76707e-09	dcr:108214579	metallothionein-like protein type 2
TRINITY_DN14329_c6_g35_i1	25.6942	3.21422	0.524774	6.12496	9.07077e-10	6.76707e-09	dcr:12598631	apocytochrome b
TRINITY_DN7963_c0_g1_i1	15.9589	3.20423	0.66149	4.84396	1.27275e-06	6.26308e-06	dcr:108223895	uncharacterized protein LOC108223895
TRINITY_DN13515_c0_g2_i1	15.9589	3.20423	0.66149	4.84396	1.27275e-06	6.26308e-06	dcr:108204650	sulfate transporter 3.1
TRINITY_DN38325_c0_g1_i1	15.9589	3.20423	0.66149	4.84396	1.27275e-06	6.26308e-06	dcr:108223203	glucose-6-phosphate 1-dehydrogenase, chloroplastic-like isoform X2
TRINITY_DN9116_c0_g1_i1	72.7709	3.19023	0.314672	10.1383	3.73699e-24	6.20467e-23	dcr:108192227	vinorine synthase
TRINITY_DN10258_c0_g1_i1	50.5885	3.18913	0.37531	8.4973	1.9405e-17	2.42097e-16	dcr:108196831	shikimate O-hydroxycinnamoyltransferase
TRINITY_DN46130_c0_g1_i1	28.406	3.18631	0.497296	6.40727	1.48146e-10	1.1853e-09	dcr:108217347	uncharacterized protein LOC108217347
TRINITY_DN38600_c0_g1_i1	28.406	3.18631	0.497296	6.40727	1.48146e-10	1.1853e-09	dcr:108215612	probable aquaporin PIP2-4
TRINITY_DN7864_c0_g1_i1	150.966	3.18066	0.221722	14.3453	1.13999e-46	3.06999e-45	dcr:108219613	ethanolamine-phosphate cytidylyltransferase
TRINITY_DN14350_c0_g2_i1	47.0768	3.17726	0.387936	8.19017	2.60853e-16	3.10528e-15	dcr:108202090	sucrose synthase 2
TRINITY_DN14076_c0_g2_i1	953.808	3.16628	0.0992341	31.9072	2.12461e-223	2.23413e-221	dcr:108196196	tubulin beta-1 chain
TRINITY_DN26212_c0_g1_i1	18.6707	3.16359	0.608448	5.19944	1.99893e-07	1.11117e-06	dcr:108222922	ARM REPEAT PROTEIN INTERACTING WITH ABF2-like
TRINITY_DN14292_c0_g2_i1	12.4472	3.16359	0.741934	4.26397	2.00823e-05	7.98321e-05	dcr:108212759	probable protein phosphatase 2C 6
TRINITY_DN7281_c0_g1_i1	12.4472	3.16359	0.741934	4.26397	2.00823e-05	7.98321e-05	dcr:108205174	uncharacterized protein LOC108205174
TRINITY_DN13728_c1_g1_i1	12.4472	3.16359	0.741934	4.26397	2.00823e-05	7.98321e-05	dcr:108216452	probable protein phosphatase 2C 39
TRINITY_DN41155_c0_g1_i1	392.398	3.15218	0.142859	22.065	6.86152e-108	3.6732e-106	dcr:108197168	uncharacterized protein LOC108197168 isoform X2
TRINITY_DN13310_c0_g1_i1	40.0534	3.14765	0.417715	7.5354	4.86851e-14	5.07117e-13	dcr:108199732	protein IQ-DOMAIN 14
TRINITY_DN35773_c0_g1_i1	40.0534	3.14765	0.417715	7.5354	4.86851e-14	5.07117e-13	dcr:108200563	sugar transport protein 13-like
TRINITY_DN13081_c0_g2_i1	55.2124	3.14051	0.356827	8.8012	1.3536e-18	1.79256e-17	dcr:108196449	beta-amylase 1, chloroplastic
TRINITY_DN20802_c0_g2_i1	143.455	3.13256	0.225371	13.8996	6.37372e-44	1.64137e-42	dcr:108209989	ubiquinol oxidase 4, chloroplastic/chromoplastic
TRINITY_DN44434_c0_g1_i1	51.7007	3.12675	0.367594	8.506	1.80035e-17	2.25568e-16	dcr:108195170	sulfate transporter 3.1-like
TRINITY_DN46998_c0_g1_i1	60.6362	3.12177	0.339924	9.18372	4.16444e-20	5.88552e-19	dcr:108199355	MATH domain-containing protein At5g43560-like isoform X1
TRINITY_DN15399_c0_g1_i1	15.159	3.12177	0.66914	4.66534	3.081e-06	1.40789e-05	dcr:108224054	scarecrow-like protein 15
TRINITY_DN43056_c0_g2_i1	15.159	3.12177	0.66914	4.66534	3.081e-06	1.40789e-05	dcr:108206608	uncharacterized protein LOC108206608
TRINITY_DN28047_c0_g1_i1	15.159	3.12177	0.66914	4.66534	3.081e-06	1.40789e-05	dcr:108199551	protein transport protein SEC23-like
TRINITY_DN11372_c0_g1_i1	24.0945	3.11112	0.532428	5.84327	5.11858e-09	3.53222e-08	dcr:108220601	9-cis-epoxycarotenoid dioxygenase NCED1, chloroplastic-like
TRINITY_DN42378_c0_g1_i1	41.9654	3.10347	0.405401	7.65531	1.9285e-14	2.05234e-13	dcr:108227339	phytoene synthase, chloroplastic
TRINITY_DN8411_c0_g1_i1	13.4013	3.09379	0.710244	4.35596	1.32488e-05	5.43802e-05	dcr:108214741	beta-galactosidase-like isoform X2
TRINITY_DN24263_c0_g1_i1	35.7419	3.0932	0.437734	7.06638	1.59029e-12	1.46323e-11	dcr:108214822	TMV resistance protein N-like
TRINITY_DN30390_c0_g1_i1	35.7419	3.0932	0.437734	7.06638	1.59029e-12	1.46323e-11	dcr:108226181	UDP-glycosyltransferase 91A1-like
TRINITY_DN7110_c0_g2_i1	26.8064	3.0932	0.503878	6.13878	8.31576e-10	6.25666e-09	dcr:108205127	dynamin-like protein ARC5
TRINITY_DN11828_c0_g1_i1	241.258	3.0932	0.175969	17.5781	3.6238e-69	1.32269e-67	dcr:108198833	UPF0098 protein TC_0109
TRINITY_DN16903_c0_g1_i1	17.8709	3.0932	0.614516	5.03355	4.81477e-07	2.53075e-06	dcr:108206410	60S ribosomal protein L27a-3-like
TRINITY_DN42955_c0_g2_i1	8.93547	3.0932	0.861955	3.58858	0.000332481	0.00102829	dcr:108196854	protein ZINC INDUCED FACILITATOR-LIKE 1-like isoform X2
TRINITY_DN23690_c0_g1_i1	8.93547	3.0932	0.861955	3.58858	0.000332481	0.00102829	dcr:108197172	protein REDUCED WALL ACETYLATION 3-like
TRINITY_DN18_c0_g1_i1	8.93547	3.0932	0.861955	3.58858	0.000332481	0.00102829	dcr:108196354	uncharacterized protein LOC108196354
TRINITY_DN13052_c0_g2_i1	8.93547	3.0932	0.861955	3.58858	0.000332481	0.00102829	dcr:108227431	cytochrome P450 98A2
TRINITY_DN1088_c0_g1_i1	165.25	3.0786	0.260816	11.8037	3.73452e-32	7.76165e-31	dcr:108197305	uncharacterized protein LOC108197305
TRINITY_DN45143_c0_g1_i1	11.6473	3.05667	0.753124	4.05866	4.9356e-05	0.000182334	dcr:108218859	2-methylene-furan-3-one reductase-like
TRINITY_DN12208_c0_g1_i1	11.6473	3.05667	0.753124	4.05866	4.9356e-05	0.000182334	dcr:108204754	serine/threonine-protein kinase HT1-like
TRINITY_DN36873_c0_g1_i1	11.6473	3.05667	0.753124	4.05866	4.9356e-05	0.000182334	dcr:108223952	uncharacterized protein LOC108223952
TRINITY_DN3600_c0_g1_i2	11.6473	3.05667	0.753124	4.05866	4.9356e-05	0.000182334	dcr:108204816	alkaline/neutral invertase A, mitochondrial-like
TRINITY_DN14329_c6_g67_i1	11.6473	3.05667	0.753124	4.05866	4.9356e-05	0.000182334	dcr:12598555	cytochrome oxidase subunit 1
TRINITY_DN14202_c2_g28_i1	3849.95	3.04711	0.062481	48.7685	0	0	dcr:108222483	legumin B-like
TRINITY_DN25151_c0_g1_i1	92.379	3.04273	0.27398	11.1057	1.17757e-28	2.2178e-27	dcr:108210601	U-box domain-containing protein 3
TRINITY_DN36040_c0_g1_i1	157.952	3.0343	0.212125	14.3043	2.05708e-46	5.48949e-45	dcr:108196405	transcription factor BIM3-like
TRINITY_DN46765_c0_g1_i1	14.3592	3.0343	0.677494	4.47871	7.50937e-06	3.22305e-05	dcr:108218417	beta-galactosidase 10 isoform X1
TRINITY_DN8396_c0_g2_i1	14.3592	3.0343	0.677494	4.47871	7.50937e-06	3.22305e-05	dcr:108211094	uncharacterized protein LOC108211094
TRINITY_DN8325_c0_g1_i1	145.504	3.02365	0.220126	13.736	6.17844e-43	1.55926e-41	dcr:108205034	DEAD-box ATP-dependent RNA helicase 3, chloroplastic-like isoform X2
TRINITY_DN18544_c0_g1_i1	17.0711	3.01919	0.621056	4.86139	1.16565e-06	5.76493e-06	dcr:108214407	uncharacterized protein LOC108214407
TRINITY_DN31494_c0_g1_i1	19.783	3.00831	0.576839	5.21516	1.83663e-07	1.02872e-06	dcr:108216436	protein NRT1/ PTR FAMILY 6.2-like
TRINITY_DN4027_c0_g1_i1	179.959	3.00009	0.198563	15.109	1.41262e-51	4.15924e-50	dcr:108193695	uncharacterized protein LOC108193695
TRINITY_DN27806_c0_g1_i1	22.4949	3.00009	0.540987	5.54558	2.92984e-08	1.84588e-07	dcr:108210002	uncharacterized protein LOC108210002 isoform X2
TRINITY_DN40567_c0_g1_i1	72.1086	2.97772	0.305583	9.74438	1.94969e-22	3.0589e-21	dcr:108205306	CDPK-related kinase 3
TRINITY_DN5292_c0_g1_i1	73.2208	2.94119	0.301653	9.75024	1.84029e-22	2.89756e-21	dcr:108205289	uncharacterized protein LOC108205289 isoform X1
TRINITY_DN12522_c0_g1_i1	73.2208	2.94119	0.301653	9.75024	1.84029e-22	2.89756e-21	dcr:108227360	formate dehydrogenase, mitochondrial
TRINITY_DN39212_c0_g1_i1	116.611	2.94119	0.241376	12.1851	3.73291e-34	8.10027e-33	dcr:108214531	uncharacterized protein LOC108214531
TRINITY_DN6068_c0_g1_i1	27.1188	2.94119	0.489213	6.01208	1.83158e-09	1.32176e-08	dcr:108205001	uncharacterized protein LOC108205001
TRINITY_DN16809_c0_g1_i1	24.4069	2.94119	0.515097	5.70997	1.12996e-08	7.49317e-08	dcr:108226679	probable calcium-binding protein CML49
TRINITY_DN13550_c0_g2_i1	16.2713	2.94119	0.628131	4.68245	2.83471e-06	1.30752e-05	dcr:108199719	uncharacterized protein LOC108199719
TRINITY_DN3688_c0_g1_i1	13.5594	2.94119	0.686709	4.28302	1.84371e-05	7.37902e-05	dcr:108219820	amino acid permease 6-like
TRINITY_DN19735_c0_g1_i1	10.8475	2.94119	0.76567	3.84133	0.000122372	0.000417018	dcr:108209531	uncharacterized protein LOC108209531 isoform X1
TRINITY_DN1668_c0_g1_i1	10.8475	2.94119	0.76567	3.84133	0.000122372	0.000417018	dcr:108206227	ATP-dependent Clp protease proteolytic subunit 4, chloroplastic-like
TRINITY_DN1668_c0_g2_i1	10.8475	2.94119	0.76567	3.84133	0.000122372	0.000417018	dcr:108206227	ATP-dependent Clp protease proteolytic subunit 4, chloroplastic-like
TRINITY_DN12284_c0_g3_i1	10.8475	2.94119	0.76567	3.84133	0.000122372	0.000417018	dcr:108223872	ribosome-recycling factor, chloroplastic
TRINITY_DN11573_c0_g5_i1	8.13565	2.94119	0.88072	3.33953	0.000839215	0.00237513	dcr:108199361	probable glutathione S-transferase
TRINITY_DN46174_c0_g1_i1	8.13565	2.94119	0.88072	3.33953	0.000839215	0.00237513	dcr:108192474	nuclear pore complex protein NUP62 isoform X1
TRINITY_DN14190_c1_g1_i3	8.13565	2.94119	0.88072	3.33953	0.000839215	0.00237513	dcr:108224592	protein translation factor SUI1 homolog
TRINITY_DN5831_c0_g1_i1	8.13565	2.94119	0.88072	3.33953	0.000839215	0.00237513	dcr:108208918	uncharacterized protein LOC108208918
TRINITY_DN13647_c0_g1_i3	13.5224	2.93814	0.760788	3.86197	0.000112478	0.00038794	dcr:108222495	uncharacterized protein LOC108222495
TRINITY_DN8933_c0_g1_i1	158.401	2.92479	0.208407	14.0341	9.64727e-45	2.5063e-43	dcr:108214418	probable transcriptional regulator SLK2
TRINITY_DN5046_c0_g1_i1	53.4378	2.91694	0.350076	8.33231	7.92813e-17	9.69933e-16	dcr:108214846	vacuolar protein sorting-associated protein 51 homolog
TRINITY_DN32931_c0_g1_i1	196.68	2.90832	0.187982	15.4713	5.42017e-54	1.64523e-52	dcr:108209033	brefeldin A-inhibited guanine nucleotide-exchange protein 1
TRINITY_DN14196_c0_g1_i1	31207.6	2.90267	0.0466524	62.2191	0	0	dcr:108227927	60S ribosomal protein L7a-1
TRINITY_DN28997_c0_g1_i1	26.319	2.89228	0.492764	5.8695	4.37124e-09	3.04075e-08	dcr:108199647	DNA (cytosine-5)-methyltransferase CMT2-like
TRINITY_DN8626_c0_g1_i1	49.9261	2.88966	0.36036	8.0188	1.06781e-15	1.21546e-14	dcr:108200384	U3 small nucleolar ribonucleoprotein protein IMP4
TRINITY_DN42216_c0_g1_i1	20.8952	2.87979	0.550638	5.22991	1.69591e-07	9.53529e-07	dcr:108216768	gibberellin-regulated protein 11-like
TRINITY_DN12851_c0_g1_i2	18.1834	2.8708	0.588598	4.87735	1.0752e-06	5.33851e-06	dcr:108220729	UDP-glucose iridoid glucosyltransferase-like
TRINITY_DN13969_c0_g1_i1	210.065	2.86812	0.181313	15.8186	2.31582e-56	7.25376e-55	dcr:108208169	geraniol 8-hydroxylase-like
TRINITY_DN8691_c0_g1_i1	219.313	2.85972	0.177553	16.1063	2.30523e-58	7.45863e-57	dcr:108212276	protein PLANT CADMIUM RESISTANCE 10
TRINITY_DN10822_c0_g1_i1	15.4715	2.85872	0.635816	4.49615	6.91943e-06	3.00784e-05	dcr:108225158	heat stress transcription factor B-3-like
TRINITY_DN13569_c0_g3_i3	15.4715	2.85872	0.635816	4.49615	6.91943e-06	3.00784e-05	dcr:108199330	uncharacterized protein LOC108199330 isoform X1
TRINITY_DN9094_c0_g1_i1	7.71261	2.85555	0.9579	2.98105	0.00287263	0.00703269	dcr:108227217	zinc finger CCCH domain-containing protein 19 isoform X1
TRINITY_DN36302_c0_g1_i1	28.2235	2.85217	0.490003	5.82073	5.85925e-09	4.02448e-08	dcr:108208799	protein SAND
TRINITY_DN12481_c0_g6_i1	25.5192	2.84165	0.496503	5.72333	1.04459e-08	6.95842e-08	dcr:108219016	chlorophyll a-b binding protein CP26, chloroplastic
TRINITY_DN12347_c0_g1_i2	12.7596	2.84165	0.696832	4.07796	4.54335e-05	0.000169761	dcr:108224138	probable solanesyl-diphosphate synthase 3, chloroplastic
TRINITY_DN13848_c0_g2_i2	22.8073	2.83015	0.523672	5.40444	6.50102e-08	3.9037e-07	dcr:108200800	zinc finger protein ZAT10-like
TRINITY_DN13919_c0_g1_i1	22.8073	2.83015	0.523672	5.40444	6.50102e-08	3.9037e-07	dcr:108204648	probable receptor-like protein kinase At5g47070
TRINITY_DN20140_c0_g2_i1	32.855	2.82571	0.437772	6.45475	1.084e-10	8.75223e-10	dcr:108196622	pre-rRNA-processing protein ESF1
TRINITY_DN42568_c0_g1_i2	191.706	2.82254	0.187893	15.0221	5.26221e-51	1.52898e-49	dcr:108200052	protein phosphatase 2C 37
TRINITY_DN13821_c0_g3_i1	253.905	2.81695	0.165106	17.0615	2.87234e-65	9.91069e-64	dcr:108196463	malate dehydrogenase, chloroplastic-like
TRINITY_DN13793_c0_g2_i1	30.1431	2.81565	0.455928	6.17566	6.58864e-10	4.98266e-09	dcr:108193277	NAC domain-containing protein 83-like
TRINITY_DN2377_c0_g1_i1	10.0477	2.81565	0.779865	3.61044	0.000305682	0.000949731	dcr:108218531	uncharacterized protein LOC108218531 isoform X1
TRINITY_DN13351_c0_g1_i2	10.0477	2.81565	0.779865	3.61044	0.000305682	0.000949731	dcr:108219345	acyl-coenzyme A oxidase 4, peroxisomal
TRINITY_DN24783_c0_g1_i1	10.0477	2.81565	0.779865	3.61044	0.000305682	0.000949731	dcr:108200895	galactinol synthase 2-like
TRINITY_DN13847_c0_g1_i1	23.7538	2.81063	0.549532	5.11458	3.14438e-07	1.71341e-06	dcr:108220085	protein NRT1/ PTR FAMILY 2.11-like isoform X3
TRINITY_DN36676_c0_g1_i1	27.4312	2.80368	0.476605	5.88261	4.03844e-09	2.82435e-08	dcr:108204768	UDP-N-acetylmuramoyl-L-alanyl-D-glutamate--2,6-diaminopimelate ligase
TRINITY_DN13023_c0_g1_i1	17.3759	2.79879	0.632635	4.42402	9.68798e-06	4.09195e-05	dcr:108209952	short-chain dehydrogenase TIC 32, chloroplastic-like
TRINITY_DN18772_c0_g1_i1	42.1029	2.79232	0.385989	7.23421	4.68258e-13	4.49091e-12	dcr:108216953	uncharacterized protein LOC108216953 isoform X1
TRINITY_DN17899_c0_g1_i1	24.7194	2.78918	0.500447	5.57338	2.49846e-08	1.58655e-07	dcr:108199496	phosphoinositide 3-kinase regulatory subunit 4
TRINITY_DN11470_c0_g2_i1	32.0552	2.78507	0.440468	6.32296	2.56592e-10	2.00396e-09	dcr:108214959	protein SGT1 homolog
TRINITY_DN47407_c0_g1_i1	193.443	2.77354	0.185858	14.9229	2.33916e-50	6.73023e-49	dcr:108209031	protein RIK isoform X2
TRINITY_DN12464_c0_g1_i1	29.3433	2.77126	0.459003	6.03756	1.56465e-09	1.13749e-08	dcr:108202919	pheophytinase, chloroplastic
TRINITY_DN10281_c1_g2_i1	22.0075	2.77126	0.528353	5.24509	1.56207e-07	8.83905e-07	dcr:108209749	probable phospholipid hydroperoxide glutathione peroxidase
TRINITY_DN9435_c0_g1_i1	7.33583	2.77126	0.902704	3.06995	0.00214094	0.00541396	dcr:108223845	BES1/BZR1 homolog protein 2
TRINITY_DN23596_c0_g1_i1	7.33583	2.77126	0.902704	3.06995	0.00214094	0.00541396	dcr:108223566	putative E3 ubiquitin-protein ligase XBAT31
TRINITY_DN10935_c0_g4_i1	7.33583	2.77126	0.902704	3.06995	0.00214094	0.00541396	dcr:108193678	protein PIN-LIKES 7-like
TRINITY_DN8271_c1_g1_i1	7.33583	2.77126	0.902704	3.06995	0.00214094	0.00541396	dcr:108219515	NEDD8 ultimate buster 1
TRINITY_DN8844_c0_g1_i1	7.33583	2.77126	0.902704	3.06995	0.00214094	0.00541396	dcr:108224665	uncharacterized protein LOC108224665
TRINITY_DN26240_c0_g1_i1	7.33583	2.77126	0.902704	3.06995	0.00214094	0.00541396	dcr:108200723	40S ribosomal protein S29-like
TRINITY_DN1582_c0_g1_i1	7.33583	2.77126	0.902704	3.06995	0.00214094	0.00541396	dcr:108213957	non-specific lipid-transfer protein A-like
TRINITY_DN5302_c0_g1_i1	7.33583	2.77126	0.902704	3.06995	0.00214094	0.00541396	dcr:108197658	putative receptor protein kinase ZmPK1
TRINITY_DN7813_c0_g1_i1	7.33583	2.77126	0.902704	3.06995	0.00214094	0.00541396	dcr:108218163	uncharacterized protein LOC108218163 isoform X1
TRINITY_DN16127_c0_g2_i1	7.33583	2.77126	0.902704	3.06995	0.00214094	0.00541396	dcr:108202572	protein GIGANTEA
TRINITY_DN13728_c1_g1_i2	7.33583	2.77126	0.902704	3.06995	0.00214094	0.00541396	dcr:108216452	probable protein phosphatase 2C 39
TRINITY_DN13491_c0_g1_i1	7.33583	2.77126	0.902704	3.06995	0.00214094	0.00541396	dcr:108196408	sphingosine-1-phosphate lyase
TRINITY_DN12427_c0_g1_i2	7.33583	2.77126	0.902704	3.06995	0.00214094	0.00541396	dcr:108228125	uncharacterized protein LOC108228125
TRINITY_DN12759_c0_g1_i1	14.6624	2.77065	0.647048	4.28199	1.85231e-05	7.41009e-05	dcr:108220081	flavonol synthase/flavanone 3-hydroxylase-like isoform X1
TRINITY_DN12094_c0_g2_i3	45.927	2.75215	0.367867	7.48137	7.35522e-14	7.53696e-13	dcr:108208833	ETHYLENE INSENSITIVE 3-like 1 protein
TRINITY_DN6717_c0_g2_i1	19.2956	2.74854	0.561626	4.89389	9.88612e-07	4.94194e-06	dcr:108219214	probable protein phosphatase 2C 27
TRINITY_DN14296_c0_g3_i4	19.2956	2.74854	0.561626	4.89389	9.88612e-07	4.94194e-06	dcr:108195886	probable protein phosphatase 2C 50
TRINITY_DN11784_c0_g1_i1	19.2956	2.74854	0.561626	4.89389	9.88612e-07	4.94194e-06	dcr:108193520	homeobox-leucine zipper protein HAT22-like isoform X1
TRINITY_DN25509_c0_g1_i1	26.5112	2.74829	0.760316	3.61467	0.000300731	0.000936657	dcr:108199352	squamosa promoter-binding-like protein 1
TRINITY_DN16136_c0_g1_i1	43.2151	2.74088	0.378329	7.24471	4.33352e-13	4.16517e-12	dcr:108202509	serine/arginine repetitive matrix protein 2-like isoform X2
TRINITY_DN14340_c1_g2_i1	86.3816	2.74029	0.719008	3.81121	0.00013829	0.000467296	dcr:108228098	uncharacterized protein LOC108228098
TRINITY_DN32589_c0_g1_i1	55.1749	2.73955	0.33589	8.1561	3.46011e-16	4.07509e-15	dcr:108223960	glutamate decarboxylase-like
TRINITY_DN9531_c0_g1_i1	11.9598	2.73473	0.708083	3.86216	0.000112389	0.000387785	dcr:108215400	inositol-tetrakisphosphate 1-kinase 3-like
TRINITY_DN12882_c0_g1_i1	11.9598	2.73473	0.708083	3.86216	0.000112389	0.000387785	dcr:108195867	U1 small nuclear ribonucleoprotein 70 kDa-like isoform X2
TRINITY_DN3009_c0_g1_i1	11.9598	2.73473	0.708083	3.86216	0.000112389	0.000387785	dcr:108196302	glutamate--tRNA ligase, cytoplasmic
TRINITY_DN13228_c0_g1_i2	11.9598	2.73473	0.708083	3.86216	0.000112389	0.000387785	dcr:108199392	ultraviolet-B receptor UVR8 isoform X1
TRINITY_DN43532_c0_g1_i1	11.9598	2.73473	0.708083	3.86216	0.000112389	0.000387785	dcr:108220772	dehydration-responsive element-binding protein 1A-like
TRINITY_DN12781_c0_g4_i1	11.9598	2.73473	0.708083	3.86216	0.000112389	0.000387785	dcr:108197070	protein TIFY 10A-like
TRINITY_DN14026_c0_g1_i2	37.7914	2.71377	0.402354	6.74474	1.53301e-11	1.32367e-10	dcr:108208817	transcription factor GTE10-like
TRINITY_DN13334_c0_g3_i1	21.2077	2.70986	0.533333	5.08098	3.7549e-07	2.01571e-06	dcr:108223209	1-aminocyclopropane-1-carboxylate oxidase
TRINITY_DN13092_c0_g1_i1	21.2077	2.70986	0.533333	5.08098	3.7549e-07	2.01571e-06	dcr:108197231	uncharacterized protein LOC108197231
TRINITY_DN14070_c2_g1_i5	21.2077	2.70986	0.533333	5.08098	3.7549e-07	2.01571e-06	dcr:108213009	ATP-dependent 6-phosphofructokinase 6-like
TRINITY_DN13507_c0_g1_i1	21.2077	2.70986	0.533333	5.08098	3.7549e-07	2.01571e-06	dcr:108223741	lactation elevated protein 1-like isoform X1
TRINITY_DN1346_c0_g2_i1	77.4948	2.70414	0.283626	9.53418	1.51077e-21	2.27725e-20	dcr:108205758	myb-related protein 308
TRINITY_DN25963_c0_g4_i1	35.0795	2.69726	0.416284	6.47936	9.21097e-11	7.49176e-10	dcr:108214579	metallothionein-like protein type 2
TRINITY_DN7888_c0_g3_i1	48.9513	2.69182	0.35363	7.61197	2.69943e-14	2.85216e-13	dcr:108210483	membrane-anchored ubiquitin-fold protein 2-like
TRINITY_DN5231_c1_g1_i1	27.7437	2.67815	0.465607	5.75195	8.82224e-09	5.93954e-08	dcr:108211062	vacuolar protein sorting-associated protein 2 homolog 1
TRINITY_DN11511_c0_g1_i2	23.1197	2.67815	0.509027	5.26131	1.43035e-07	8.11452e-07	dcr:108210485	probable polyamine oxidase 2 isoform X2
TRINITY_DN13435_c3_g1_i1	23.1197	2.67815	0.509027	5.26131	1.43035e-07	8.11452e-07	dcr:108203430	L-arabinokinase-like isoform X1
TRINITY_DN1674_c0_g1_i1	18.4958	2.67815	0.567721	4.71736	2.38923e-06	1.12796e-05	dcr:108215680	nuclear transcription factor Y subunit C-2-like
TRINITY_DN14123_c0_g1_i1	13.8718	2.67815	0.653442	4.09853	4.15791e-05	0.000156484	dcr:108227786	probable galactinol--sucrose galactosyltransferase 6
TRINITY_DN14127_c0_g2_i1	13.8718	2.67815	0.653442	4.09853	4.15791e-05	0.000156484	dcr:108196232	cyclic nucleotide-gated ion channel 2-like
TRINITY_DN11533_c0_g1_i1	13.8718	2.67815	0.653442	4.09853	4.15791e-05	0.000156484	dcr:108211082	F-box protein At3g44326-like
TRINITY_DN8131_c0_g1_i1	9.24789	2.67815	0.796197	3.36367	0.000769128	0.00220217	dcr:108196298	probable serine incorporator
TRINITY_DN12827_c0_g1_i1	18.4588	2.67597	0.614605	4.35396	1.337e-05	5.4827e-05	dcr:108205732	uncharacterized protein LOC108205732
TRINITY_DN13846_c0_g2_i1	57.3994	2.66656	0.326194	8.17477	2.96435e-16	3.50523e-15	dcr:108224399	uncharacterized protein LOC108224399
TRINITY_DN14276_c0_g1_i2	34.2797	2.65878	0.418768	6.34906	2.16635e-10	1.70852e-09	dcr:108222777	probable alpha,alpha-trehalose-phosphate synthase [UDP-forming] 11
TRINITY_DN46646_c0_g1_i1	29.6557	2.65578	0.449297	5.91096	3.40124e-09	2.3977e-08	dcr:108202606	protein NLP6 isoform X2
TRINITY_DN10843_c0_g1_i1	29.6557	2.65578	0.449297	5.91096	3.40124e-09	2.3977e-08	dcr:108207752	chaperone protein dnaJ 20, chloroplastic-like
TRINITY_DN13581_c0_g4_i2	50.0636	2.65167	0.347868	7.62263	2.48551e-14	2.63243e-13	dcr:108199529	probable aquaporin PIP1-4
TRINITY_DN10282_c0_g1_i1	25.0318	2.65167	0.487843	5.43551	5.46401e-08	3.32623e-07	dcr:108209247	uncharacterized protein LOC108209247 isoform X3
TRINITY_DN14293_c0_g2_i1	40.8157	2.64572	0.383909	6.89155	5.51885e-12	4.89438e-11	dcr:108219058	phosphoglycerate kinase, chloroplastic
TRINITY_DN2756_c0_g1_i1	15.7839	2.63633	0.609942	4.32225	1.54444e-05	6.25207e-05	dcr:108197071	cytochrome P450 CYP71D313-like
TRINITY_DN11828_c0_g2_i1	38.1038	2.62631	0.395951	6.6329	3.29149e-11	2.76892e-10	dcr:108198833	UPF0098 protein TC_0109
TRINITY_DN41144_c0_g1_i1	11.16	2.61925	0.720684	3.6344	0.000278633	0.000880246	dcr:108211357	galactinol--sucrose galactosyltransferase
TRINITY_DN12235_c0_g5_i1	11.16	2.61925	0.720684	3.6344	0.000278633	0.000880246	dcr:108195151	chaperone protein ClpB3, chloroplastic-like
TRINITY_DN21784_c0_g1_i1	11.16	2.61925	0.720684	3.6344	0.000278633	0.000880246	dcr:108214867	probable sodium-coupled neutral amino acid transporter 6
TRINITY_DN11997_c0_g3_i1	11.16	2.61925	0.720684	3.6344	0.000278633	0.000880246	dcr:108192993	homeobox protein knotted-1-like LET12 isoform X1
TRINITY_DN30535_c0_g1_i1	11.16	2.61925	0.720684	3.6344	0.000278633	0.000880246	dcr:108227862	N-alpha-acetyltransferase 15, NatA auxiliary subunit-like
TRINITY_DN7394_c0_g1_i4	8.84336	2.60365	0.806601	3.22793	0.0012469	0.00341303	dcr:108210921	beta-glucosidase 44-like
TRINITY_DN9099_c0_g3_i1	30.768	2.59326	0.437572	5.92647	3.09519e-09	2.18893e-08	dcr:108228075	probable disease resistance protein At4g33300
TRINITY_DN13317_c0_g2_i1	131.52	2.58888	0.21705	11.9276	8.50064e-33	1.80063e-31	dcr:108218630	heat shock cognate 70 kDa protein 2-like
TRINITY_DN20868_c0_g1_i1	207.24	2.58078	0.175502	14.7051	5.97453e-49	1.66476e-47	dcr:108213210	probable glutathione S-transferase
TRINITY_DN13736_c0_g2_i4	84.9681	2.57861	0.266814	9.66444	4.2695e-22	6.61622e-21	dcr:108202572	protein GIGANTEA
TRINITY_DN29720_c0_g1_i1	13.072	2.57861	0.663586	3.88587	0.000101965	0.000356305	dcr:108218535	uncharacterized protein LOC108218535 isoform X1
TRINITY_DN1158_c0_g1_i1	6.53601	2.57861	0.929226	2.775	0.00552009	0.0124069	dcr:108209957	U4/U6.U5 tri-snRNP-associated protein 2-like
TRINITY_DN47236_c0_g1_i1	6.53601	2.57861	0.929226	2.775	0.00552009	0.0124069	dcr:108218834	ABC transporter C family member 3-like
TRINITY_DN13898_c1_g4_i1	6.53601	2.57861	0.929226	2.775	0.00552009	0.0124069	dcr:108200251	succinate-semialdehyde dehydrogenase, mitochondrial-like
TRINITY_DN38989_c0_g1_i1	6.53601	2.57861	0.929226	2.775	0.00552009	0.0124069	dcr:108203233	myosin-1-like
TRINITY_DN21673_c0_g1_i1	6.53601	2.57861	0.929226	2.775	0.00552009	0.0124069	dcr:108213127	auxin transport protein BIG isoform X2
TRINITY_DN38186_c0_g1_i1	6.53601	2.57861	0.929226	2.775	0.00552009	0.0124069	dcr:108197186	probable galacturonosyltransferase-like 9
TRINITY_DN1588_c0_g1_i1	6.53601	2.57861	0.929226	2.775	0.00552009	0.0124069	dcr:108209343	U-box domain-containing protein 17-like
TRINITY_DN944_c0_g2_i1	147.616	2.57253	0.20516	12.5392	4.55732e-36	1.02691e-34	dcr:108215219	uncharacterized protein LOC108215219 isoform X2
TRINITY_DN12565_c0_g1_i4	99.1524	2.56057	0.247244	10.3564	3.91228e-25	6.72318e-24	dcr:108193400	ferritin, chloroplastic
TRINITY_DN10156_c0_g2_i2	21.5201	2.55785	0.518688	4.93138	8.16491e-07	4.14249e-06	dcr:108207999	protein SENESCENCE-ASSOCIATED GENE 21, mitochondrial-like
TRINITY_DN20632_c0_g1_i1	21.5201	2.55785	0.518688	4.93138	8.16491e-07	4.14249e-06	dcr:108197399	F-box protein At1g67340-like
TRINITY_DN23170_c0_g1_i1	22.4742	2.54917	0.50785	5.01953	5.17977e-07	2.71209e-06	dcr:108216142	chloroplastic group IIB intron splicing facilitator CRS2-B, chloroplastic-like
TRINITY_DN223_c0_g2_i1	29.9682	2.54886	0.440645	5.78438	7.27814e-09	4.96431e-08	dcr:108223249	mannosyl-oligosaccharide 1,2-alpha-mannosidase MNS1-like isoform X1
TRINITY_DN46201_c0_g1_i1	14.9841	2.54886	0.618378	4.12185	3.75844e-05	0.000142788	dcr:108202677	delta(12)-fatty-acid desaturase FAD2-like
TRINITY_DN12476_c0_g2_i1	14.9841	2.54886	0.618378	4.12185	3.75844e-05	0.000142788	dcr:108214156	mitogen-activated protein kinase kinase kinase YODA-like
TRINITY_DN12945_c0_g1_i1	31.8802	2.53679	0.426859	5.94292	2.79997e-09	1.98493e-08	dcr:108215202	FACT complex subunit SSRP1
TRINITY_DN5409_c0_g3_i1	42.2404	2.52614	0.371605	6.79791	1.0615e-11	9.2468e-11	dcr:108202382	sister chromatid cohesion protein PDS5 homolog A-like
TRINITY_DN13037_c0_g1_i1	8.44807	2.52614	0.814984	3.09962	0.00193771	0.00502518	dcr:108225705	dentin sialophosphoprotein-like
TRINITY_DN14154_c0_g1_i1	8.44807	2.52614	0.814984	3.09962	0.00193771	0.00502518	dcr:108227469	geraniol 8-hydroxylase-like
TRINITY_DN36404_c0_g1_i1	8.44807	2.52614	0.814984	3.09962	0.00193771	0.00502518	dcr:108212210	uncharacterized protein LOC108212210
TRINITY_DN12100_c0_g5_i1	8.44807	2.52614	0.814984	3.09962	0.00193771	0.00502518	dcr:108198313	vacuolar-processing enzyme-like
TRINITY_DN20927_c0_g1_i1	8.44807	2.52614	0.814984	3.09962	0.00193771	0.00502518	dcr:108202401	callose synthase 3-like
TRINITY_DN8407_c0_g2_i1	8.44807	2.52614	0.814984	3.09962	0.00193771	0.00502518	dcr:108204390	protein transport protein Sec24-like CEF
TRINITY_DN5222_c0_g1_i1	8.44807	2.52614	0.814984	3.09962	0.00193771	0.00502518	dcr:108223962	uncharacterized protein LOC108223962
TRINITY_DN7604_c0_g2_i2	8.44807	2.52614	0.814984	3.09962	0.00193771	0.00502518	dcr:108202992	ISWI chromatin-remodeling complex ATPase CHR11 isoform X1
TRINITY_DN10556_c0_g1_i1	18.8082	2.50822	0.550419	4.55692	5.19082e-06	2.28952e-05	dcr:108215525	RHOMBOID-like protein 3
TRINITY_DN1907_c0_g1_i1	18.8082	2.50822	0.550419	4.55692	5.19082e-06	2.28952e-05	dcr:108195991	plasma membrane ATPase 1-like
TRINITY_DN2692_c0_g2_i1	62.0886	2.5038	0.857907	2.9185	0.00351717	0.00849758	dcr:108224102	plant intracellular Ras-group-related LRR protein 6
TRINITY_DN18008_c0_g1_i1	41.4405	2.49372	0.373524	6.67618	2.45251e-11	2.08098e-10	dcr:108218951	nuclear poly(A) polymerase 1 isoform X1
TRINITY_DN9190_c0_g1_i1	51.8007	2.49372	0.335118	7.44132	9.96878e-14	1.01096e-12	dcr:108200256	uncharacterized protein At2g17340-like
TRINITY_DN21500_c1_g1_i1	20.7203	2.49372	0.523996	4.75903	1.94523e-06	9.25766e-06	dcr:108202455	BTB/POZ domain-containing protein At3g05675-like
TRINITY_DN11655_c0_g1_i1	20.7203	2.49372	0.523996	4.75903	1.94523e-06	9.25766e-06	dcr:108216263	probable WRKY transcription factor 17
TRINITY_DN12002_c0_g2_i1	10.3601	2.49372	0.734922	3.39317	0.000690883	0.0019891	dcr:108223691	probable protein phosphatase 2C 55
TRINITY_DN1661_c0_g1_i1	10.3601	2.49372	0.734922	3.39317	0.000690883	0.0019891	dcr:108224330	RING-box protein 1a-like
TRINITY_DN13924_c0_g1_i2	10.3601	2.49372	0.734922	3.39317	0.000690883	0.0019891	dcr:108192922	transcription elongation factor TFIIS-like
TRINITY_DN13673_c0_g1_i1	10.3601	2.49372	0.734922	3.39317	0.000690883	0.0019891	dcr:108195843	RNA-binding protein 25-like isoform X1
TRINITY_DN21731_c0_g1_i1	10.3601	2.49372	0.734922	3.39317	0.000690883	0.0019891	dcr:108195288	glutathione transferase GST 23-like
TRINITY_DN27102_c0_g1_i1	10.3601	2.49372	0.734922	3.39317	0.000690883	0.0019891	dcr:108214911	uncharacterized protein LOC108214911
TRINITY_DN13088_c0_g1_i2	10.3601	2.49372	0.734922	3.39317	0.000690883	0.0019891	dcr:108204915	probable WRKY transcription factor 33
TRINITY_DN9759_c0_g3_i1	10.3601	2.49372	0.734922	3.39317	0.000690883	0.0019891	dcr:108228076	uncharacterized protein LOC108228076
TRINITY_DN41432_c0_g1_i1	65.9849	2.4855	0.297754	8.34749	6.97286e-17	8.54248e-16	dcr:108205722	formyltetrahydrofolate deformylase 1, mitochondrial-like isoform X2
TRINITY_DN10492_c0_g2_i1	135.794	2.48174	0.210918	11.7664	5.81493e-32	1.19728e-30	dcr:108196692	probable pectinesterase/pectinesterase inhibitor 17
TRINITY_DN14173_c0_g2_i2	12.2722	2.47169	0.674851	3.66257	0.000249696	0.000793084	dcr:108197384	aspartic proteinase A1-like
TRINITY_DN13299_c1_g1_i1	12.2722	2.47169	0.674851	3.66257	0.000249696	0.000793084	dcr:108227644	autophagy-related protein 18f
TRINITY_DN6383_c0_g1_i1	12.2722	2.47169	0.674851	3.66257	0.000249696	0.000793084	dcr:108195108	probable transcription factor PosF21
TRINITY_DN12529_c0_g1_i2	13.2263	2.46363	0.651828	3.77957	0.000157101	0.000524693	dcr:108199774	selenium-binding protein 1-like
TRINITY_DN187_c0_g2_i1	26.4565	2.46313	0.463185	5.31781	1.05024e-07	6.07916e-07	dcr:108213010	uncharacterized protein LOC108213010
TRINITY_DN104_c0_g2_i1	28.3685	2.45575	0.447241	5.49088	3.99933e-08	2.48226e-07	dcr:108195762	BEACH domain-containing protein C2 isoform X1
TRINITY_DN14015_c0_g1_i2	32.1926	2.44367	0.419818	5.82079	5.85714e-09	4.02448e-08	dcr:108227625	V-type proton ATPase subunit B2
TRINITY_DN13963_c0_g1_i3	39.8409	2.4266	0.377564	6.42699	1.30151e-10	1.04702e-09	dcr:108221973	E3 ubiquitin-protein ligase UPL1 isoform X2
TRINITY_DN13187_c0_g1_i1	19.9205	2.4266	0.529672	4.58133	4.62037e-06	2.05084e-05	dcr:108215049	acyl-coenzyme A oxidase 2, peroxisomal
TRINITY_DN38894_c0_g1_i1	65.4975	2.42034	0.296412	8.16547	3.20188e-16	3.78105e-15	dcr:108216764	aspartic proteinase nepenthesin-1
TRINITY_DN13006_c0_g1_i1	23.7446	2.4151	0.48541	4.97539	6.51155e-07	3.35569e-06	dcr:108215618	beta-1,3-galactosyltransferase 7-like
TRINITY_DN14288_c0_g2_i2	31.3928	2.4006	0.422752	5.67852	1.35864e-08	8.90275e-08	dcr:108227407	ATP-dependent RNA helicase-like protein DB10
TRINITY_DN13388_c0_g1_i1	73.4582	2.37507	0.278936	8.51473	1.66985e-17	2.09812e-16	dcr:108218630	heat shock cognate 70 kDa protein 2-like
TRINITY_DN19891_c0_g1_i1	32.8079	2.37325	0.562264	4.22088	2.43346e-05	9.56598e-05	dcr:108206762	uncharacterized protein LOC108206762
TRINITY_DN12452_c0_g1_i1	10.5106	2.35824	0.750205	3.14346	0.00166963	0.00438664	dcr:108196571	CASP-like protein 1
TRINITY_DN47410_c0_g1_i1	30.593	2.35621	0.425819	5.53336	3.14151e-08	1.97361e-07	dcr:108204768	UDP-N-acetylmuramoyl-L-alanyl-D-glutamate--2,6-diaminopimelate ligase
TRINITY_DN9241_c0_g1_i1	43.9775	2.35621	0.356774	6.60421	3.99653e-11	3.33661e-10	dcr:108193498	macrophage migration inhibitory factor homolog isoform X2
TRINITY_DN35692_c0_g1_i1	45.8895	2.35621	0.349466	6.74232	1.55882e-11	1.34071e-10	dcr:108219045	uncharacterized protein LOC108219045 isoform X1
TRINITY_DN11896_c0_g1_i1	26.7689	2.35621	0.454518	5.18397	2.17213e-07	1.20442e-06	dcr:108204568	ABC transporter B family member 21-like
TRINITY_DN43192_c0_g1_i1	24.8568	2.35621	0.47128	4.99959	5.74509e-07	2.9886e-06	dcr:108197608	jmjC domain-containing protein 7
TRINITY_DN26095_c0_g1_i1	24.8568	2.35621	0.47128	4.99959	5.74509e-07	2.9886e-06	dcr:108227590	uncharacterized isomerase BH0283-like
TRINITY_DN29331_c0_g1_i1	22.9448	2.35621	0.490082	4.80778	1.52613e-06	7.35021e-06	dcr:108206155	SKP1-like protein 21
TRINITY_DN14233_c0_g4_i1	21.0327	2.35621	0.511374	4.6076	4.07341e-06	1.83392e-05	dcr:108211022	uncharacterized protein LOC108211022
TRINITY_DN13963_c0_g1_i1	19.1206	2.35621	0.535758	4.3979	1.09304e-05	4.59099e-05	dcr:108221973	E3 ubiquitin-protein ligase UPL1 isoform X2
TRINITY_DN11474_c0_g1_i1	19.1206	2.35621	0.535758	4.3979	1.09304e-05	4.59099e-05	dcr:108227124	tubby-like F-box protein 8
TRINITY_DN18946_c0_g1_i1	17.2086	2.35621	0.56406	4.17723	2.95079e-05	0.000113917	dcr:108227230	ABC transporter B family member 1
TRINITY_DN41491_c0_g1_i1	76.4825	2.35621	0.272964	8.63195	6.03144e-18	7.77747e-17	dcr:108200834	uncharacterized protein slp1
TRINITY_DN13094_c0_g2_i1	15.2965	2.35621	0.597496	3.94347	8.031e-05	0.000285809	dcr:108195894	protein EXECUTER 2, chloroplastic
TRINITY_DN9643_c0_g1_i1	15.2965	2.35621	0.597496	3.94347	8.031e-05	0.000285809	dcr:108204500	vesicle-associated protein 4-2-like
TRINITY_DN13644_c0_g2_i1	13.3844	2.35621	0.637715	3.69476	0.000220091	0.000711591	dcr:108206103	protein CURVATURE THYLAKOID 1A, chloroplastic
TRINITY_DN11840_c0_g1_i2	13.3844	2.35621	0.637715	3.69476	0.000220091	0.000711591	dcr:108224719	choline monooxygenase, chloroplastic isoform X1
TRINITY_DN16163_c0_g1_i1	13.3844	2.35621	0.637715	3.69476	0.000220091	0.000711591	dcr:108222633	acidic leucine-rich nuclear phosphoprotein 32-related protein
TRINITY_DN6910_c0_g1_i1	11.4724	2.35621	0.687455	3.42744	0.000609306	0.0017833	dcr:108228166	3-dehydroquinate synthase, chloroplastic
TRINITY_DN31173_c0_g1_i1	11.4724	2.35621	0.687455	3.42744	0.000609306	0.0017833	dcr:108193196	pleiotropic drug resistance protein 1-like
TRINITY_DN9620_c0_g1_i1	11.4724	2.35621	0.687455	3.42744	0.000609306	0.0017833	dcr:108211357	galactinol--sucrose galactosyltransferase
TRINITY_DN8113_c0_g2_i1	11.4724	2.35621	0.687455	3.42744	0.000609306	0.0017833	dcr:108199688	la-related protein 6B isoform X2
TRINITY_DN12273_c0_g3_i1	11.4724	2.35621	0.687455	3.42744	0.000609306	0.0017833	dcr:108213983	E3 ubiquitin-protein ligase PRT6 isoform X1
TRINITY_DN6890_c0_g2_i1	9.56032	2.35621	0.751279	3.13626	0.00171117	0.00447578	dcr:108196878	probable xyloglucan endotransglucosylase/hydrolase protein 6
TRINITY_DN38100_c0_g1_i1	9.56032	2.35621	0.751279	3.13626	0.00171117	0.00447578	dcr:108227744	xylulose kinase isoform X1
TRINITY_DN12252_c1_g1_i1	9.56032	2.35621	0.751279	3.13626	0.00171117	0.00447578	dcr:108228006	oxalate--CoA ligase-like
TRINITY_DN39485_c0_g2_i1	9.56032	2.35621	0.751279	3.13626	0.00171117	0.00447578	dcr:108211767	laccase-12
TRINITY_DN13991_c0_g4_i1	9.56032	2.35621	0.751279	3.13626	0.00171117	0.00447578	dcr:108209216	serine carboxypeptidase-like isoform X2
TRINITY_DN46703_c0_g1_i1	9.56032	2.35621	0.751279	3.13626	0.00171117	0.00447578	dcr:108227658	transcriptional corepressor LEUNIG-like isoform X2
TRINITY_DN24769_c0_g1_i1	7.64825	2.35621	0.837075	2.81481	0.00488062	0.0110795	dcr:108218506	AP-2 complex subunit alpha-2-like
TRINITY_DN8923_c0_g2_i1	7.64825	2.35621	0.837075	2.81481	0.00488062	0.0110795	dcr:108216284	mitochondrial import inner membrane translocase subunit TIM22-2
TRINITY_DN30484_c0_g1_i1	7.64825	2.35621	0.837075	2.81481	0.00488062	0.0110795	dcr:108204910	phosphatidylserine decarboxylase proenzyme 2-like
TRINITY_DN13483_c0_g2_i1	7.64825	2.35621	0.837075	2.81481	0.00488062	0.0110795	dcr:108208239	abrin-b-like
TRINITY_DN13492_c0_g1_i1	7.64825	2.35621	0.837075	2.81481	0.00488062	0.0110795	dcr:108219887	probable serine/threonine-protein kinase WNK11
TRINITY_DN12582_c0_g1_i1	7.64825	2.35621	0.837075	2.81481	0.00488062	0.0110795	dcr:108195829	histidine kinase 3 isoform X1
TRINITY_DN14329_c6_g36_i1	7.64825	2.35621	0.837075	2.81481	0.00488062	0.0110795	dcr:12598631	apocytochrome b
TRINITY_DN6961_c0_g1_i1	7.64825	2.35621	0.837075	2.81481	0.00488062	0.0110795	dcr:108216129	zinc finger A20 and AN1 domain-containing stress-associated protein 4-like
TRINITY_DN14253_c2_g47_i1	7.64825	2.35621	0.837075	2.81481	0.00488062	0.0110795	dcr:108214800	cytochrome c oxidase subunit 2
TRINITY_DN10714_c0_g3_i1	7.64825	2.35621	0.837075	2.81481	0.00488062	0.0110795	dcr:108226904	protein translation factor SUI1 homolog
TRINITY_DN13185_c0_g2_i1	9.52332	2.35152	0.894736	2.62817	0.00858453	0.0182672	dcr:108210193	desiccation protectant protein Lea14 homolog
TRINITY_DN13930_c0_g1_i1	72.4179	2.35107	0.521246	4.51049	6.46779e-06	2.82263e-05	dcr:108228021	aldehyde dehydrogenase family 7 member B4
TRINITY_DN11562_c0_g1_i1	61.4984	2.31181	0.30164	7.66415	1.80026e-14	1.92514e-13	dcr:108223080	FRIGIDA-like protein 3
TRINITY_DN8691_c0_g2_i1	122.997	2.31181	0.216544	10.676	1.31894e-26	2.34883e-25	dcr:108212276	protein PLANT CADMIUM RESISTANCE 10
TRINITY_DN9867_c0_g2_i1	88185.2	2.30921	0.0449315	51.394	0	0	dcr:108202604	alpha,alpha-trehalose-phosphate synthase [UDP-forming] 6-like
TRINITY_DN13445_c0_g3_i1	57.6743	2.3089	0.311048	7.42297	1.14523e-13	1.15346e-12	dcr:108205016	low affinity sulfate transporter 3-like
TRINITY_DN7579_c0_g1_i1	50.0261	2.30176	0.332978	6.91263	4.75739e-12	4.24894e-11	dcr:108200736	histidine-containing phosphotransfer protein 1-like
TRINITY_DN6391_c0_g1_i1	88.5265	2.2987	0.416035	5.52526	3.29006e-08	2.05961e-07	dcr:108218464	protein WALLS ARE THIN 1-like
TRINITY_DN9335_c0_g1_i1	18.3208	2.2822	0.542305	4.20834	2.57253e-05	9.97941e-05	dcr:108215276	cytochrome P450 86A22-like
TRINITY_DN13295_c0_g1_i1	18.3208	2.2822	0.542305	4.20834	2.57253e-05	9.97941e-05	dcr:108219965	bZIP transcription factor 53-like
TRINITY_DN7452_c0_g1_i3	18.3208	2.2822	0.542305	4.20834	2.57253e-05	9.97941e-05	dcr:108227485	uncharacterized protein LOC108227485 isoform X1
TRINITY_DN13351_c0_g1_i1	18.3208	2.2822	0.542305	4.20834	2.57253e-05	9.97941e-05	dcr:108219345	acyl-coenzyme A oxidase 4, peroxisomal
TRINITY_DN26253_c0_g1_i1	18.3208	2.2822	0.542305	4.20834	2.57253e-05	9.97941e-05	dcr:108215954	cell number regulator 8
TRINITY_DN12744_c0_g1_i1	16.4049	2.27453	0.577595	3.93794	8.21854e-05	0.00029213	dcr:108227553	uncharacterized protein LOC108227553
TRINITY_DN6394_c0_g2_i1	32.8175	2.27374	0.407517	5.57951	2.41203e-08	1.53497e-07	dcr:108220670	protein SPA, chloroplastic
TRINITY_DN6993_c0_g2_i1	16.4087	2.27374	0.571783	3.97658	6.99129e-05	0.000251441	dcr:108196385	ACT domain-containing protein ACR4-like
TRINITY_DN6740_c0_g1_i1	16.4087	2.27374	0.571783	3.97658	6.99129e-05	0.000251441	dcr:108224624	putative ER lumen protein-retaining receptor C28H8.4
TRINITY_DN4056_c0_g2_i1	82.0437	2.27374	0.26141	8.69799	3.37815e-18	4.41408e-17	dcr:108225735	uncharacterized protein LOC108225735
TRINITY_DN13145_c0_g1_i1	152.615	2.26767	0.194731	11.6451	2.43017e-31	4.90085e-30	dcr:108209328	putative mediator of RNA polymerase II transcription subunit 26
TRINITY_DN2982_c0_g1_i1	2408.11	2.26391	0.0644107	35.148	1.24536e-270	1.54934e-268	dcr:108219172	asparagine synthetase [glutamine-hydrolyzing] 3
TRINITY_DN13800_c0_g3_i2	14.4967	2.2631	0.606681	3.73029	0.000191259	0.000627792	dcr:108195393	desiccation protectant protein Lea14 homolog
TRINITY_DN11853_c0_g1_i1	14.4967	2.2631	0.606681	3.73029	0.000191259	0.000627792	dcr:108204650	sulfate transporter 3.1
TRINITY_DN4652_c0_g1_i1	14.4967	2.2631	0.606681	3.73029	0.000191259	0.000627792	dcr:108192295	3-oxoacyl-[acyl-carrier-protein] synthase I, chloroplastic-like
TRINITY_DN13116_c0_g1_i1	70.5714	2.26063	0.280614	8.05601	7.88245e-16	9.08951e-15	dcr:108196842	S-adenosylmethionine synthase 2
TRINITY_DN14323_c0_g2_i1	12.5846	2.24929	0.648967	3.46595	0.000528353	0.00155669	dcr:108214111	aldehyde dehydrogenase family 2 member B4, mitochondrial-like
TRINITY_DN45822_c0_g1_i1	12.5846	2.24929	0.648967	3.46595	0.000528353	0.00155669	dcr:108223095	LOW QUALITY PROTEIN: nuclear pore complex protein NUP205
TRINITY_DN10381_c0_g1_i1	2195.77	2.24837	0.0676328	33.2438	2.51209e-242	2.84478e-240	dcr:108204744	probable polyamine oxidase 4
TRINITY_DN44589_c0_g1_i1	23.2572	2.24073	0.480343	4.66485	3.08846e-06	1.40984e-05	dcr:108193762	probable flavin-containing monooxygenase 1
TRINITY_DN13395_c0_g1_i1	137.631	2.23916	0.203725	10.9911	4.21789e-28	7.86004e-27	dcr:108199687	3-ketoacyl-CoA thiolase 2, peroxisomal
TRINITY_DN12169_c0_g1_i1	44.6023	2.23591	0.349435	6.39865	1.56757e-10	1.25307e-09	dcr:108219743	ubiquitin-conjugating enzyme E2 28-like
TRINITY_DN13334_c0_g7_i1	32.0177	2.23067	0.410442	5.43481	5.48543e-08	3.33697e-07	dcr:108223209	1-aminocyclopropane-1-carboxylate oxidase
TRINITY_DN13823_c1_g2_i1	10.6726	2.23067	0.701682	3.17903	0.00147767	0.00395402	dcr:108192787	fructose-bisphosphate aldolase 1, chloroplastic
TRINITY_DN16102_c0_g1_i1	10.6726	2.23067	0.701682	3.17903	0.00147767	0.00395402	dcr:108198608	cyclin-dependent kinase G-2-like isoform X1
TRINITY_DN11709_c0_g3_i1	10.6726	2.23067	0.701682	3.17903	0.00147767	0.00395402	dcr:108227839	NADH dehydrogenase [ubiquinone] iron-sulfur protein 8, mitochondrial
TRINITY_DN13725_c0_g1_i1	10.6726	2.23067	0.701682	3.17903	0.00147767	0.00395402	dcr:108219322	polyadenylate-binding protein-interacting protein 12-like
TRINITY_DN8605_c0_g1_i1	10.6726	2.23067	0.701682	3.17903	0.00147767	0.00395402	dcr:108202159	S-adenosylmethionine synthase 5-like
TRINITY_DN608_c0_g1_i1	9.71082	2.2208	0.767776	2.89251	0.00382175	0.009043	dcr:108204572	probable protein phosphatase 2C 33
TRINITY_DN27219_c0_g1_i1	19.4331	2.2187	0.523115	4.24132	2.22206e-05	8.78581e-05	dcr:108210407	tetraspanin-18
TRINITY_DN36051_c0_g1_i1	28.1936	2.21418	0.435932	5.0792	3.79034e-07	2.03033e-06	dcr:108192901	protein PHLOEM PROTEIN 2-LIKE A10
TRINITY_DN2565_c0_g1_i1	36.954	2.21181	0.381916	5.79136	6.98183e-09	4.77326e-08	dcr:108202650	ubiquitin carboxyl-terminal hydrolase 9-like
TRINITY_DN681_c0_g1_i1	8.75289	2.20764	0.850675	2.59516	0.00945474	0.0195128	dcr:108195999	protein RMD5 homolog A
TRINITY_DN12519_c0_g1_i1	26.2663	2.20668	0.514879	4.28582	1.82064e-05	7.2966e-05	dcr:108195779	glycine-rich domain-containing protein 1-like isoform X4
TRINITY_DN24175_c0_g1_i1	26.2815	2.2042	0.450645	4.89122	1.00215e-06	4.99268e-06	dcr:108215743	uncharacterized protein LOC108215743
TRINITY_DN9874_c0_g2_i1	26.2815	2.2042	0.450645	4.89122	1.00215e-06	4.99268e-06	dcr:108215204	putative G3BP-like protein
TRINITY_DN37380_c1_g2_i1	17.521	2.2042	0.549375	4.0122	6.01561e-05	0.000218846	dcr:108205695	V-type proton ATPase subunit G 1
TRINITY_DN11987_c0_g1_i1	96.3655	2.2042	0.240197	9.17663	4.44807e-20	6.27633e-19	dcr:108204556	uncharacterized protein At1g04910 isoform X2
TRINITY_DN11407_c0_g1_i1	8.7605	2.2042	0.770073	2.86232	0.00420547	0.00988739	dcr:108224864	S-type anion channel SLAH2-like
TRINITY_DN6859_c0_g2_i1	8.7605	2.2042	0.770073	2.86232	0.00420547	0.00988739	dcr:108202256	sodium/hydrogen exchanger 8-like
TRINITY_DN36331_c0_g1_i1	8.7605	2.2042	0.770073	2.86232	0.00420547	0.00988739	dcr:108199594	uncharacterized protein LOC108199594
TRINITY_DN26119_c0_g1_i1	8.7605	2.2042	0.770073	2.86232	0.00420547	0.00988739	dcr:108200833	protein RAE1-like
TRINITY_DN4363_c0_g1_i1	8.7605	2.2042	0.770073	2.86232	0.00420547	0.00988739	dcr:108223785	uncharacterized protein LOC108223785
TRINITY_DN9642_c0_g1_i1	8.7605	2.2042	0.770073	2.86232	0.00420547	0.00988739	dcr:108205853	GABA transporter 1-like
TRINITY_DN13843_c0_g1_i1	8.7605	2.2042	0.770073	2.86232	0.00420547	0.00988739	dcr:108220902	cytochrome P450 71A9-like
TRINITY_DN12825_c0_g1_i1	8.7605	2.2042	0.770073	2.86232	0.00420547	0.00988739	dcr:108197577	U-box domain-containing protein 19
TRINITY_DN10702_c0_g1_i1	8.7605	2.2042	0.770073	2.86232	0.00420547	0.00988739	dcr:108192857	uncharacterized protein LOC108192857
TRINITY_DN11011_c0_g2_i1	8.7605	2.2042	0.770073	2.86232	0.00420547	0.00988739	dcr:108209266	transcriptional corepressor LEUNIG-like
TRINITY_DN14248_c2_g2_i2	8.7605	2.2042	0.770073	2.86232	0.00420547	0.00988739	dcr:108218412	ubiquitin carboxyl-terminal hydrolase 12-like
TRINITY_DN12245_c0_g1_i1	24.3694	2.1927	0.466992	4.69538	2.6611e-06	1.23518e-05	dcr:108199315	universal stress protein PHOS32
TRINITY_DN13225_c0_g8_i3	24.3694	2.1927	0.466992	4.69538	2.6611e-06	1.23518e-05	dcr:108221973	E3 ubiquitin-protein ligase UPL1 isoform X2
TRINITY_DN12589_c0_g2_i2	15.6089	2.18628	0.580151	3.76846	0.000164258	0.000546065	dcr:108223330	ABC transporter E family member 2
TRINITY_DN14069_c0_g3_i1	15.6089	2.18628	0.580151	3.76846	0.000164258	0.000546065	dcr:108219820	amino acid permease 6-like
TRINITY_DN12513_c0_g2_i1	15.6089	2.18628	0.580151	3.76846	0.000164258	0.000546065	dcr:108209061	14 kDa proline-rich protein DC2.15-like
TRINITY_DN14329_c6_g29_i1	38.0663	2.18217	0.375211	5.81585	6.03271e-09	4.1404e-08	dcr:12598555	cytochrome oxidase subunit 1
TRINITY_DN13753_c0_g4_i1	120.992	2.18063	0.219141	9.95082	2.50109e-23	4.02406e-22	dcr:108223289	trans-cinnamate 4-monooxygenase
TRINITY_DN39891_c0_g1_i1	22.4574	2.17932	0.4853	4.49068	7.09972e-06	3.08166e-05	dcr:108228105	peroxisome biogenesis protein 12 isoform X1
TRINITY_DN25389_c0_g1_i1	319.339	2.17797	0.137972	15.7855	3.91434e-56	1.22174e-54	dcr:108210029	serine/threonine-protein kinase D6PKL1-like
TRINITY_DN14256_c0_g1_i2	13.6969	2.16356	0.6168	3.50771	0.000451981	0.0013561	dcr:108201858	homocysteine S-methyltransferase 2-like
TRINITY_DN13461_c0_g3_i2	13.6969	2.16356	0.6168	3.50771	0.000451981	0.0013561	dcr:108203348	lecithin-cholesterol acyltransferase-like 4
TRINITY_DN9249_c0_g1_i1	6.84843	2.16356	0.863669	2.50507	0.0122426	0.0244198	dcr:108225017	membrane steroid-binding protein 2-like
TRINITY_DN22219_c0_g1_i1	6.84843	2.16356	0.863669	2.50507	0.0122426	0.0244198	dcr:108227394	probable LRR receptor-like serine/threonine-protein kinase At1g56140 isoform X1
TRINITY_DN9945_c0_g1_i1	6.84843	2.16356	0.863669	2.50507	0.0122426	0.0244198	dcr:108196792	ABC transporter G family member 21
TRINITY_DN46067_c0_g1_i1	6.84843	2.16356	0.863669	2.50507	0.0122426	0.0244198	dcr:108225231	glucuronokinase 1
TRINITY_DN10740_c0_g2_i1	6.84843	2.16356	0.863669	2.50507	0.0122426	0.0244198	dcr:108199866	NEDD8-activating enzyme E1 catalytic subunit-like
TRINITY_DN13219_c0_g2_i1	6.84843	2.16356	0.863669	2.50507	0.0122426	0.0244198	dcr:108209817	uncharacterized protein YwkD-like
TRINITY_DN27881_c0_g1_i1	6.84843	2.16356	0.863669	2.50507	0.0122426	0.0244198	dcr:108192330	peroxisomal nicotinamide adenine dinucleotide carrier-like
TRINITY_DN12099_c0_g1_i2	6.84843	2.16356	0.863669	2.50507	0.0122426	0.0244198	dcr:108210104	transmembrane protein 33 homolog
TRINITY_DN5544_c0_g1_i1	6.84843	2.16356	0.863669	2.50507	0.0122426	0.0244198	dcr:108209931	uncharacterized protein LOC108209931
TRINITY_DN13382_c0_g1_i1	6.84843	2.16356	0.863669	2.50507	0.0122426	0.0244198	dcr:108193624	cyclin-B1-2-like
TRINITY_DN13115_c0_g1_i2	122.472	2.15206	0.213204	10.0939	5.87851e-24	9.70558e-23	dcr:108199615	S-adenosylmethionine decarboxylase proenzyme
TRINITY_DN13584_c0_g2_i2	25.4817	2.14975	0.454787	4.72693	2.27936e-06	1.07724e-05	dcr:108209824	B2 protein
TRINITY_DN8568_c0_g1_i1	50.9633	2.14975	0.324452	6.62578	3.45409e-11	2.90294e-10	dcr:108194187	developmental protein SEPALLATA 1-like
TRINITY_DN46695_c0_g1_i1	37.2665	2.1447	0.377581	5.68009	1.34625e-08	8.84119e-08	dcr:108205260	protein TIC 55, chloroplastic
TRINITY_DN12318_c0_g2_i1	18.6332	2.1447	0.529648	4.04929	5.13742e-05	0.000189394	dcr:108206688	protein STAY-GREEN, chloroplastic-like
TRINITY_DN14008_c0_g3_i1	42.2028	2.13861	0.355162	6.0215	1.72809e-09	1.25219e-08	dcr:108196830	malonate--CoA ligase isoform X1
TRINITY_DN42064_c0_g1_i1	11.7848	2.13381	0.661546	3.22548	0.0012576	0.00343806	dcr:108224783	E3 ubiquitin-protein ligase RNF185-like
TRINITY_DN27255_c0_g1_i1	11.7848	2.13381	0.661546	3.22548	0.0012576	0.00343806	dcr:108223142	protein ETHYLENE INSENSITIVE 3
TRINITY_DN13523_c0_g2_i1	11.7848	2.13381	0.661546	3.22548	0.0012576	0.00343806	dcr:108215212	uncharacterized aarF domain-containing protein kinase At1g79600, chloroplastic-like
TRINITY_DN6222_c0_g1_i1	33.4423	2.12173	0.397076	5.3434	9.12182e-08	5.34659e-07	dcr:108211144	UPF0496 protein At1g20180-like isoform X1
TRINITY_DN723_c0_g1_i1	16.7212	2.12173	0.55708	3.80867	0.000139716	0.000471935	dcr:108214662	delta-1-pyrroline-5-carboxylate synthase
TRINITY_DN5710_c0_g1_i1	38.3787	2.11804	0.37116	5.70655	1.15291e-08	7.61681e-08	dcr:108204541	protein O-glucosyltransferase 1-like
TRINITY_DN37403_c0_g1_i1	38.3787	2.11804	0.37116	5.70655	1.15291e-08	7.61681e-08	dcr:108214894	NAC domain-containing protein 17-like
TRINITY_DN38582_c0_g1_i1	21.6575	2.11519	0.49058	4.31161	1.6207e-05	6.54877e-05	dcr:108196925	transcription factor MYB1R1-like
TRINITY_DN27364_c0_g1_i1	21.6575	2.11519	0.49058	4.31161	1.6207e-05	6.54877e-05	dcr:108202936	3-oxoacyl-[acyl-carrier-protein] synthase I, chloroplastic
TRINITY_DN41725_c0_g1_i1	588.668	2.112	0.420213	5.02603	5.00747e-07	2.62967e-06	dcr:108210754	chloroplast processing peptidase
TRINITY_DN35814_c0_g1_i1	13.2646	2.10834	0.688363	3.06284	0.0021925	0.00553315	dcr:108193216	protein DETOXIFICATION 12-like
TRINITY_DN13629_c0_g1_i2	99.5272	2.10752	0.234122	9.00181	2.22022e-19	3.04522e-18	dcr:108205379	biotin carboxylase 1, chloroplastic
TRINITY_DN11922_c0_g2_i1	36.4667	2.10622	0.380045	5.54203	2.98977e-08	1.88096e-07	dcr:108193213	pto-interacting protein 1 isoform X1
TRINITY_DN13213_c0_g1_i1	46.3394	2.10343	0.338125	6.22087	4.94418e-10	3.75189e-09	dcr:108199406	glyoxysomal fatty acid beta-oxidation multifunctional protein MFP-a
TRINITY_DN28868_c0_g1_i1	132.17	2.10036	0.204599	10.2657	1.00569e-24	1.70831e-23	dcr:108209185	uncharacterized protein LOC108209185 isoform X2
TRINITY_DN13976_c0_g1_i1	24.6819	2.09316	0.459169	4.55859	5.14978e-06	2.2744e-05	dcr:108202911	F-box/kelch-repeat protein SKIP11-like
TRINITY_DN12449_c0_g2_i2	14.8091	2.09316	0.589314	3.55187	0.000382511	0.00116267	dcr:108224664	protein YLS9
TRINITY_DN18165_c0_g1_i1	14.8091	2.09316	0.589314	3.55187	0.000382511	0.00116267	dcr:108202430	uncharacterized protein LOC108202430 isoform X1
TRINITY_DN13858_c0_g1_i1	9.87274	2.09316	0.718012	2.91522	0.00355436	0.00856869	dcr:108215746	peroxidase 12-like
TRINITY_DN1117_c0_g1_i2	9.87274	2.09316	0.718012	2.91522	0.00355436	0.00856869	dcr:108216301	signal peptidase complex catalytic subunit SEC11A-like
TRINITY_DN6247_c0_g1_i1	22.7698	2.07241	0.476592	4.34839	1.37143e-05	5.59014e-05	dcr:108205105	probable E3 ubiquitin-protein ligase RHG1A isoform X2
TRINITY_DN13927_c0_g1_i2	22.7698	2.07241	0.476592	4.34839	1.37143e-05	5.59014e-05	dcr:108223198	chaperone protein ClpD, chloroplastic
TRINITY_DN13989_c1_g1_i1	103.976	2.07044	0.228442	9.06331	1.26553e-19	1.75486e-18	dcr:108192495	thaumatin-like protein 1
TRINITY_DN14100_c0_g2_i1	25.7941	2.05664	0.447701	4.59377	4.35303e-06	1.93704e-05	dcr:108217628	14-3-3-like protein GF14 kappa
TRINITY_DN1365_c0_g1_i1	12.897	2.05664	0.628023	3.27478	0.00105744	0.00292525	dcr:108216501	caffeoylshikimate esterase-like
TRINITY_DN17547_c0_g1_i1	12.897	2.05664	0.628023	3.27478	0.00105744	0.00292525	dcr:108216497	chlorophyll a-b binding protein 6, chloroplastic-like
TRINITY_DN11294_c0_g1_i1	12.897	2.05664	0.628023	3.27478	0.00105744	0.00292525	dcr:108221973	E3 ubiquitin-protein ligase UPL1 isoform X2
TRINITY_DN30351_c0_g1_i1	6.4439	2.05596	0.881887	2.33132	0.0197365	0.0359597	dcr:108194893	cytochrome b561 and DOMON domain-containing protein At3g61750-like
TRINITY_DN8201_c0_g1_i1	131.995	2.05393	0.203773	10.0795	6.80861e-24	1.12202e-22	dcr:108202000	defensin-like protein 1
TRINITY_DN14288_c0_g2_i3	20.8577	2.04807	0.496222	4.12734	3.66984e-05	0.000139938	dcr:108227407	ATP-dependent RNA helicase-like protein DB10
TRINITY_DN12871_c0_g3_i1	28.8184	2.04425	0.423576	4.82618	1.39178e-06	6.82596e-06	dcr:108227865	UDP-glycosyltransferase 76C2-like isoform X2
TRINITY_DN5028_c0_g1_i1	52.7004	2.03972	0.315609	6.46283	1.02766e-10	8.30494e-10	dcr:108194481	tyrosine-specific transport protein-like isoform X1
TRINITY_DN13634_c0_g1_i2	7.96068	2.03427	0.792143	2.56806	0.010227	0.0209303	dcr:108199275	protein TIME FOR COFFEE-like
TRINITY_DN12344_c0_g3_i1	7.96068	2.03427	0.792143	2.56806	0.010227	0.0209303	dcr:108216768	gibberellin-regulated protein 11-like
TRINITY_DN8834_c0_g1_i1	7.96068	2.03427	0.792143	2.56806	0.010227	0.0209303	dcr:108202951	uncharacterized protein LOC108202951 isoform X2
TRINITY_DN10299_c0_g1_i1	7.96068	2.03427	0.792143	2.56806	0.010227	0.0209303	dcr:108202669	nucleolin isoform X2
TRINITY_DN8316_c0_g2_i1	7.96068	2.03427	0.792143	2.56806	0.010227	0.0209303	dcr:108205508	angio-associated migratory cell protein-like
TRINITY_DN2123_c0_g4_i1	7.96068	2.03427	0.792143	2.56806	0.010227	0.0209303	dcr:108228092	ethanolamine-phosphate cytidylyltransferase-like
TRINITY_DN14081_c1_g1_i1	7.96068	2.03427	0.792143	2.56806	0.010227	0.0209303	dcr:108203703	uncharacterized protein LOC108203703
TRINITY_DN1916_c0_g1_i1	7.96068	2.03427	0.792143	2.56806	0.010227	0.0209303	dcr:108194325	chaperone protein DnaJ-like
TRINITY_DN14253_c2_g2_i1	26.9063	2.02362	0.437108	4.62957	3.66424e-06	1.65895e-05	dcr:108214800	cytochrome c oxidase subunit 2
TRINITY_DN45215_c0_g1_i1	122.585	2.02274	0.210135	9.62589	6.21691e-22	9.53368e-21	dcr:108200358	ankyrin repeat-containing protein At2g01680
TRINITY_DN13553_c0_g1_i1	67.822	2.01739	0.278775	7.23665	4.59901e-13	4.41555e-12	dcr:108199313	probable glutathione S-transferase
TRINITY_DN13656_c1_g3_i1	21.97	2.00827	0.48186	4.16775	3.07614e-05	0.000118446	dcr:108193046	polyubiquitin
TRINITY_DN7612_c0_g2_i1	10.985	2.00827	0.675737	2.97198	0.0029589	0.00719697	dcr:108214174	probable chlorophyll(ide) b reductase NYC1, chloroplastic
TRINITY_DN4202_c0_g1_i1	10.985	2.00827	0.675737	2.97198	0.0029589	0.00719697	dcr:108213205	putative lipid-transfer protein DIR1
TRINITY_DN35037_c0_g1_i1	608.605	2.00282	0.293967	6.81307	9.55396e-12	8.36374e-11	dcr:108205366	uncharacterized protein LOC108205366
TRINITY_DN3010_c0_g1_i1	53.0129	1.99665	0.31337	6.37156	1.87118e-10	1.48367e-09	dcr:108203140	gibberellin receptor GID1C-like isoform X1
TRINITY_DN11833_c0_g1_i2	7.00274	1.99444	0.84366	2.36403	0.0180773	0.0330873	dcr:108225540	bidirectional sugar transporter SWEET11-like
TRINITY_DN13101_c0_g4_i2	14.0093	1.99363	0.599404	3.32601	0.000880986	0.00248857	dcr:108222933	spermatogenesis-associated protein 20 isoform X1
TRINITY_DN12114_c0_g1_i2	14.0093	1.99363	0.599404	3.32601	0.000880986	0.00248857	dcr:108202850	ribonuclease 1-like
TRINITY_DN45502_c0_g1_i1	31.0429	1.98846	0.406225	4.89499	9.83128e-07	4.92288e-06	dcr:108205009	ABC transporter G family member 11-like
TRINITY_DN12061_c0_g1_i1	31.0429	1.98846	0.406225	4.89499	9.83128e-07	4.92288e-06	dcr:108196654	uncharacterized protein At5g39570-like
TRINITY_DN3180_c1_g1_i1	24.0287	1.9883	0.480707	4.1362	3.53111e-05	0.000134965	dcr:108196092	BTB/POZ and MATH domain-containing protein 3-like isoform X1
TRINITY_DN46986_c0_g1_i1	17.0336	1.98423	0.544384	3.6449	0.000267491	0.000847774	dcr:108198954	geraniol 8-hydroxylase-like
TRINITY_DN44102_c0_g1_i1	20.0579	1.97768	0.502266	3.93752	8.23271e-05	0.000292163	dcr:108202748	coiled-coil domain-containing protein SCD2-like isoform X2
TRINITY_DN10105_c0_g2_i1	20.0579	1.97768	0.502266	3.93752	8.23271e-05	0.000292163	dcr:108213127	auxin transport protein BIG isoform X2
TRINITY_DN3284_c0_g1_i1	40.1158	1.97768	0.358135	5.52217	3.34842e-08	2.09466e-07	dcr:108197719	60S ribosomal protein L44
TRINITY_DN26177_c0_g2_i1	27.5771	1.96595	0.464687	4.2307	2.32968e-05	9.18252e-05	dcr:108213235	pectin acetylesterase 9-like
TRINITY_DN45482_c0_g1_i1	21.1702	1.94116	0.487486	3.98197	6.83451e-05	0.000246204	dcr:108218447	enhancer of mRNA-decapping protein 4-like
TRINITY_DN2154_c0_g1_i1	18.1458	1.94116	0.525603	3.6932	0.000221453	0.000714425	dcr:108204816	alkaline/neutral invertase A, mitochondrial-like
TRINITY_DN11641_c0_g1_i2	18.1458	1.94116	0.525603	3.6932	0.000221453	0.000714425	dcr:108203703	uncharacterized protein LOC108203703
TRINITY_DN8715_c0_g3_i1	18.1458	1.94116	0.525603	3.6932	0.000221453	0.000714425	dcr:108199536	sugar transport protein 13-like isoform X1
TRINITY_DN296_c0_g2_i1	18.1458	1.94116	0.525603	3.6932	0.000221453	0.000714425	dcr:108204468	sugar phosphatase YfbT-like
TRINITY_DN14169_c2_g2_i1	30.2431	1.94116	0.409566	4.73955	2.14195e-06	1.01392e-05	dcr:12598580	NADH dehydrogenase subunit 9
TRINITY_DN13976_c0_g1_i2	15.1215	1.94116	0.57456	3.37851	0.000728809	0.00209488	dcr:108199598	F-box/kelch-repeat protein SKIP11-like
TRINITY_DN10716_c0_g1_i1	15.1215	1.94116	0.57456	3.37851	0.000728809	0.00209488	dcr:108223280	uncharacterized protein At1g04910-like
TRINITY_DN3213_c0_g1_i1	12.0972	1.94116	0.640563	3.03039	0.00244238	0.00612362	dcr:108206719	ethylene-responsive transcription factor 2-like
TRINITY_DN11637_c0_g2_i1	12.0972	1.94116	0.640563	3.03039	0.00244238	0.00612362	dcr:108199279	phosphatidylinositol 4-kinase gamma 7-like
TRINITY_DN14149_c2_g11_i2	12.0972	1.94116	0.640563	3.03039	0.00244238	0.00612362	dcr:108212952	uncharacterized protein LOC108212952
TRINITY_DN40925_c0_g1_i1	60.4861	1.94116	0.292447	6.63764	3.18754e-11	2.6866e-10	dcr:108222867	uncharacterized aarF domain-containing protein kinase At5g05200, chloroplastic
TRINITY_DN13985_c0_g1_i1	72.5834	1.94116	0.267854	7.24708	4.25864e-13	4.09766e-12	dcr:108206744	vignain-like
TRINITY_DN10835_c0_g1_i1	9.07292	1.94116	0.736757	2.63473	0.00842042	0.0179569	dcr:108211642	myb family transcription factor APL-like isoform X1
TRINITY_DN11185_c0_g2_i1	9.07292	1.94116	0.736757	2.63473	0.00842042	0.0179569	dcr:108209697	SEC12-like protein 1
TRINITY_DN9032_c0_g1_i1	9.07292	1.94116	0.736757	2.63473	0.00842042	0.0179569	dcr:108214755	putative clathrin assembly protein At5g35200
TRINITY_DN6508_c0_g1_i1	9.07292	1.94116	0.736757	2.63473	0.00842042	0.0179569	dcr:108198001	bifunctional epoxide hydrolase 2-like
TRINITY_DN14203_c0_g3_i1	9.07292	1.94116	0.736757	2.63473	0.00842042	0.0179569	dcr:108200536	superoxide dismutase [Cu-Zn]
TRINITY_DN797_c0_g2_i1	9.07292	1.94116	0.736757	2.63473	0.00842042	0.0179569	dcr:108215607	senescence-associated carboxylesterase 101-like isoform X1
TRINITY_DN11514_c0_g1_i1	10.5805	1.94074	0.684707	2.83441	0.00459111	0.0107341	dcr:108200589	crocetin glucosyltransferase 3-like
TRINITY_DN9747_c0_g1_i2	106.163	1.92069	0.222963	8.6144	7.03082e-18	9.01354e-17	dcr:108215870	protein yippee-like isoform X1
TRINITY_DN13654_c0_g2_i1	25.2915	1.91484	0.500025	3.82948	0.000128414	0.000436261	dcr:108223562	mannose-6-phosphate isomerase 1-like
TRINITY_DN13900_c1_g2_i2	74.008	1.90216	0.26441	7.19399	6.29262e-13	5.99598e-12	dcr:108214936	UV-B-induced protein At3g17800, chloroplastic-like isoform X1
TRINITY_DN9932_c0_g1_i1	90.2418	1.90119	0.240443	7.90702	2.63617e-15	2.94378e-14	dcr:108222830	protein HUA2-LIKE 2-like
TRINITY_DN460_c0_g2_i1	42.6527	1.89053	0.344779	5.48331	4.17438e-08	2.58029e-07	dcr:108209848	U-box domain-containing protein 17-like
TRINITY_DN17918_c0_g1_i1	55.8622	1.88962	0.302464	6.24742	4.17278e-10	3.19672e-09	dcr:108193497	uncharacterized protein LOC108193497
TRINITY_DN4155_c0_g2_i2	13.2095	1.88671	0.610589	3.08998	0.00200172	0.00518054	dcr:108215849	cytochrome P450 CYP82D47-like
TRINITY_DN7767_c0_g1_i1	13.2095	1.88671	0.610589	3.08998	0.00200172	0.00518054	dcr:108219093	uncharacterized protein LOC108219093
TRINITY_DN1473_c0_g2_i1	13.2095	1.88671	0.610589	3.08998	0.00200172	0.00518054	dcr:108227736	phenylalanine ammonia-lyase 1
TRINITY_DN14361_c0_g2_i3	115.861	1.8853	0.213251	8.84077	9.50613e-19	1.26839e-17	dcr:108218986	calcium-transporting ATPase 10, plasma membrane-type-like isoform X1
TRINITY_DN14169_c3_g14_i2	46.7893	1.87975	0.329297	5.70839	1.14053e-08	7.55195e-08	dcr:108192759	LOW QUALITY PROTEIN: ATP synthase subunit a
TRINITY_DN13808_c0_g2_i1	46.7893	1.87975	0.329297	5.70839	1.14053e-08	7.55195e-08	dcr:108196585	uncharacterized protein LOC108196585
TRINITY_DN7429_c0_g1_i1	531.541	1.87234	0.108085	17.3228	3.16321e-67	1.12664e-65	dcr:108218962	cysteine proteinase 15A-like
TRINITY_DN9443_c0_g2_i1	20.3703	1.87076	0.493513	3.79071	0.000150217	0.000502982	dcr:108209132	uncharacterized protein LOC108209132 isoform X1
TRINITY_DN10484_c0_g2_i1	20.3703	1.87076	0.493513	3.79071	0.000150217	0.000502982	dcr:108213067	peroxiredoxin-2B-like
TRINITY_DN10366_c0_g2_i1	10.1852	1.87076	0.692011	2.70337	0.00686399	0.0148566	dcr:108209094	aquaporin TIP2-1
TRINITY_DN3216_c0_g1_i1	10.1852	1.87076	0.692011	2.70337	0.00686399	0.0148566	dcr:108199690	uncharacterized protein LOC108199690 isoform X1
TRINITY_DN13869_c0_g2_i1	10.1852	1.87076	0.692011	2.70337	0.00686399	0.0148566	dcr:108195051	uncharacterized protein LOC108195051
TRINITY_DN3823_c2_g2_i1	37.7164	1.8652	0.365203	5.10731	3.26786e-07	1.7774e-06	dcr:108200260	cyclin-dependent kinase inhibitor 4-like
TRINITY_DN14077_c3_g2_i4	41.8529	1.85576	0.346878	5.34989	8.80077e-08	5.17635e-07	dcr:108195794	pleiotropic drug resistance protein 1-like
TRINITY_DN14324_c5_g5_i1	131.194	1.85391	0.200145	9.26286	1.99027e-20	2.8539e-19	dcr:108227451	heat shock cognate 70 kDa protein 2
TRINITY_DN6403_c0_g1_i1	210.377	1.85287	0.161259	11.49	1.48138e-30	2.92729e-29	dcr:108199913	uncharacterized protein LOC108199913
TRINITY_DN14333_c0_g1_i2	80.6815	1.85262	0.252563	7.33525	2.21305e-13	2.16958e-12	dcr:108218850	EIN3-binding F-box protein 2-like
TRINITY_DN2319_c0_g1_i1	144.017	1.85188	0.191994	9.64554	5.13401e-22	7.91426e-21	dcr:108224791	RING-H2 finger protein ATL54-like
TRINITY_DN10692_c0_g1_i1	7.15706	1.8432	0.836372	2.20381	0.0275379	0.0468315	dcr:108205472	BRISC and BRCA1-A complex member 1-like
TRINITY_DN5772_c0_g1_i1	21.4826	1.84162	0.479611	3.83981	0.000123127	0.000419107	dcr:108206374	DET1- and DDB1-associated protein 1-like
TRINITY_DN28788_c0_g1_i1	21.4826	1.84162	0.479611	3.83981	0.000123127	0.000419107	dcr:108219098	cystathionine beta-lyase, chloroplastic-like
TRINITY_DN14329_c6_g33_i1	14.3217	1.84162	0.584616	3.15013	0.00163197	0.00433928	dcr:12598554	ribosomal protein S7
TRINITY_DN455_c0_g1_i1	14.3217	1.84162	0.584616	3.15013	0.00163197	0.00433928	dcr:108219034	ribose-phosphate pyrophosphokinase 1 isoform X2
TRINITY_DN18902_c0_g1_i1	7.16086	1.84162	0.818674	2.24951	0.02448	0.0430675	dcr:108205593	mRNA cap guanine-N7 methyltransferase 2 isoform X1
TRINITY_DN10121_c0_g2_i1	7.16086	1.84162	0.818674	2.24951	0.02448	0.0430675	dcr:108192287	eukaryotic translation initiation factor 3 subunit F
TRINITY_DN1441_c0_g2_i1	7.16086	1.84162	0.818674	2.24951	0.02448	0.0430675	dcr:108204590	serine hydroxymethyltransferase 7-like
TRINITY_DN9253_c0_g1_i1	7.16086	1.84162	0.818674	2.24951	0.02448	0.0430675	dcr:108226062	lipase-like isoform X1
TRINITY_DN5408_c0_g1_i1	7.16086	1.84162	0.818674	2.24951	0.02448	0.0430675	dcr:108219953	4,5-DOPA dioxygenase extradiol
TRINITY_DN3008_c0_g1_i1	7.16086	1.84162	0.818674	2.24951	0.02448	0.0430675	dcr:108206157	thermospermine synthase ACAULIS5
TRINITY_DN13560_c0_g2_i1	7.16086	1.84162	0.818674	2.24951	0.02448	0.0430675	dcr:108220865	7-deoxyloganetin glucosyltransferase-like
TRINITY_DN9529_c0_g1_i1	7.16086	1.84162	0.818674	2.24951	0.02448	0.0430675	dcr:108209320	FACT complex subunit SPT16-like
TRINITY_DN7677_c0_g1_i1	7.16086	1.84162	0.818674	2.24951	0.02448	0.0430675	dcr:108219010	probable serine/threonine-protein kinase At4g35230 isoform X1
TRINITY_DN14329_c6_g60_i1	7.16086	1.84162	0.818674	2.24951	0.02448	0.0430675	dcr:12598555	cytochrome oxidase subunit 1
TRINITY_DN7888_c0_g5_i1	7.16086	1.84162	0.818674	2.24951	0.02448	0.0430675	dcr:108210483	membrane-anchored ubiquitin-fold protein 2-like
TRINITY_DN13761_c0_g1_i1	7.16086	1.84162	0.818674	2.24951	0.02448	0.0430675	dcr:108209368	ATP-dependent zinc metalloprotease FTSH 10, mitochondrial-like isoform X1
TRINITY_DN1546_c0_g1_i1	7.16086	1.84162	0.818674	2.24951	0.02448	0.0430675	dcr:108213054	eukaryotic translation initiation factor-like
TRINITY_DN10122_c0_g1_i2	85.9303	1.84162	0.244828	7.52209	5.39056e-14	5.5755e-13	dcr:108193987	uncharacterized protein LOC108193987
TRINITY_DN8233_c0_g1_i1	85.9303	1.84162	0.244828	7.52209	5.39056e-14	5.5755e-13	dcr:108227939	non-specific lipid-transfer protein-like
TRINITY_DN10807_c0_g2_i1	691.404	1.83309	0.0970398	18.8901	1.37658e-79	5.47717e-78	dcr:108219405	serine acetyltransferase 1, chloroplastic
TRINITY_DN13289_c0_g2_i1	32.78	1.83263	0.389909	4.70015	2.59974e-06	1.20924e-05	dcr:108225715	probable E3 ubiquitin ligase SUD1 isoform X1
TRINITY_DN6010_c0_g1_i1	25.6191	1.83012	0.439643	4.16274	3.14454e-05	0.000120974	dcr:108199370	ubiquitin-activating enzyme E1 2-like
TRINITY_DN47185_c0_g1_i1	351.507	1.82989	0.128163	14.2778	3.008e-46	7.95499e-45	dcr:108214846	vacuolar protein sorting-associated protein 51 homolog
TRINITY_DN13674_c0_g3_i1	18.4583	1.82567	0.515773	3.53969	0.0004006	0.00121514	dcr:108219106	eukaryotic translation initiation factor 5
TRINITY_DN11851_c0_g1_i1	18.4583	1.82567	0.515773	3.53969	0.0004006	0.00121514	dcr:108223417	3-hydroxy-3-methylglutaryl-coenzyme A reductase 1-like
TRINITY_DN14317_c0_g2_i3	48.2139	1.82332	0.32292	5.64634	1.63904e-08	1.06532e-07	dcr:108196206	phosphoglucomutase, cytoplasmic-like
TRINITY_DN14169_c3_g8_i1	22.5948	1.81562	0.466865	3.88896	0.000100675	0.000352742	dcr:108192759	LOW QUALITY PROTEIN: ATP synthase subunit a
TRINITY_DN13705_c0_g1_i1	22.5948	1.81562	0.466865	3.88896	0.000100675	0.000352742	dcr:108215772	probable trehalose-phosphate phosphatase J
TRINITY_DN24546_c0_g1_i1	11.2974	1.81562	0.6547	2.77321	0.00555062	0.0124564	dcr:108204901	acyltransferase-like protein At3g26840, chloroplastic isoform X1
TRINITY_DN14261_c0_g1_i2	11.2974	1.81562	0.6547	2.77321	0.00555062	0.0124564	dcr:108218051	magnesium-chelatase subunit ChlH, chloroplastic
TRINITY_DN39848_c0_g1_i1	11.2974	1.81562	0.6547	2.77321	0.00555062	0.0124564	dcr:108218599	scarecrow-like protein 21
TRINITY_DN13303_c0_g1_i1	84.3307	1.80685	0.246298	7.33604	2.20014e-13	2.15932e-12	dcr:108204766	aspartic proteinase A1-like
TRINITY_DN8769_c1_g1_i1	379.488	1.80685	0.123787	14.5964	2.95983e-48	8.14462e-47	dcr:108203087	protein ENHANCED DOWNY MILDEW 2-like
TRINITY_DN47340_c0_g1_i1	46.3019	1.80365	0.328766	5.48612	4.10867e-08	2.54145e-07	dcr:108192252	sugar transporter ERD6-like 5
TRINITY_DN10501_c0_g1_i1	19.5705	1.79676	0.49999	3.59359	0.00032615	0.00101083	dcr:108219360	UDP-galactose transporter 2
TRINITY_DN8159_c0_g1_i1	19.5705	1.79676	0.49999	3.59359	0.00032615	0.00101083	dcr:108214238	probable sucrose-phosphate synthase 1
TRINITY_DN10765_c1_g1_i1	19.5705	1.79676	0.49999	3.59359	0.00032615	0.00101083	dcr:108220420	cysteine protease XCP2
TRINITY_DN12191_c0_g2_i1	78.2821	1.79676	0.255011	7.0458	1.84393e-12	1.69133e-11	dcr:108218501	probable plastid-lipid-associated protein 14, chloroplastic
TRINITY_DN26696_c0_g1_i1	498.648	1.79527	0.110276	16.2797	1.37482e-59	4.56532e-58	dcr:108210049	SPX domain-containing membrane protein At4g22990-like
TRINITY_DN12370_c0_g1_i1	20.6828	1.77122	0.48562	3.64735	0.000264959	0.000840052	dcr:108214656	phytoene synthase 2, chloroplastic
TRINITY_DN14353_c3_g1_i1	16.5462	1.77122	0.541554	3.27063	0.00107307	0.00296478	dcr:108224225	elongation factor 2-like
TRINITY_DN1673_c0_g1_i1	12.4097	1.77122	0.623081	2.84269	0.00447348	0.0104729	dcr:108220401	60S ribosomal protein L18-2-like
TRINITY_DN13110_c1_g1_i1	12.4097	1.77122	0.623081	2.84269	0.00447348	0.0104729	dcr:108205012	dormancy-associated protein homolog 3-like
TRINITY_DN13435_c1_g2_i2	12.4097	1.77122	0.623081	2.84269	0.00447348	0.0104729	dcr:108203430	L-arabinokinase-like isoform X1
TRINITY_DN16110_c0_g2_i1	45.5021	1.77122	0.330651	5.35678	8.47159e-08	4.9953e-07	dcr:108219317	probable WRKY transcription factor 33
TRINITY_DN11289_c0_g4_i1	8.2731	1.77122	0.758745	2.33441	0.0195741	0.0356712	dcr:108196105	eukaryotic translation initiation factor 3 subunit D-like
TRINITY_DN12641_c1_g1_i1	8.2731	1.77122	0.758745	2.33441	0.0195741	0.0356712	dcr:108207980	transcription elongation factor B polypeptide 1
TRINITY_DN3169_c0_g1_i1	8.2731	1.77122	0.758745	2.33441	0.0195741	0.0356712	dcr:108224363	adenine phosphoribosyltransferase 1-like
TRINITY_DN13107_c0_g1_i1	8.2731	1.77122	0.758745	2.33441	0.0195741	0.0356712	dcr:108202992	ISWI chromatin-remodeling complex ATPase CHR11 isoform X1
TRINITY_DN13385_c0_g1_i1	8.2731	1.77122	0.758745	2.33441	0.0195741	0.0356712	dcr:108193011	bifunctional pinoresinol-lariciresinol reductase 2-like
TRINITY_DN8710_c0_g1_i1	8.2731	1.77122	0.758745	2.33441	0.0195741	0.0356712	dcr:108195988	ankyrin repeat-containing protein At5g02620-like
TRINITY_DN14169_c3_g2_i1	8.2731	1.77122	0.758745	2.33441	0.0195741	0.0356712	dcr:108192759	LOW QUALITY PROTEIN: ATP synthase subunit a
TRINITY_DN1425_c0_g3_i1	8.2731	1.77122	0.758745	2.33441	0.0195741	0.0356712	dcr:108204443	actin-7-like
TRINITY_DN13901_c0_g1_i1	12.3819	1.76872	0.6796	2.60259	0.00925212	0.0191212	dcr:108199378	probable alpha,alpha-trehalose-phosphate synthase [UDP-forming] 10
TRINITY_DN14325_c7_g7_i2	128.296	1.76736	0.375215	4.71027	2.47393e-06	1.15193e-05	dcr:108206295	ATP-dependent Clp protease proteolytic subunit-related protein 2, chloroplastic
TRINITY_DN4661_c0_g1_i1	16.4907	1.76667	0.704385	2.50811	0.0121379	0.0244198	dcr:108224680	blue copper protein-like
TRINITY_DN5911_c0_g1_i1	30.0681	1.75474	0.403987	4.34355	1.402e-05	5.70685e-05	dcr:108219512	dihydrolipoyllysine-residue acetyltransferase component 5 of pyruvate dehydrogenase complex, chloroplastic
TRINITY_DN28349_c0_g1_i1	30.0681	1.75474	0.403987	4.34355	1.402e-05	5.70685e-05	dcr:108210254	E3 ubiquitin-protein ligase RGLG2-like
TRINITY_DN8231_c0_g1_i1	77.7947	1.75212	0.254829	6.87566	6.1705e-12	5.43952e-11	dcr:108200385	uncharacterized protein LOC108200385
TRINITY_DN10183_c0_g1_i1	47.7266	1.75047	0.322524	5.42739	5.71827e-08	3.46668e-07	dcr:108215197	uncharacterized protein LOC108215197
TRINITY_DN10964_c0_g3_i1	114.224	1.74523	0.21215	8.2264	1.92931e-16	2.31544e-15	dcr:108211096	uncharacterized protein LOC108211096
TRINITY_DN10784_c0_g1_i1	17.6585	1.74321	0.523365	3.33077	0.000866064	0.00244877	dcr:108227316	signal recognition particle receptor subunit alpha-like
TRINITY_DN13689_c0_g3_i3	31.1803	1.73951	0.396395	4.38833	1.14223e-05	4.7953e-05	dcr:108193625	pathogenesis-related protein A
TRINITY_DN13712_c0_g1_i2	151.765	1.73866	0.185615	9.36699	7.46305e-21	1.0896e-19	dcr:108210448	60S ribosomal protein L13a-4
TRINITY_DN20460_c0_g2_i1	129.97	1.73701	0.199516	8.70612	3.14446e-18	4.11481e-17	dcr:108200466	UMP-CMP kinase 3-like isoform X6
TRINITY_DN10291_c5_g1_i1	13.5219	1.7347	0.595757	2.91175	0.00359408	0.00865027	dcr:108209261	expansin-like A2
TRINITY_DN13287_c0_g1_i1	13.5219	1.7347	0.595757	2.91175	0.00359408	0.00865027	dcr:108227177	E3 ubiquitin-protein ligase UPL3-like
TRINITY_DN15522_c0_g1_i1	13.5219	1.7347	0.595757	2.91175	0.00359408	0.00865027	dcr:108219680	fimbrin-2-like
TRINITY_DN14213_c0_g3_i1	13.5219	1.7347	0.595757	2.91175	0.00359408	0.00865027	dcr:108227641	uncharacterized protein LOC108227641
TRINITY_DN11960_c0_g1_i1	40.5657	1.7347	0.348575	4.97654	6.47311e-07	3.33783e-06	dcr:108205217	cold-regulated 413 plasma membrane protein 1-like
TRINITY_DN10807_c0_g1_i1	3088.3	1.72397	0.059969	28.7477	9.67443e-182	8.80972e-180	dcr:108219405	serine acetyltransferase 1, chloroplastic
TRINITY_DN10498_c0_g2_i1	9.37774	1.72133	0.760815	2.26248	0.0236675	0.0423702	dcr:108210893	40S ribosomal protein S10-1-like
TRINITY_DN5326_c0_g1_i1	18.7707	1.71876	0.506977	3.39021	0.000698401	0.00201009	dcr:108209100	MADS-box protein SOC1-like
TRINITY_DN13508_c0_g2_i1	9.38535	1.71876	0.710678	2.41847	0.0155858	0.0299022	dcr:108202450	universal stress protein PHOS32-like isoform X2
TRINITY_DN1350_c0_g1_i1	9.38535	1.71876	0.710678	2.41847	0.0155858	0.0299022	dcr:108209140	myosin-2 heavy chain isoform X2
TRINITY_DN13216_c0_g1_i1	9.38535	1.71876	0.710678	2.41847	0.0155858	0.0299022	dcr:108221198	uncharacterized protein LOC108221198
TRINITY_DN6470_c0_g2_i2	9.38535	1.71876	0.710678	2.41847	0.0155858	0.0299022	dcr:108221942	thiosulfate sulfurtransferase 18-like isoform X2
TRINITY_DN11016_c0_g1_i1	9.38535	1.71876	0.710678	2.41847	0.0155858	0.0299022	dcr:108214199	putative quinone-oxidoreductase homolog, chloroplastic
TRINITY_DN8778_c0_g1_i1	9.38535	1.71876	0.710678	2.41847	0.0155858	0.0299022	dcr:108210042	protein GDAP2 homolog
TRINITY_DN10142_c0_g1_i1	9.38535	1.71876	0.710678	2.41847	0.0155858	0.0299022	dcr:108227460	putative 1-phosphatidylinositol-3-phosphate 5-kinase FAB1D
TRINITY_DN8462_c0_g2_i1	9.38535	1.71876	0.710678	2.41847	0.0155858	0.0299022	dcr:108193046	polyubiquitin
TRINITY_DN2941_c0_g2_i1	56.3121	1.71876	0.296928	5.78845	7.10369e-09	4.85282e-08	dcr:108223316	increased DNA methylation 1-like
TRINITY_DN12866_c0_g1_i1	48.039	1.70982	0.32045	5.3357	9.51785e-08	5.55659e-07	dcr:108222807	CBL-interacting serine/threonine-protein kinase 6
TRINITY_DN10151_c0_g1_i1	14.6341	1.70411	0.571823	2.98013	0.00288125	0.00705185	dcr:108205267	NADH dehydrogenase [ubiquinone] 1 alpha subcomplex subunit 9, mitochondrial
TRINITY_DN14313_c24_g40_i1	45.0147	1.69499	0.330334	5.13112	2.8802e-07	1.57528e-06	dcr:108203778	LOW QUALITY PROTEIN: photosystem II CP43 reaction center protein
TRINITY_DN12382_c0_g1_i1	115.161	1.6946	0.210491	8.05071	8.23144e-16	9.47957e-15	dcr:108210264	auxin-responsive protein IAA27-like
TRINITY_DN14152_c0_g1_i2	25.1317	1.69322	0.438748	3.8592	0.000113756	0.000391587	dcr:108195474	putative calcium-transporting ATPase 7, plasma membrane-type isoform X2
TRINITY_DN3051_c0_g1_i1	271.513	1.68649	0.141897	11.8853	1.41144e-32	2.95433e-31	dcr:108224830	UPF0183 protein At3g51130
TRINITY_DN12479_c0_g1_i1	15.7464	1.67811	0.550623	3.04766	0.00230631	0.00580884	dcr:108209172	beta-galactosidase
TRINITY_DN9688_c0_g1_i1	15.7464	1.67811	0.550623	3.04766	0.00230631	0.00580884	dcr:108214493	S-adenosylmethionine synthase 5-like
TRINITY_DN13064_c0_g3_i1	15.7464	1.67811	0.550623	3.04766	0.00230631	0.00580884	dcr:108210281	monoglyceride lipase
TRINITY_DN7360_c0_g2_i1	20.9952	1.67811	0.47845	3.5074	0.000452514	0.00135724	dcr:108205300	3-ketoacyl-CoA thiolase 2, peroxisomal-like
TRINITY_DN12924_c0_g1_i1	10.4976	1.67811	0.670804	2.50164	0.0123618	0.0244198	dcr:108192992	SKP1-like protein 1A
TRINITY_DN13367_c0_g3_i1	10.4976	1.67811	0.670804	2.50164	0.0123618	0.0244198	dcr:108197076	beta-1,4-mannosyl-glycoprotein 4-beta-N-acetylglucosaminyltransferase-like
TRINITY_DN19518_c0_g1_i1	10.4976	1.67811	0.670804	2.50164	0.0123618	0.0244198	dcr:108206150	BTB/POZ domain-containing protein POB1-like
TRINITY_DN2151_c0_g2_i1	103.98	1.6741	0.258565	6.47457	9.50805e-11	7.72628e-10	dcr:108209993	transmembrane protein 87A
TRINITY_DN5545_c0_g1_i1	935.223	1.67204	0.0856504	19.5217	7.17917e-85	3.00538e-83	dcr:108193674	protein EMBRYO SAC DEVELOPMENT ARREST 3, chloroplastic
TRINITY_DN12470_c1_g1_i1	58.849	1.67169	0.289601	5.77237	7.8164e-09	5.31503e-08	dcr:108211677	calcium-binding protein CML24-like
TRINITY_DN13728_c1_g1_i3	339.572	1.6692	0.128497	12.9902	1.39099e-38	3.26772e-37	dcr:108216452	probable protein phosphatase 2C 39
TRINITY_DN22066_c0_g1_i1	237.62	1.66857	0.150414	11.0931	1.35465e-28	2.54587e-27	dcr:108203855	protein MON2 homolog isoform X2
TRINITY_DN14353_c7_g1_i2	49.4636	1.66284	0.314784	5.28249	1.2744e-07	7.30483e-07	dcr:108224225	elongation factor 2-like
TRINITY_DN11741_c0_g1_i1	16.8586	1.65574	0.531668	3.11424	0.00184417	0.0048066	dcr:108226430	E3 ubiquitin-protein ligase UPL2-like
TRINITY_DN14296_c0_g3_i1	33.7173	1.65574	0.379043	4.36822	1.25264e-05	5.22409e-05	dcr:108195886	probable protein phosphatase 2C 50
TRINITY_DN2486_c0_g1_i1	191.806	1.65452	0.165564	9.99326	1.63132e-23	2.64879e-22	dcr:108213220	uncharacterized protein LOC108213220
TRINITY_DN10925_c0_g2_i1	23.2197	1.64569	0.454355	3.62204	0.000292293	0.000911018	dcr:108209261	expansin-like A2
TRINITY_DN32920_c0_g2_i1	11.6098	1.64569	0.637156	2.58287	0.00979833	0.0201411	dcr:108220420	cysteine protease XCP2
TRINITY_DN6528_c0_g1_i1	11.6098	1.64569	0.637156	2.58287	0.00979833	0.0201411	dcr:108204443	actin-7-like
TRINITY_DN11327_c0_g1_i1	70.7713	1.64091	0.264357	6.20719	5.39404e-10	4.08975e-09	dcr:108197136	neuroguidin isoform X1
TRINITY_DN40026_c0_g1_i1	555.985	1.63688	0.10431	15.6925	1.70317e-55	5.29722e-54	dcr:108218842	uncharacterized protein LOC108218842 isoform X5
TRINITY_DN6760_c0_g1_i1	97.3277	1.63182	0.226862	7.19298	6.33932e-13	6.03396e-12	dcr:108201930	eIF-2-alpha kinase activator GCN1 isoform X3
TRINITY_DN14135_c1_g1_i1	181.133	1.62429	0.169587	9.57787	9.90661e-22	1.50352e-20	dcr:12598542	NADH dehydrogenase subunit 7
TRINITY_DN12883_c16_g1_i1	23188.9	1.62385	0.046474	34.941	1.77639e-267	2.17928e-265	dcr:108223918	thiol protease SEN102-like
TRINITY_DN7981_c0_g1_i1	12.7145	1.621	0.636391	2.54717	0.0108601	0.0221847	dcr:108225041	bZIP transcription factor 53-like
TRINITY_DN13016_c0_g1_i1	19.0831	1.61922	0.499039	3.24467	0.00117588	0.00323065	dcr:108227785	4-hydroxyphenylpyruvate dioxygenase
TRINITY_DN12691_c0_g2_i1	12.7221	1.61922	0.608196	2.66233	0.00776024	0.0166334	dcr:108206877	40S ribosomal protein S28-1
TRINITY_DN8889_c0_g1_i1	25.4442	1.61922	0.433645	3.73397	0.000188485	0.000620302	dcr:108210076	AP2/ERF and B3 domain-containing transcription factor RAV1-like
TRINITY_DN14067_c1_g1_i1	31.8052	1.61922	0.388914	4.16343	3.13499e-05	0.00012066	dcr:108219925	chlorophyll a-b binding protein 6A, chloroplastic-like
TRINITY_DN35670_c0_g1_i1	267.476	1.61236	0.142085	11.3479	7.59828e-30	1.47507e-28	dcr:108214910	kynurenine formamidase-like
TRINITY_DN6284_c0_g2_i1	53.1128	1.60772	0.302867	5.30834	1.10626e-07	6.39087e-07	dcr:108227939	non-specific lipid-transfer protein-like
TRINITY_DN14304_c2_g1_i4	46.7518	1.60616	0.322142	4.98587	6.16841e-07	3.19673e-06	dcr:108223231	NADP-dependent malic enzyme, chloroplastic
TRINITY_DN12312_c0_g1_i1	20.1954	1.60411	0.484885	3.30823	0.000938893	0.00263528	dcr:108224920	nicotinamidase 1-like
TRINITY_DN14337_c5_g5_i3	20.1954	1.60411	0.484885	3.30823	0.000938893	0.00263528	dcr:108211101	heat shock protein 83
TRINITY_DN27981_c0_g1_i1	373.179	1.60225	0.242566	6.60541	3.96405e-11	3.31263e-10	dcr:108204482	RNA-dependent RNA polymerase 6
TRINITY_DN14110_c0_g1_i1	13.8343	1.59719	0.582919	2.73999	0.00614417	0.0136876	dcr:108196076	peroxisomal membrane protein PEX14
TRINITY_DN32691_c0_g1_i1	13.8343	1.59719	0.582919	2.73999	0.00614417	0.0136876	dcr:108193402	chlorophyll a-b binding protein, chloroplastic-like
TRINITY_DN13411_c0_g2_i1	13.8343	1.59719	0.582919	2.73999	0.00614417	0.0136876	dcr:108215049	acyl-coenzyme A oxidase 2, peroxisomal
TRINITY_DN13590_c0_g1_i1	27.6686	1.59719	0.415591	3.84318	0.000121452	0.000414683	dcr:108192385	probable aquaporin PIP1-4 isoform X2
TRINITY_DN13761_c0_g1_i2	70.2839	1.59322	0.264312	6.02781	1.66198e-09	1.20528e-08	dcr:108209368	ATP-dependent zinc metalloprotease FTSH 10, mitochondrial-like isoform X1
TRINITY_DN8276_c1_g4_i1	279.536	1.58225	0.139053	11.3788	5.33491e-30	1.04025e-28	dcr:108220164	glycine-rich protein DC9.1 isoform X3
TRINITY_DN30409_c0_g1_i1	14.9466	1.57857	0.5606	2.81586	0.00486465	0.0110795	dcr:108203676	calcium-transporting ATPase 12, plasma membrane-type-like
TRINITY_DN14329_c6_g61_i1	14.9466	1.57857	0.5606	2.81586	0.00486465	0.0110795	dcr:12598555	cytochrome oxidase subunit 1
TRINITY_DN13584_c0_g2_i1	22.4199	1.57857	0.459915	3.43232	0.00059845	0.00175502	dcr:108209824	B2 protein
TRINITY_DN14329_c6_g4_i1	108.153	1.56075	0.502671	3.10491	0.0019034	0.00495513	dcr:12598554	ribosomal protein S7
TRINITY_DN12943_c1_g4_i1	95.5531	1.54651	0.227474	6.79862	1.05629e-11	9.21954e-11	dcr:108214240	uncharacterized protein LOC108214240 isoform X1
TRINITY_DN30024_c0_g1_i1	493.024	1.54389	0.108876	14.1803	1.21397e-45	3.1819e-44	dcr:108216303	probable sugar phosphate/phosphate translocator At5g04160
TRINITY_DN14306_c1_g1_i1	170.911	1.53978	0.173161	8.89217	5.99256e-19	8.03221e-18	dcr:12598541	ribosomal protein S3
TRINITY_DN26155_c0_g1_i1	18.2833	1.53675	0.506578	3.03359	0.00241662	0.00606938	dcr:108223162	cyclin-A1-1
TRINITY_DN5728_c0_g3_i1	27.9811	1.53306	0.411453	3.72596	0.000194573	0.000637723	dcr:108198951	uncharacterized protein LOC108198951
TRINITY_DN10156_c0_g1_i1	19.3879	1.52721	0.504705	3.02594	0.00247857	0.00620733	dcr:108207999	protein SENESCENCE-ASSOCIATED GENE 21, mitochondrial-like
TRINITY_DN13335_c0_g1_i3	9.69777	1.5261	0.68948	2.21341	0.0268693	0.0458709	dcr:108204187	ATP-dependent zinc metalloprotease FTSH 4, mitochondrial-like
TRINITY_DN1310_c0_g1_i1	9.69777	1.5261	0.68948	2.21341	0.0268693	0.0458709	dcr:108227669	phospholipase A-2-activating protein
TRINITY_DN13942_c0_g1_i1	9.69777	1.5261	0.68948	2.21341	0.0268693	0.0458709	dcr:108209113	vesicle-associated protein 4-2-like
TRINITY_DN18178_c0_g1_i1	9.69777	1.5261	0.68948	2.21341	0.0268693	0.0458709	dcr:108192999	protein transport protein SEC31 homolog B-like
TRINITY_DN1589_c0_g1_i1	9.69777	1.5261	0.68948	2.21341	0.0268693	0.0458709	dcr:108219547	low-temperature-induced cysteine proteinase-like
TRINITY_DN10954_c0_g1_i1	9.69777	1.5261	0.68948	2.21341	0.0268693	0.0458709	dcr:108223345	probable Xaa-Pro aminopeptidase P
TRINITY_DN13559_c0_g1_i1	9.69777	1.5261	0.68948	2.21341	0.0268693	0.0458709	dcr:108202415	protein MLP1-like
TRINITY_DN20165_c0_g1_i1	9.69777	1.5261	0.68948	2.21341	0.0268693	0.0458709	dcr:108204747	uncharacterized protein LOC108204747
TRINITY_DN7382_c0_g2_i1	9.69777	1.5261	0.68948	2.21341	0.0268693	0.0458709	dcr:108209227	EIN3-binding F-box protein 1-like
TRINITY_DN13415_c0_g1_i1	29.0933	1.5261	0.403511	3.78206	0.000155533	0.000519995	dcr:108226372	1,2-dihydroxy-3-keto-5-methylthiopentene dioxygenase 2
TRINITY_DN1540_c0_g2_i1	188.676	1.52248	0.170283	8.94091	3.85979e-19	5.21308e-18	dcr:108223507	phospholipase A1-IIdelta isoform X2
TRINITY_DN13684_c1_g1_i1	55.0004	1.52109	0.296478	5.13055	2.88898e-07	1.5791e-06	dcr:108204900	aspartic proteinase A1-like
TRINITY_DN11754_c0_g1_i1	60.4111	1.51968	0.282849	5.37275	7.75457e-08	4.59706e-07	dcr:108223702	laccase-14-like isoform X2
TRINITY_DN14120_c0_g1_i2	95.0657	1.51183	0.227498	6.64546	3.02275e-11	2.55257e-10	dcr:108222720	aconitate hydratase, cytoplasmic
TRINITY_DN40700_c0_g1_i1	10.81	1.50818	0.653182	2.30897	0.020945	0.0377951	dcr:108204668	probable WRKY transcription factor 48
TRINITY_DN14060_c1_g1_i3	10.81	1.50818	0.653182	2.30897	0.020945	0.0377951	dcr:108204681	eukaryotic initiation factor 4A-2-like
TRINITY_DN11415_c0_g2_i1	10.81	1.50818	0.653182	2.30897	0.020945	0.0377951	dcr:108196877	E3 ubiquitin-protein ligase RNF126-like
TRINITY_DN15360_c0_g1_i1	10.81	1.50818	0.653182	2.30897	0.020945	0.0377951	dcr:108209201	branchpoint-bridging protein-like
TRINITY_DN12615_c0_g1_i1	10.81	1.50818	0.653182	2.30897	0.020945	0.0377951	dcr:108195870	uncharacterized protein LOC108195870 isoform X1
TRINITY_DN16668_c0_g1_i1	32.4301	1.50818	0.382242	3.94562	7.95936e-05	0.000283717	dcr:108215391	DEAD-box ATP-dependent RNA helicase 32
TRINITY_DN11600_c0_g1_i1	11.9223	1.49368	0.622205	2.40062	0.0163672	0.031197	dcr:108215710	BTB/POZ domain-containing protein At1g55760-like
TRINITY_DN13082_c0_g1_i1	11.9223	1.49368	0.622205	2.40062	0.0163672	0.031197	dcr:108205007	probable protein phosphatase 2C 45
TRINITY_DN11302_c0_g1_i1	11.9223	1.49368	0.622205	2.40062	0.0163672	0.031197	dcr:108195911	LOW QUALITY PROTEIN: magnesium transporter MRS2-1-like
TRINITY_DN14262_c1_g1_i1	11.9223	1.49368	0.622205	2.40062	0.0163672	0.031197	dcr:108205208	ATP synthase gamma chain, chloroplastic
TRINITY_DN32752_c0_g2_i1	11.9223	1.49368	0.622205	2.40062	0.0163672	0.031197	dcr:108210151	uncharacterized protein LOC108210151
TRINITY_DN14331_c6_g22_i5	11.9223	1.49368	0.622205	2.40062	0.0163672	0.031197	dcr:12598640	NADH dehydrogenase subunit 5
TRINITY_DN14329_c6_g31_i1	35.7668	1.49368	0.364084	4.10258	4.08573e-05	0.000154335	dcr:12598631	apocytochrome b
TRINITY_DN5389_c0_g2_i1	13.0345	1.48171	0.595301	2.489	0.0128101	0.0249838	dcr:108196719	protein DEHYDRATION-INDUCED 19 homolog 4-like
TRINITY_DN8787_c0_g1_i1	40.2158	1.47817	0.343548	4.30265	1.68767e-05	6.79764e-05	dcr:108214520	thioredoxin H-type 1
TRINITY_DN20426_c0_g1_i1	67.397	1.47748	0.267583	5.52158	3.35965e-08	2.1002e-07	dcr:108220321	glycine-rich protein DC7.1
TRINITY_DN11693_c0_g1_i1	1677.28	1.47407	0.0697793	21.1247	4.71403e-99	2.28786e-97	dcr:108193562	ACT domain-containing protein ACR11-like
TRINITY_DN13500_c0_g1_i1	14.1467	1.47165	0.571648	2.57441	0.0100412	0.0206121	dcr:108198639	UDP-glucuronic acid decarboxylase 6
TRINITY_DN32967_c0_g1_i1	14.1467	1.47165	0.571648	2.57441	0.0100412	0.0206121	dcr:108199625	myosin-binding protein 3
TRINITY_DN670_c0_g1_i1	57.6992	1.46939	0.28824	5.09779	3.43634e-07	1.86406e-06	dcr:108215439	phosphoprotein ECPP44
TRINITY_DN32286_c0_g1_i1	43.5525	1.46865	0.330294	4.44649	8.72842e-06	3.70308e-05	dcr:108210629	SPX domain-containing protein 4
TRINITY_DN14238_c0_g1_i1	29.4057	1.46721	0.399855	3.66935	0.000243167	0.000774017	dcr:108204253	vacuolar-processing enzyme-like
TRINITY_DN14069_c0_g3_i2	29.4057	1.46721	0.399855	3.66935	0.000243167	0.000774017	dcr:108219182	amino acid permease 6-like
TRINITY_DN13436_c0_g1_i1	29.4057	1.46721	0.399855	3.66935	0.000243167	0.000774017	dcr:108210906	mannitol dehydrogenase-like
TRINITY_DN13954_c0_g2_i1	15.259	1.46309	0.550638	2.65708	0.00788197	0.0168616	dcr:108196298	probable serine incorporator
TRINITY_DN3823_c2_g8_i1	30.518	1.46309	0.392577	3.72689	0.000193858	0.000635852	dcr:108200260	cyclin-dependent kinase inhibitor 4-like
TRINITY_DN12678_c0_g1_i1	557.422	1.45854	0.103071	14.1507	1.84832e-45	4.83025e-44	dcr:108204522	ruBisCO large subunit-binding protein subunit beta, chloroplastic
TRINITY_DN14085_c0_g1_i1	32.7425	1.45571	0.379164	3.83927	0.000123401	0.000419876	dcr:108224038	uncharacterized protein ycf45
TRINITY_DN11633_c0_g1_i2	33.8547	1.45239	0.372964	3.89419	9.85289e-05	0.000345909	dcr:108222905	uncharacterized protein LOC108222905 isoform X1
TRINITY_DN8496_c0_g1_i1	17.4835	1.44929	0.514778	2.81536	0.00487224	0.0110795	dcr:108200220	alpha-galactosidase 1-like isoform X2
TRINITY_DN13122_c0_g1_i1	17.4835	1.44929	0.514778	2.81536	0.00487224	0.0110795	dcr:108214421	acyl-coenzyme A oxidase 3, peroxisomal-like isoform X1
TRINITY_DN14006_c0_g2_i1	36.0792	1.44637	0.361446	4.00163	6.29065e-05	0.000228288	dcr:108219100	isocitrate dehydrogenase [NADP], chloroplastic
TRINITY_DN2614_c0_g2_i1	18.5957	1.44364	0.499336	2.89112	0.00383874	0.00907833	dcr:108199447	CBL-interacting serine/threonine-protein kinase 14
TRINITY_DN13853_c0_g1_i1	60.2362	1.4371	0.281744	5.10071	3.38381e-07	1.83934e-06	dcr:108201753	cysteine proteinase inhibitor 6-like
TRINITY_DN10837_c0_g2_i1	20.8202	1.43418	0.47226	3.03684	0.00239072	0.00600945	dcr:108203185	cyanate hydratase
TRINITY_DN29379_c0_g1_i1	20.8202	1.43418	0.47226	3.03684	0.00239072	0.00600945	dcr:108228177	protein trichome birefringence-like 13
TRINITY_DN14053_c0_g2_i1	21.9325	1.43018	0.460298	3.10707	0.00188954	0.00492194	dcr:108194475	probable E3 ubiquitin-protein ligase ARI8
TRINITY_DN13452_c0_g1_i1	1883.75	1.42156	0.0672958	21.1241	4.7773e-99	2.3059e-97	dcr:108203417	transcription factor GTE2-like
TRINITY_DN14062_c0_g1_i2	13.185	1.41873	0.60147	2.35877	0.0183354	0.0335453	dcr:108214278	polyadenylate-binding protein RBP45
TRINITY_DN14313_c24_g41_i1	28.6059	1.41276	0.403897	3.49782	0.000469076	0.00140595	dcr:108203778	LOW QUALITY PROTEIN: photosystem II CP43 reaction center protein
TRINITY_DN7181_c0_g1_i1	30.8304	1.40864	0.389316	3.61825	0.000296601	0.000924117	dcr:108196040	uncharacterized protein LOC108196040
TRINITY_DN14287_c0_g2_i1	34.1671	1.40348	0.370185	3.7913	0.000149863	0.000502179	dcr:108214209	intracellular protein transport protein USO1
TRINITY_DN25312_c0_g1_i1	17.6378	1.40226	0.511339	2.74232	0.00610068	0.0136138	dcr:108192538	floral homeotic protein AGAMOUS-like
TRINITY_DN14294_c1_g2_i4	38.6161	1.39799	0.348659	4.00964	6.08123e-05	0.000220961	dcr:108208916	elongation factor 1-alpha-like
TRINITY_DN14235_c0_g2_i1	81.6812	1.3957	0.242801	5.74835	9.01194e-09	6.04882e-08	dcr:108208912	uncharacterized protein LOC108208912 isoform X2
TRINITY_DN9201_c0_g1_i1	125.371	1.369	0.197898	6.91769	4.59078e-12	4.10428e-11	dcr:108209256	granule-bound starch synthase 1, chloroplastic/amyloplastic
TRINITY_DN2360_c0_g1_i1	12.2347	1.35617	0.609243	2.226	0.0260144	0.0445666	dcr:108204765	ras-related protein RABD2c-like
TRINITY_DN10281_c1_g1_i2	12.2347	1.35617	0.609243	2.226	0.0260144	0.0445666	dcr:108209749	probable phospholipid hydroperoxide glutathione peroxidase
TRINITY_DN14329_c6_g26_i1	14.4592	1.35617	0.561637	2.41468	0.0157492	0.0301763	dcr:12598555	cytochrome oxidase subunit 1
TRINITY_DN38436_c0_g1_i1	14.4592	1.35617	0.561637	2.41468	0.0157492	0.0301763	dcr:108208901	metallothionein-like protein 1
TRINITY_DN14479_c0_g3_i1	14.4592	1.35617	0.561637	2.41468	0.0157492	0.0301763	dcr:108218632	BEL1-like homeodomain protein 1
TRINITY_DN4251_c0_g2_i1	14.4592	1.35617	0.561637	2.41468	0.0157492	0.0301763	dcr:108215801	universal stress protein A-like protein
TRINITY_DN12983_c0_g1_i1	14.4592	1.35617	0.561637	2.41468	0.0157492	0.0301763	dcr:108192319	acetylornithine deacetylase
TRINITY_DN6767_c0_g1_i1	14.4592	1.35617	0.561637	2.41468	0.0157492	0.0301763	dcr:108214320	diaminopimelate decarboxylase 1, chloroplastic-like
TRINITY_DN12465_c0_g2_i1	16.6837	1.35617	0.52374	2.5894	0.00961437	0.0198235	dcr:108202733	serine decarboxylase-like
TRINITY_DN13343_c0_g5_i1	16.6837	1.35617	0.52374	2.5894	0.00961437	0.0198235	dcr:108193732	allene oxide cyclase 4, chloroplastic-like
TRINITY_DN13561_c0_g1_i1	17.7959	1.35617	0.507504	2.67224	0.00753467	0.0161695	dcr:108196081	nucleobase-ascorbate transporter 6
TRINITY_DN410_c0_g1_i1	17.7959	1.35617	0.507504	2.67224	0.00753467	0.0161695	dcr:108214610	uncharacterized protein LOC108214610
TRINITY_DN12031_c0_g1_i2	21.1326	1.35617	0.466669	2.90607	0.00366002	0.00866776	dcr:108197192	protein LURP-one-related 15-like
TRINITY_DN28298_c0_g1_i1	22.2449	1.35617	0.455129	2.97976	0.00288479	0.00705854	dcr:108218537	NADH dehydrogenase [ubiquinone] iron-sulfur protein 1, mitochondrial
TRINITY_DN13019_c0_g2_i3	23.3571	1.35617	0.444417	3.05158	0.00227642	0.00574012	dcr:108218848	protein NBR1 homolog
TRINITY_DN8233_c0_g5_i1	27.8061	1.35617	0.408167	3.3226	0.000891842	0.00251682	dcr:108227939	non-specific lipid-transfer protein-like
TRINITY_DN27663_c0_g1_i1	30.0306	1.35617	0.39313	3.44968	0.000561246	0.00165139	dcr:108195805	callose synthase 9 isoform X2
TRINITY_DN14329_c6_g76_i1	60.0612	1.35617	0.280797	4.82972	1.36725e-06	6.71311e-06	dcr:12598555	cytochrome oxidase subunit 1
TRINITY_DN10719_c0_g1_i2	116.786	1.35617	0.204457	6.63304	3.28849e-11	2.76892e-10	dcr:108218751	NADPH--cytochrome P450 reductase-like
TRINITY_DN180_c0_g1_i1	12.2254	1.35542	0.614498	2.20573	0.0274029	0.0466197	dcr:108192858	uncharacterized protein LOC108192858
TRINITY_DN2578_c0_g1_i1	744.31	1.35454	0.360215	3.76035	0.000169674	0.000559856	dcr:108225742	F-box/WD repeat-containing protein 7
TRINITY_DN6470_c0_g1_i1	828.135	1.3523	0.0879876	15.3692	2.63496e-53	7.94355e-52	dcr:108221942	thiosulfate sulfurtransferase 18-like isoform X2
TRINITY_DN3124_c0_g1_i1	754.239	1.34767	0.0910905	14.7949	1.58106e-49	4.46182e-48	dcr:108227814	serine/arginine-rich splicing factor SR45a
TRINITY_DN14329_c6_g38_i1	54.8124	1.32703	0.293002	4.52907	5.92438e-06	2.59961e-05	dcr:12598555	cytochrome oxidase subunit 1
TRINITY_DN14331_c6_g15_i1	24.6123	1.32528	0.459312	2.88535	0.00390979	0.00924141	dcr:12598640	NADH dehydrogenase subunit 5
TRINITY_DN42086_c0_g2_i1	170.311	1.3187	0.17118	7.70355	1.32334e-14	1.42376e-13	dcr:108223355	protein INVOLVED IN DE NOVO 2
TRINITY_DN10549_c0_g3_i1	319.489	1.31623	0.129124	10.1936	2.11836e-24	3.55056e-23	dcr:108195871	pantothenate kinase 2
TRINITY_DN35776_c0_g1_i1	38.1287	1.31435	0.349163	3.76429	0.000167026	0.000554013	dcr:108199896	CMP-sialic acid transporter 2-like
TRINITY_DN23263_c0_g1_i1	771.298	1.30866	0.0901678	14.5136	9.9371e-48	2.71747e-46	dcr:108227751	sodium/hydrogen exchanger 6-like
TRINITY_DN19058_c0_g1_i1	30.343	1.3037	0.390025	3.34261	0.000829936	0.00235491	dcr:108218366	beta-galactosidase 8
TRINITY_DN19173_c0_g1_i1	1344.93	1.30056	0.0742073	17.526	9.0693e-69	3.28316e-67	dcr:108218718	probable sucrose-phosphate synthase 4
TRINITY_DN8233_c0_g2_i1	85.4678	1.30032	0.236352	5.50161	3.76344e-08	2.34267e-07	dcr:108227939	non-specific lipid-transfer protein-like
TRINITY_DN12937_c0_g1_i1	24.7818	1.29204	0.430248	3.00301	0.00267321	0.00667584	dcr:108218437	putative phosphatidylglycerol/phosphatidylinositol transfer protein DDB_G0282179
TRINITY_DN13863_c0_g2_i1	1092.94	1.29074	0.0794945	16.2369	2.76535e-59	9.1143e-58	dcr:108219170	60S ribosomal protein L3
TRINITY_DN6319_c0_g1_i1	144.242	1.29008	0.184578	6.98936	2.76142e-12	2.51201e-11	dcr:108219562	uncharacterized protein LOC108219562
TRINITY_DN12066_c0_g1_i1	45.1146	1.28578	0.321274	4.00213	6.27743e-05	0.000227902	dcr:108205021	plasma membrane-associated cation-binding protein 1
TRINITY_DN7196_c7_g1_i1	3913.95	1.28117	0.0561817	22.804	4.18949e-115	2.35705e-113	dcr:108223918	thiol protease SEN102-like
TRINITY_DN9899_c0_g2_i1	19.2206	1.27371	0.486608	2.61752	0.00885707	0.0186778	dcr:108214110	potassium transporter 8-like
TRINITY_DN14345_c0_g4_i1	19.2206	1.27371	0.486608	2.61752	0.00885707	0.0186778	dcr:12598576	NADH dehydrogenase subunit 2
TRINITY_DN13718_c0_g1_i2	18.1083	1.26871	0.500845	2.53313	0.0113048	0.02295	dcr:108206918	F-box protein At1g61340-like
TRINITY_DN14360_c4_g26_i1	16.9961	1.26306	0.516431	2.44575	0.0144552	0.027915	dcr:12598603	ribosomal protein S12
TRINITY_DN11839_c0_g2_i2	82.756	1.26059	0.239533	5.26269	1.4196e-07	8.06385e-07	dcr:108204470	flavin-dependent oxidoreductase FOX2-like
TRINITY_DN13485_c0_g1_i1	15.8838	1.25663	0.533594	2.35504	0.0185208	0.0338634	dcr:108214223	beta-glucosidase BoGH3B-like
TRINITY_DN14361_c0_g2_i1	89.7418	1.25056	0.230341	5.42917	5.66158e-08	3.43703e-07	dcr:108222826	calcium-transporting ATPase 10, plasma membrane-type-like
TRINITY_DN8276_c1_g3_i1	29.5432	1.24925	0.394036	3.1704	0.00152227	0.00406721	dcr:108220164	glycine-rich protein DC9.1 isoform X3
TRINITY_DN14166_c2_g33_i1	144.379	1.24682	0.184104	6.77238	1.26677e-11	1.09808e-10	dcr:108201029	cytochrome c oxidase subunit 3
TRINITY_DN13917_c0_g1_i1	27.3187	1.24069	0.409199	3.032	0.0024294	0.00609975	dcr:108202521	NHL repeat-containing protein 2 isoform X1
TRINITY_DN13967_c0_g1_i2	26.2065	1.23587	0.417484	2.96029	0.0030735	0.00745421	dcr:108205248	phosphoribulokinase, chloroplastic-like
TRINITY_DN13686_c0_g1_i1	26.2065	1.23587	0.417484	2.96029	0.0030735	0.00745421	dcr:108216165	actin-depolymerizing factor 1
TRINITY_DN12797_c0_g1_i1	35.4168	1.2229	0.360254	3.39456	0.000687401	0.00198451	dcr:108223631	exocyst complex component EXO70B1-like
TRINITY_DN13125_c0_g1_i1	34.3046	1.21866	0.365821	3.33131	0.000864369	0.00244476	dcr:108218897	sucrose transport protein-like
TRINITY_DN2515_c0_g1_i1	21.7575	1.21178	0.456642	2.65367	0.00796211	0.0170248	dcr:108192987	red chlorophyll catabolite reductase, chloroplastic
TRINITY_DN14346_c0_g3_i1	53.8376	1.21032	0.293819	4.11925	3.801e-05	0.000144281	dcr:108214346	5-methyltetrahydropteroyltriglutamate--homocysteine methyltransferase-like
TRINITY_DN13851_c0_g3_i1	20.6452	1.20416	0.468323	2.57123	0.0101339	0.0207927	dcr:108227939	non-specific lipid-transfer protein-like
TRINITY_DN4679_c0_g1_i1	2351.96	1.20275	0.0629079	19.1193	1.74528e-81	7.10417e-80	dcr:108193544	E3 ubiquitin ligase BIG BROTHER-related-like
TRINITY_DN22261_c0_g1_i1	19.533	1.1957	0.480967	2.48604	0.0129174	0.0251876	dcr:108215930	3-oxoacyl-[acyl-carrier-protein] reductase FabG-like
TRINITY_DN14266_c0_g1_i1	28.7434	1.19267	0.398273	2.9946	0.00274802	0.00680724	dcr:108226793	xanthine dehydrogenase 1-like
TRINITY_DN8069_c0_g1_i1	47.1641	1.19016	0.312971	3.80277	0.000143089	0.000480754	dcr:108214133	ferritin-3, chloroplastic
TRINITY_DN12887_c0_g1_i1	17.3085	1.17559	0.509737	2.30628	0.0210953	0.0380197	dcr:108199450	DExH-box ATP-dependent RNA helicase DExH12-like
TRINITY_DN35952_c0_g1_i1	17.3085	1.17559	0.509737	2.30628	0.0210953	0.0380197	dcr:108223587	nuclear pore complex protein NUP1
TRINITY_DN13572_c0_g1_i1	17.3085	1.17559	0.509737	2.30628	0.0210953	0.0380197	dcr:108205606	mitochondrial outer membrane protein porin of 36 kDa-like
TRINITY_DN10785_c0_g2_i1	50.8133	1.17174	0.301627	3.88474	0.000102438	0.000356305	dcr:108223941	protein DJ-1 homolog B-like
TRINITY_DN11925_c0_g2_i1	679.931	1.16567	0.0940414	12.3953	2.77275e-35	6.1692e-34	dcr:108210073	pyruvate dehydrogenase E1 component subunit beta-3, chloroplastic-like
TRINITY_DN3237_c0_g1_i1	24.2944	1.16352	0.431764	2.69481	0.00704298	0.0152328	dcr:108215377	nematode resistance protein-like HSPRO2
TRINITY_DN6439_c0_g1_i1	23.1822	1.15453	0.441582	2.61454	0.00893484	0.0186778	dcr:108215231	protein ecdysoneless homolog
TRINITY_DN47178_c0_g1_i1	68.4342	1.15135	0.261048	4.41048	1.03143e-05	4.35084e-05	dcr:108219177	transmembrane emp24 domain-containing protein p24delta3-like
TRINITY_DN8211_c0_g1_i1	30.1681	1.14971	0.388251	2.96126	0.0030638	0.00744089	dcr:108205295	UDP-glucuronate 4-epimerase 3-like
TRINITY_DN23568_c0_g1_i1	274.049	1.14605	0.137032	8.3634	6.09371e-17	7.4758e-16	dcr:108209891	uncharacterized protein LOC108209891
TRINITY_DN13089_c1_g1_i1	81.2938	1.1456	0.240317	4.76704	1.86957e-06	8.91197e-06	dcr:108228046	4-hydroxy-3-methylbut-2-enyl diphosphate reductase, chloroplastic-like
TRINITY_DN14331_c6_g10_i1	91.9288	1.13638	0.226553	5.01598	5.27643e-07	2.76106e-06	dcr:12598640	NADH dehydrogenase subunit 5
TRINITY_DN13926_c1_g3_i1	39.6909	1.1217	0.339312	3.3058	0.000947042	0.00265731	dcr:108214533	cytochrome P450 CYP72A219-like
TRINITY_DN12531_c0_g3_i1	79.3817	1.1217	0.242828	4.61931	3.85012e-06	1.73866e-05	dcr:108218357	eukaryotic translation initiation factor 4G-like
TRINITY_DN22105_c0_g1_i1	25.7191	1.11516	0.419071	2.66102	0.00779044	0.0166941	dcr:108216134	ribosomal RNA small subunit methyltransferase NEP1-like isoform X2
TRINITY_DN11249_c0_g1_i1	64.2977	1.11516	0.268593	4.15184	3.29815e-05	0.000126334	dcr:108225292	uncharacterized protein LOC108225292
TRINITY_DN13008_c0_g2_i1	18.7332	1.10824	0.489044	2.26613	0.0234435	0.042006	dcr:108225715	probable E3 ubiquitin ligase SUD1 isoform X1
TRINITY_DN10804_c0_g1_i1	24.6068	1.10463	0.42803	2.58072	0.00985944	0.0202531	dcr:108209223	basic endochitinase-like
TRINITY_DN769_c0_g1_i1	146.529	1.10278	0.181717	6.06868	1.28968e-09	9.4459e-09	dcr:108214672	uncharacterized protein LOC108214672 isoform X2
TRINITY_DN11341_c0_g2_i1	72.7082	1.10091	0.253048	4.35058	1.35776e-05	5.53954e-05	dcr:108223791	superoxide dismutase [Mn], mitochondrial-like
TRINITY_DN14317_c0_g2_i1	48.1014	1.09901	0.308813	3.5588	0.00037255	0.00113866	dcr:108196206	phosphoglucomutase, cytoplasmic-like
TRINITY_DN13224_c0_g2_i1	100.964	1.09593	0.216348	5.06557	4.07188e-07	2.1693e-06	dcr:108199571	adenosylhomocysteinase
TRINITY_DN14313_c24_g16_i1	82.231	1.09313	0.238504	4.58328	4.57742e-06	2.0328e-05	dcr:108203778	LOW QUALITY PROTEIN: photosystem II CP43 reaction center protein
TRINITY_DN11798_c0_g2_i3	51.7506	1.08767	0.297941	3.65064	0.000261588	0.000829961	dcr:108200025	GDP-mannose 3,5-epimerase 1
TRINITY_DN14046_c1_g1_i1	40.0033	1.08607	0.337547	3.21754	0.00129293	0.00348716	dcr:108193528	lipase-like
TRINITY_DN37254_c0_g1_i1	34.1296	1.08486	0.364642	2.97514	0.00292853	0.00715351	dcr:108212028	peptidyl-prolyl cis-trans isomerase CYP28, chloroplastic-like
TRINITY_DN13472_c0_g1_i1	22.3823	1.08053	0.44787	2.41259	0.0158396	0.0303362	dcr:108219169	ubiquitin-conjugating enzyme E2 7-like
TRINITY_DN14331_c6_g22_i2	162.862	1.07237	0.172854	6.2039	5.50795e-10	4.17253e-09	dcr:12598640	NADH dehydrogenase subunit 5
TRINITY_DN11631_c0_g1_i1	72.5699	1.06905	0.265821	4.0217	5.778e-05	0.000210462	dcr:108211283	cysteine proteinase inhibitor B
TRINITY_DN10382_c0_g2_i1	31.9051	1.06666	0.376555	2.83267	0.00461609	0.0107896	dcr:108202855	ninja-family protein AFP1
TRINITY_DN14309_c0_g1_i1	42.5402	1.06666	0.327376	3.2582	0.0011212	0.00308523	dcr:108219069	UTP--glucose-1-phosphate uridylyltransferase
TRINITY_DN23193_c0_g1_i1	247.143	1.06352	0.143011	7.43664	1.03281e-13	1.04499e-12	dcr:108196673	calmodulin-binding protein 60 A-like
TRINITY_DN19907_c0_g1_i1	182.22	1.06071	0.164078	6.46464	1.01543e-10	8.22868e-10	dcr:108209515	pre-mRNA-processing protein 40C
TRINITY_DN17069_c0_g1_i1	41.4279	1.05918	0.331525	3.19488	0.0013989	0.00375691	dcr:108196603	casein kinase II subunit alpha-like
TRINITY_DN38383_c0_g1_i1	55.7122	1.05277	0.287134	3.66648	0.000245911	0.000782187	dcr:108223175	linoleate 13S-lipoxygenase 3-1, chloroplastic-like
TRINITY_DN2106_c0_g1_i1	24.9193	1.04804	0.424498	2.46889	0.0135532	0.0262476	dcr:108204345	cytochrome b561 and DOMON domain-containing protein At3g25290-like
TRINITY_DN14329_c6_g19_i2	311.091	1.04529	0.12917	8.09234	5.85297e-16	6.78468e-15	dcr:12598555	cytochrome oxidase subunit 1
TRINITY_DN28829_c0_g2_i1	530.915	1.04395	0.103242	10.1117	4.90351e-24	8.12621e-23	dcr:108198731	apoptosis-inducing factor homolog B-like
TRINITY_DN9741_c0_g1_i1	39.2035	1.043	0.340339	3.0646	0.00217963	0.00550233	dcr:12598614	NADH dehydrogenase subunit 4L
TRINITY_DN14313_c24_g14_i1	39.2035	1.043	0.340339	3.0646	0.00217963	0.00550233	dcr:108203778	LOW QUALITY PROTEIN: photosystem II CP43 reaction center protein
TRINITY_DN27967_c0_g1_i1	182.358	1.02859	0.163843	6.27786	3.43275e-10	2.65719e-09	dcr:108206347	legumain-like
TRINITY_DN13535_c0_g3_i2	32.2176	1.02359	0.3742	2.73539	0.00623055	0.0138661	dcr:108193366	uncharacterized protein LOC108193366
TRINITY_DN13685_c0_g1_i2	27.4562	1.02174	0.404517	2.52583	0.0115424	0.0234215	dcr:108203125	probable linoleate 9S-lipoxygenase 5
TRINITY_DN3082_c0_g2_i1	2458.51	1.0207	0.0619614	16.4732	5.71757e-61	1.92761e-59	dcr:108192517	probable terpene synthase 12
TRINITY_DN12141_c0_g1_i1	35.8667	1.01512	0.35505	2.8591	0.00424841	0.00996426	dcr:108205401	isoflavone reductase homolog
TRINITY_DN4486_c0_g1_i1	2253.24	1.01355	0.063342	16.0013	1.25233e-57	3.96482e-56	dcr:108209365	30S ribosomal protein S6 alpha, chloroplastic
TRINITY_DN13757_c1_g1_i1	70.6212	1.00998	0.255776	3.9487	7.85754e-05	0.000280314	dcr:108223353	phospho-2-dehydro-3-deoxyheptonate aldolase 2, chloroplastic-like
TRINITY_DN44893_c0_g1_i1	26.3439	1.00824	0.412574	2.44377	0.0145346	0.0280621	dcr:108220532	zinc finger CCCH domain-containing protein 3-like
TRINITY_DN11725_c0_g1_i1	61.0984	1.00622	0.274194	3.66972	0.000242813	0.000773724	dcr:108199826	PHD finger protein ALFIN-LIKE 1-like
TRINITY_DN8272_c0_g1_i1	21.5825	1.00252	0.454646	2.20507	0.0274495	0.0466901	dcr:108205659	probable glycerol-3-phosphate acyltransferase 8
TRINITY_DN13185_c0_g1_i1	63.6353	0.996617	0.268791	3.70777	0.000209091	0.000677514	dcr:108210193	desiccation protectant protein Lea14 homolog
TRINITY_DN13062_c0_g4_i1	33.6422	0.99359	0.366035	2.71447	0.00663824	0.0143962	dcr:108219356	protein EARLY RESPONSIVE TO DEHYDRATION 15-like
TRINITY_DN13010_c0_g2_i2	149.478	0.979438	0.179293	5.46277	4.68755e-08	2.88661e-07	dcr:108226948	glutamate synthase [NADH], amyloplastic isoform X1
TRINITY_DN9612_c0_g1_i1	31.4178	0.969136	0.378153	2.56282	0.0103827	0.0212391	dcr:108227667	protein translocase subunit SECA2, chloroplastic isoform X1
TRINITY_DN17558_c0_g1_i1	38.7161	0.963841	0.341538	2.82206	0.00477157	0.0110795	dcr:108227162	lysine-specific histone demethylase 1 homolog 3-like
TRINITY_DN14338_c2_g1_i1	23.0072	0.96023	0.440102	2.18184	0.0291217	0.0493917	dcr:108204216	mannan synthase 1-like
TRINITY_DN8276_c1_g2_i1	30.3055	0.955621	0.3847	2.48407	0.0129892	0.0253051	dcr:108220164	glycine-rich protein DC9.1 isoform X3
TRINITY_DN10525_c0_g1_i1	88.692	0.94607	0.228939	4.1324	3.58993e-05	0.000137094	dcr:108227234	transcription factor DIVARICATA
TRINITY_DN14117_c1_g1_i1	35.3793	0.928736	0.356489	2.60523	0.00918118	0.0189879	dcr:108192373	L-ascorbate peroxidase, cytosolic-like
TRINITY_DN14329_c6_g19_i1	157.539	0.924441	0.174723	5.29088	1.21726e-07	6.99548e-07	dcr:12598555	cytochrome oxidase subunit 1
TRINITY_DN14329_c6_g64_i1	48.8637	0.923198	0.304704	3.02982	0.002447	0.00613173	dcr:12598555	cytochrome oxidase subunit 1
TRINITY_DN11716_c0_g2_i1	51.393	0.915927	0.298109	3.07246	0.00212304	0.00540635	dcr:108218981	protein RETICULATA-RELATED 1, chloroplastic
TRINITY_DN14313_c24_g35_i1	242.719	0.908697	0.143514	6.33178	2.4235e-10	1.90282e-09	dcr:108203778	LOW QUALITY PROTEIN: photosystem II CP43 reaction center protein
TRINITY_DN10719_c0_g1_i1	128.97	0.900477	0.191629	4.69907	2.61351e-06	1.21501e-05	dcr:108218751	NADPH--cytochrome P450 reductase-like
TRINITY_DN2695_c0_g1_i1	28.3934	0.879718	0.396322	2.2197	0.0264389	0.0452236	dcr:108197304	40S ribosomal protein S21-2-like
TRINITY_DN13902_c0_g1_i1	72.0084	0.856584	0.252343	3.39452	0.000687489	0.00198451	dcr:108219800	cytochrome P450 94A2-like
TRINITY_DN11267_c0_g1_i1	41.078	0.84596	0.330852	2.55692	0.0105604	0.0215927	dcr:108198019	F-box protein SKIP27-like
TRINITY_DN22937_c0_g1_i1	108.306	0.845316	0.209925	4.02674	5.65544e-05	0.000206682	dcr:108214135	proline--tRNA ligase, chloroplastic/mitochondrial
TRINITY_DN44749_c0_g1_i1	112.287	0.83678	0.204206	4.09773	4.17219e-05	0.000156955	dcr:108213003	golgin candidate 1
TRINITY_DN14181_c0_g8_i1	179.846	0.832592	0.164043	5.07543	3.86612e-07	2.06841e-06	dcr:12598539	cytochrome oxidase subunit 3
TRINITY_DN8755_c0_g2_i1	753.476	0.830616	0.0896679	9.26325	1.98304e-20	2.84816e-19	dcr:108207062	60S ribosomal protein L22-2-like
TRINITY_DN37792_c0_g2_i1	701.138	0.829798	0.0921318	9.00665	2.12453e-19	2.91851e-18	dcr:108199294	cysteine synthase, chloroplastic/chromoplastic
TRINITY_DN14131_c0_g1_i1	71.521	0.814004	0.252946	3.21809	0.00129047	0.00348265	dcr:108200606	caffeoyl-CoA O-methyltransferase-like
TRINITY_DN8276_c1_g1_i1	125.016	0.800414	0.300485	2.66374	0.00772773	0.0165758	dcr:108220164	glycine-rich protein DC9.1 isoform X3
TRINITY_DN14313_c24_g5_i1	42.8151	0.79976	0.323968	2.46864	0.0135629	0.0262596	dcr:108203778	LOW QUALITY PROTEIN: photosystem II CP43 reaction center protein
TRINITY_DN38772_c0_g1_i1	177.759	0.795264	0.164809	4.82535	1.39755e-06	6.85048e-06	dcr:108214929	probable xyloglucan endotransglucosylase/hydrolase protein 7
TRINITY_DN13803_c0_g1_i1	55.4997	0.793216	0.28568	2.77659	0.00549317	0.0123778	dcr:108224121	CBS domain-containing protein CBSX3, mitochondrial
TRINITY_DN24725_c0_g1_i1	343.771	0.785403	0.122941	6.38847	1.67559e-10	1.33458e-09	dcr:108196580	CDPK-related protein kinase
TRINITY_DN14260_c0_g2_i3	126.533	0.78084	0.192875	4.04843	5.15634e-05	0.000190012	dcr:108202443	heat shock 70 kDa protein, mitochondrial
TRINITY_DN24258_c0_g1_i1	86.5675	0.757114	0.230661	3.28236	0.00102942	0.00285222	dcr:108219067	uncharacterized protein LOC108219067 isoform X1
TRINITY_DN14073_c0_g1_i1	78932	0.734994	0.0448414	16.391	2.21889e-60	7.42402e-59	dcr:108195454	pre-mRNA-processing-splicing factor 8-like
TRINITY_DN14033_c0_g2_i1	68.0093	0.726519	0.258773	2.80755	0.00499198	0.0113207	dcr:108199861	thiol protease aleurain-like
TRINITY_DN14246_c0_g1_i1	279.96	0.723454	0.134295	5.38704	7.16285e-08	4.26919e-07	dcr:108203972	BURP domain protein RD22
TRINITY_DN14357_c0_g1_i2	137.443	0.722577	0.185419	3.89699	9.7395e-05	0.000342064	dcr:108218409	acetyl-CoA carboxylase 1-like
TRINITY_DN14363_c19_g7_i2	311.028	0.720424	0.128248	5.61743	1.93824e-08	1.24876e-07	dcr:108219968	cytochrome b6
TRINITY_DN14253_c2_g17_i1	46.2893	0.71872	0.311551	2.30691	0.02106	0.0379872	dcr:108214800	cytochrome c oxidase subunit 2
TRINITY_DN14000_c0_g3_i2	43.7524	0.715692	0.320174	2.23532	0.0253961	0.0435495	dcr:108222953	low-temperature-induced cysteine proteinase-like
TRINITY_DN14039_c0_g2_i1	124.896	0.674324	0.193795	3.47958	0.000502206	0.00150016	dcr:108222852	ATP-dependent Clp protease ATP-binding subunit ClpA homolog CD4B, chloroplastic-like
TRINITY_DN14329_c6_g7_i2	349.144	0.655292	0.121957	5.37315	7.73732e-08	4.58991e-07	dcr:12598631	apocytochrome b
TRINITY_DN10967_c1_g1_i1	1475.81	0.653349	0.0711385	9.18419	4.14649e-20	5.86955e-19	dcr:108224502	NADP-dependent D-sorbitol-6-phosphate dehydrogenase-like
TRINITY_DN30726_c0_g1_i1	68.1467	0.647196	0.258318	2.50543	0.0122303	0.0244198	dcr:108207025	origin of replication complex subunit 5
TRINITY_DN14313_c24_g46_i1	231.022	0.599416	0.146093	4.10299	4.07851e-05	0.000154285	dcr:108203778	LOW QUALITY PROTEIN: photosystem II CP43 reaction center protein
TRINITY_DN10805_c0_g1_i2	245.756	0.597508	0.14212	4.20424	2.61959e-05	0.000101575	dcr:108215194	uncharacterized protein LOC108215194 isoform X1
TRINITY_DN14202_c0_g1_i1	61.1608	0.594305	0.272035	2.18466	0.0289135	0.049048	dcr:108222483	legumin B-like
TRINITY_DN32789_c0_g1_i1	610.596	0.568814	0.0969679	5.86601	4.46414e-09	3.10242e-08	dcr:108214531	uncharacterized protein LOC108214531
TRINITY_DN14102_c5_g1_i1	2553.1	0.56566	0.0611863	9.24488	2.35502e-20	3.36601e-19	dcr:12598599	ATP synthase F1 subunit 1
TRINITY_DN14281_c14_g20_i1	147.653	0.560075	0.179136	3.12653	0.00176881	0.00461835	dcr:12598616	ATPase subunit 8
TRINITY_DN8887_c2_g1_i1	154.602	0.523697	0.175369	2.98626	0.00282417	0.00691788	dcr:108211150	THO complex subunit 6
TRINITY_DN13801_c0_g1_i1	268.4	0.436844	0.136719	3.19519	0.0013974	0.00375518	dcr:108196255	adenosylhomocysteinase
TRINITY_DN25042_c0_g1_i1	853.015	0.434731	0.0855616	5.08092	3.75621e-07	2.01571e-06	dcr:108196376	methylthioribose-1-phosphate isomerase
TRINITY_DN26263_c1_g1_i1	381.437	0.42099	0.117504	3.58278	0.000339962	0.00104996	dcr:108215439	phosphoprotein ECPP44
TRINITY_DN41896_c0_g1_i1	217.212	0.389305	0.150314	2.58994	0.00959935	0.0198017	dcr:108214704	receptor-like protein kinase HAIKU2
TRINITY_DN15517_c0_g1_i1	386.748	0.374753	0.11688	3.2063	0.00134454	0.00361752	dcr:108204341	ethylene response sensor 1 isoform X1
TRINITY_DN14253_c2_g23_i1	167.174	0.374595	0.169345	2.21202	0.026965	0.0460077	dcr:108214800	cytochrome c oxidase subunit 2
TRINITY_DN47022_c0_g1_i1	5468.36	0.349009	0.0527809	6.6124	3.78127e-11	3.17189e-10	dcr:108197843	uncharacterized protein LOC108197843
TRINITY_DN12813_c0_g1_i1	4416.32	0.268485	0.0547167	4.90682	9.2564e-07	4.68013e-06	dcr:108218387	uncharacterized protein LOC108218387 isoform X2
TRINITY_DN12454_c5_g3_i1	628.017	0.253449	0.0962244	2.63393	0.00844021	0.0179904	dcr:12598556	ATPase subunit 4
TRINITY_DN14313_c24_g4_i1	642.501	0.225613	0.0954361	2.36403	0.0180776	0.0330873	dcr:108203778	LOW QUALITY PROTEIN: photosystem II CP43 reaction center protein
TRINITY_DN14337_c5_g3_i2	2112.58	0.149409	0.0645476	2.3147	0.0206291	0.0373243	dcr:108227515	heat shock protein 83-like
TRINITY_DN14313_c24_g29_i1	745.601	-0.205328	0.0915583	-2.2426	0.0249228	0.0430675	dcr:108203778	LOW QUALITY PROTEIN: photosystem II CP43 reaction center protein
TRINITY_DN31075_c0_g2_i1	602.734	-0.244096	0.0995557	-2.45185	0.0142123	0.0274518	dcr:108220108	metallothionein-like protein type 3
TRINITY_DN12735_c1_g1_i1	1132.65	-0.249504	0.0790465	-3.15642	0.00159717	0.0042596	dcr:108227220	sphingoid long-chain bases kinase 1-like
TRINITY_DN14122_c0_g1_i1	3625.43	-0.285378	0.0575825	-4.95598	7.19673e-07	3.68728e-06	dcr:108199556	NADP-dependent malic enzyme
TRINITY_DN32646_c0_g1_i1	358.841	-0.301171	0.123526	-2.43811	0.0147641	0.0284865	dcr:108204936	probable low-specificity L-threonine aldolase 2
TRINITY_DN34372_c0_g1_i1	530.839	-0.339392	0.105258	-3.22437	0.00126251	0.00344723	dcr:108205189	cationic amino acid transporter 1-like
TRINITY_DN14135_c1_g2_i1	555.57	-0.361742	0.103496	-3.49524	0.000473631	0.00141816	dcr:12598542	NADH dehydrogenase subunit 7
TRINITY_DN35612_c0_g1_i1	409.417	-0.362052	0.117258	-3.08765	0.00201748	0.0052198	dcr:108208984	protein CHROMATIN REMODELING 4-like
TRINITY_DN14313_c24_g32_i1	200.553	-0.425983	0.160909	-2.64735	0.00811245	0.0173378	dcr:108203778	LOW QUALITY PROTEIN: photosystem II CP43 reaction center protein
TRINITY_DN45702_c0_g1_i1	235.258	-0.436328	0.149848	-2.9118	0.00359353	0.00865027	dcr:108214223	beta-glucosidase BoGH3B-like
TRINITY_DN14349_c0_g7_i2	133.956	-0.442509	0.194035	-2.28056	0.0225744	0.0405862	dcr:108199296	sucrose synthase isoform X2
TRINITY_DN39360_c0_g1_i1	116.273	-0.46804	0.207726	-2.25316	0.0242493	0.0430675	dcr:108222835	ATP-dependent zinc metalloprotease FTSH, chloroplastic
TRINITY_DN14354_c0_g2_i1	165.324	-0.489089	0.176581	-2.76977	0.00560956	0.0125855	dcr:108226274	ferredoxin-dependent glutamate synthase 1, chloroplastic/mitochondrial
TRINITY_DN14360_c4_g41_i1	140.555	-0.492985	0.190423	-2.5889	0.00962844	0.0198432	dcr:12598537	ribosomal protein S1
TRINITY_DN14169_c2_g5_i1	189.118	-0.523759	0.166425	-3.14712	0.0016489	0.0043399	dcr:12598580	NADH dehydrogenase subunit 9
TRINITY_DN10840_c0_g4_i1	1339.07	-0.533803	0.0759951	-7.02418	2.15332e-12	1.96897e-11	dcr:108228109	BAHD acyltransferase DCR-like
TRINITY_DN24690_c0_g1_i1	101.778	-0.557613	0.22444	-2.48446	0.0129747	0.0252825	dcr:108196459	serine hydroxymethyltransferase 1, mitochondrial
TRINITY_DN14313_c24_g38_i1	1087.52	-0.566836	0.0816362	-6.94344	3.82666e-12	3.44907e-11	dcr:108203778	LOW QUALITY PROTEIN: photosystem II CP43 reaction center protein
TRINITY_DN8216_c0_g1_i1	79.7938	-0.579353	0.250502	-2.31277	0.0207355	0.0375091	dcr:108227306	thioredoxin H-type 1-like
TRINITY_DN14363_c19_g17_i1	109.912	-0.583633	0.215198	-2.71207	0.00668637	0.014497	dcr:108219968	cytochrome b6
TRINITY_DN11018_c4_g2_i1	495.784	-0.584514	0.109999	-5.31381	1.07356e-07	6.21008e-07	dcr:108223918	thiol protease SEN102-like
TRINITY_DN10993_c0_g2_i1	371.838	-0.584514	0.124011	-4.71341	2.43608e-06	1.14507e-05	dcr:108196505	linoleate 13S-lipoxygenase 3-1, chloroplastic-like
TRINITY_DN14016_c271_g1_i1	1.39328e+06	-0.584975	0.0442667	-13.2148	7.21059e-40	1.73074e-38	dcr:108223918	thiol protease SEN102-like
TRINITY_DN5538_c0_g1_i1	436.798	-0.589954	0.115937	-5.08857	3.60775e-07	1.94669e-06	dcr:108201188	E3 ubiquitin-protein ligase UPL3-like
TRINITY_DN8462_c0_g2_i2	100.289	-0.592495	0.224893	-2.63456	0.00842461	0.0179615	dcr:108193046	polyubiquitin
TRINITY_DN42485_c0_g1_i1	106.438	-0.595453	0.218698	-2.72272	0.0064746	0.0143128	dcr:108196252	lipase
TRINITY_DN14281_c14_g76_i1	175.496	-0.606092	0.173325	-3.49686	0.000470778	0.00141058	dcr:12598637	ATP synthase F0 subunit 9
TRINITY_DN13645_c0_g1_i1	66.6969	-0.610727	0.273712	-2.23128	0.0256627	0.0439982	dcr:108218832	probable glutathione S-transferase
TRINITY_DN14313_c24_g18_i1	210.338	-0.61234	0.159672	-3.83498	0.000125576	0.00042695	dcr:108203778	LOW QUALITY PROTEIN: photosystem II CP43 reaction center protein
TRINITY_DN14359_c0_g14_i1	64.9598	-0.621174	0.277453	-2.23884	0.0251662	0.0431637	dcr:12598538	ribosomal protein L5
TRINITY_DN45543_c0_g1_i1	140.48	-0.628128	0.192467	-3.26355	0.00110025	0.0030304	dcr:108195995	nipped-B-like protein
TRINITY_DN14362_c3_g6_i1	75.5198	-0.634114	0.258361	-2.45437	0.014113	0.0272719	dcr:108199384	NADH-ubiquinone oxidoreductase chain 2
TRINITY_DN13864_c0_g1_i1	367.976	-0.637871	0.125085	-5.09949	3.40574e-07	1.85011e-06	dcr:108214540	ATP-dependent zinc metalloprotease FTSH 2, chloroplastic
TRINITY_DN20525_c0_g1_i1	88.1294	-0.643895	0.240172	-2.68098	0.00734069	0.0158301	dcr:108199386	dihydroorotate dehydrogenase (quinone), mitochondrial
TRINITY_DN14149_c2_g2_i1	606.97	-0.645111	0.101879	-6.33211	2.41829e-10	1.90042e-09	dcr:108212952	uncharacterized protein LOC108212952
TRINITY_DN44317_c0_g1_i1	586.475	-0.645154	0.103272	-6.24712	4.18095e-10	3.2002e-09	dcr:108223020	carbamoyl-phosphate synthase large chain, chloroplastic-like
TRINITY_DN14281_c14_g66_i1	191.368	-0.678755	0.167602	-4.04981	5.126e-05	0.000189052	dcr:12598637	ATP synthase F0 subunit 9
TRINITY_DN14300_c0_g1_i1	68.8839	-0.686965	0.271263	-2.53247	0.0113263	0.0229884	dcr:108209232	V-type proton ATPase catalytic subunit A
TRINITY_DN13739_c1_g1_i1	64.7848	-0.6897	0.279461	-2.46797	0.0135883	0.0262925	dcr:108217648	calmodulin-7-like isoform X1
TRINITY_DN12722_c0_g11_i1	121.372	-0.692806	0.207239	-3.34303	0.000828698	0.00235215	dcr:108193771	protein PHLOEM PROTEIN 2-LIKE A1-like
TRINITY_DN9628_c0_g2_i1	948.74	-0.694738	0.0864351	-8.03769	9.15484e-16	1.05019e-14	dcr:108219153	uncharacterized protein LOC108219153
TRINITY_DN14231_c0_g2_i1	52.4877	-0.70048	0.30967	-2.26202	0.0236959	0.0424126	dcr:108199904	malate dehydrogenase
TRINITY_DN13482_c0_g1_i1	48.3887	-0.705298	0.322257	-2.18862	0.0286248	0.0485955	dcr:108209795	probable aquaporin TIP1-1
TRINITY_DN5384_c0_g1_i1	12937.7	-0.722506	0.0486979	-14.8365	8.50926e-50	2.41679e-48	dcr:108197078	uncharacterized protein LOC108197078
TRINITY_DN14149_c2_g7_i1	102.126	-0.731361	0.225612	-3.24167	0.00118832	0.00326077	dcr:108212952	uncharacterized protein LOC108212952
TRINITY_DN8755_c0_g1_i1	1942.89	-0.734324	0.0687364	-10.6832	1.21994e-26	2.17692e-25	dcr:108207062	60S ribosomal protein L22-2-like
TRINITY_DN13644_c1_g4_i1	149.402	-0.738617	0.188831	-3.91153	9.17119e-05	0.00032236	dcr:108206103	protein CURVATURE THYLAKOID 1A, chloroplastic
TRINITY_DN9926_c0_g1_i1	168.785	-0.740997	0.178508	-4.15107	3.30931e-05	0.000126706	dcr:108220108	metallothionein-like protein type 3
TRINITY_DN16781_c0_g1_i1	130.332	-0.741067	0.201294	-3.68152	0.000231851	0.00074579	dcr:108197633	uncharacterized protein LOC108197633
TRINITY_DN41874_c0_g1_i1	2159.06	-0.74223	0.0667647	-11.1171	1.03569e-28	1.95475e-27	dcr:108206548	probable acetyltransferase NATA1-like
TRINITY_DN12877_c0_g1_i1	260.976	-0.743828	0.146578	-5.07462	3.88267e-07	2.07601e-06	dcr:12598542	NADH dehydrogenase subunit 7
TRINITY_DN14325_c7_g7_i1	77.5318	-0.759376	0.257981	-2.94353	0.00324493	0.0078592	dcr:108206295	ATP-dependent Clp protease proteolytic subunit-related protein 2, chloroplastic
TRINITY_DN14281_c14_g47_i1	142.142	-0.759376	0.193624	-3.92191	8.78507e-05	0.000309404	dcr:12598637	ATP synthase F0 subunit 9
TRINITY_DN14253_c2_g52_i2	47.5888	-0.76943	0.326804	-2.35441	0.0185524	0.0339141	dcr:108214800	cytochrome c oxidase subunit 2
TRINITY_DN14220_c0_g1_i1	60.8232	-0.779059	0.290469	-2.68208	0.0073167	0.0157823	dcr:108196126	uncharacterized protein LOC108196126
TRINITY_DN14160_c0_g5_i1	60.8232	-0.779059	0.290469	-2.68208	0.0073167	0.0157823	dcr:108193041	glycerate dehydrogenase HPR, peroxisomal
TRINITY_DN13150_c0_g1_i1	93.4406	-0.779877	0.236401	-3.29896	0.000970425	0.00272119	dcr:108209298	serine hydroxymethyltransferase 4
TRINITY_DN12654_c0_g2_i1	93.753	-0.787491	0.236195	-3.33407	0.000855867	0.00242148	dcr:108216595	non-specific lipid-transfer protein 1-like
TRINITY_DN10654_c0_g1_i1	67.5966	-0.787735	0.276283	-2.85119	0.00435561	0.0102078	dcr:108224108	glycine-rich RNA-binding protein blt801
TRINITY_DN12722_c0_g12_i1	41.4403	-0.788289	0.350157	-2.25124	0.0243701	0.0430675	dcr:108193802	uncharacterized protein PHLOEM PROTEIN 2-LIKE A4-like
TRINITY_DN31036_c3_g2_i1	806.261	-0.792376	0.0924549	-8.57041	1.03118e-17	1.31624e-16	dcr:108205111	SKP1-like protein 1A
TRINITY_DN14363_c19_g35_i1	475.189	-0.807875	0.113984	-7.08761	1.36446e-12	1.26334e-11	dcr:108219968	cytochrome b6
TRINITY_DN2334_c0_g1_i1	121.159	-0.810908	0.20967	-3.86754	0.00010994	0.000380825	dcr:108210987	60S ribosomal protein L34-like
TRINITY_DN13218_c0_g1_i1	44.1147	-0.813825	0.340512	-2.39001	0.0168481	0.0319973	dcr:108200808	dormancy-associated protein 1
TRINITY_DN21180_c0_g2_i1	77.9817	-0.836546	0.259143	-3.22813	0.00124603	0.0034117	dcr:108210562	haloalkane dehalogenase 2 isoform X2
TRINITY_DN13404_c0_g3_i2	50.1619	-0.838928	0.323038	-2.597	0.00940432	0.0194176	dcr:108219421	adenosine kinase 2-like
TRINITY_DN14281_c14_g46_i1	64.7473	-0.841203	0.283545	-2.96673	0.00300985	0.00731791	dcr:12598637	ATP synthase F0 subunit 9
TRINITY_DN14346_c0_g2_i3	123.658	-0.856896	0.208599	-4.10786	3.99347e-05	0.000151132	dcr:108214346	5-methyltetrahydropteroyltriglutamate--homocysteine methyltransferase-like
TRINITY_DN13222_c1_g1_i1	243.668	-0.885429	0.153147	-5.78155	7.40162e-09	5.04463e-08	dcr:108218466	heat shock cognate 70 kDa protein 2-like
TRINITY_DN13015_c0_g1_i1	73.3953	-0.901291	0.268537	-3.3563	0.000789936	0.00225882	dcr:108214258	triosephosphate isomerase, cytosolic
TRINITY_DN13571_c0_g1_i1	32.4424	-0.924011	0.399965	-2.31023	0.0208754	0.037739	dcr:108227439	actin-depolymerizing factor 4-like
TRINITY_DN30985_c0_g1_i1	37.1663	-0.929306	0.374518	-2.48134	0.0130889	0.025477	dcr:108203095	serine/threonine-protein kinase HT1-like
TRINITY_DN11039_c0_g1_i1	74.3325	-0.929306	0.267685	-3.47165	0.000517279	0.00154258	dcr:108202416	photosystem II core complex proteins psbY, chloroplastic
TRINITY_DN13979_c0_g1_i1	58.1114	-0.930785	0.301492	-3.08727	0.00202006	0.00522494	dcr:108214677	zinc finger CCCH domain-containing protein 29-like
TRINITY_DN13405_c0_g1_i1	102.363	-0.932665	0.229838	-4.05792	4.95117e-05	0.000182833	dcr:108227451	heat shock cognate 70 kDa protein 2
TRINITY_DN13423_c0_g1_i1	44.2521	-0.935135	0.344232	-2.71659	0.00659588	0.0143128	dcr:108196142	heterogeneous nuclear ribonucleoprotein 1
TRINITY_DN14149_c2_g11_i1	797.475	-0.937715	0.0940326	-9.97223	2.01652e-23	3.25629e-22	dcr:108212952	uncharacterized protein LOC108212952
TRINITY_DN13549_c0_g1_i3	28.0309	-0.941584	0.430415	-2.18762	0.0286974	0.0487001	dcr:108193136	eukaryotic translation initiation factor 5A-4-like
TRINITY_DN14064_c1_g1_i1	30.3929	-0.943464	0.41377	-2.28017	0.0225978	0.0406034	dcr:108196248	pyruvate, phosphate dikinase, chloroplastic isoform X1
TRINITY_DN14313_c24_g3_i1	32.7548	-0.945074	0.398993	-2.36865	0.0178533	0.0326904	dcr:108203778	LOW QUALITY PROTEIN: photosystem II CP43 reaction center protein
TRINITY_DN13402_c0_g1_i1	72.5955	-0.947096	0.271252	-3.49157	0.000480185	0.00143633	dcr:108204770	glycine-rich protein A3-like
TRINITY_DN36317_c0_g1_i1	509.243	-0.961818	0.112408	-8.55653	1.16319e-17	1.47621e-16	dcr:108206624	protein TPX2-like isoform X1
TRINITY_DN14104_c0_g3_i1	30.7053	-0.965833	0.412704	-2.34025	0.0192707	0.0352053	dcr:108199936	60S acidic ribosomal protein P0
TRINITY_DN13710_c0_g1_i1	35.4292	-0.965833	0.384866	-2.50953	0.0120891	0.0244198	dcr:108196793	pyruvate dehydrogenase E1 component subunit beta-1, mitochondrial
TRINITY_DN11894_c0_g1_i4	54.6372	-0.978324	0.312207	-3.13358	0.0017269	0.00451294	dcr:108197982	terpene synthase 10-like
TRINITY_DN14329_c6_g37_i1	38.1035	-0.983755	0.37218	-2.64323	0.00821201	0.0175464	dcr:12598554	ribosomal protein S7
TRINITY_DN14253_c2_g24_i2	33.3797	-0.986298	0.397106	-2.48372	0.013002	0.0253188	dcr:108214800	cytochrome c oxidase subunit 2
TRINITY_DN14092_c0_g1_i1	31.0177	-0.98786	0.411661	-2.39969	0.0164089	0.031197	dcr:108204702	26S proteasome regulatory subunit 4 homolog A
TRINITY_DN46359_c0_g1_i1	1882.28	-0.99306	0.0707266	-14.0408	8.76855e-45	2.28474e-43	dcr:108220528	uncharacterized protein LOC108220528
TRINITY_DN13662_c0_g4_i5	33.6921	-1.00648	0.396189	-2.54039	0.0110728	0.0225329	dcr:108223317	phenylalanine ammonia-lyase 1
TRINITY_DN14313_c24_g52_i1	1006.98	-1.00867	0.0869027	-11.6069	3.79995e-31	7.64578e-30	dcr:108203778	LOW QUALITY PROTEIN: photosystem II CP43 reaction center protein
TRINITY_DN9625_c0_g1_i1	96.6648	-1.01547	0.238289	-4.26149	2.03069e-05	8.06886e-05	dcr:108227938	40S ribosomal protein S12-like
TRINITY_DN14352_c8_g34_i3	41.0903	-1.01588	0.360028	-2.82166	0.00477759	0.0110795	dcr:12598542	NADH dehydrogenase subunit 7
TRINITY_DN14322_c2_g1_i2	65.3346	-1.0183	0.287586	-3.54086	0.00039883	0.00121061	dcr:108227310	serine--glyoxylate aminotransferase-like
TRINITY_DN14319_c471_g1_i1	292.981	-1.01966	0.143046	-7.12822	1.01675e-12	9.49357e-12	dcr:108203778	LOW QUALITY PROTEIN: photosystem II CP43 reaction center protein
TRINITY_DN14225_c0_g8_i3	36.3665	-1.02242	0.382381	-2.67382	0.0074992	0.0161051	dcr:12598593	maturase
TRINITY_DN12655_c0_g1_i2	43.7647	-1.02857	0.349647	-2.94174	0.00326374	0.00790257	dcr:108196278	elongation factor TuB, chloroplastic-like
TRINITY_DN14281_c14_g18_i1	773.906	-1.03059	0.0959507	-10.7409	6.54319e-27	1.17711e-25	dcr:12598637	ATP synthase F0 subunit 9
TRINITY_DN6592_c0_g1_i1	20440.6	-1.03748	0.0473671	-21.903	2.43128e-106	1.27074e-104	dcr:108215117	pectinesterase/pectinesterase inhibitor PPE8B-like
TRINITY_DN14362_c3_g7_i1	818.533	-1.0584	0.0942019	-11.2354	2.7319e-29	5.21185e-28	dcr:12598603	ribosomal protein S12
TRINITY_DN14119_c0_g2_i1	67.8799	-1.0633	0.307559	-3.45722	0.000545772	0.00160694	dcr:108209472	4-hydroxy-3-methylbut-2-en-1-yl diphosphate synthase (ferredoxin), chloroplastic
TRINITY_DN14042_c0_g2_i1	45.0144	-1.08869	0.347278	-3.13493	0.00171893	0.00449342	dcr:108218945	nuclear/nucleolar GTPase 2-like
TRINITY_DN31036_c3_g3_i1	188.706	-1.10159	0.175917	-6.26198	3.80123e-10	2.92476e-09	dcr:108205111	SKP1-like protein 1A
TRINITY_DN12687_c0_g1_i1	27.8559	-1.11521	0.440248	-2.53315	0.0113043	0.02295	dcr:108211233	photosystem I reaction center subunit IV A, chloroplastic-like
TRINITY_DN13542_c0_g1_i1	78.844	-1.12434	0.265942	-4.22776	2.36024e-05	9.2947e-05	dcr:108196308	6-phosphogluconate dehydrogenase, decarboxylating 3
TRINITY_DN27464_c0_g1_i1	313.326	-1.12766	0.140543	-8.02357	1.02718e-15	1.17072e-14	dcr:108217664	glutamyl-tRNA(Gln) amidotransferase subunit A, chloroplastic/mitochondrial
TRINITY_DN30366_c0_g1_i1	50.988	-1.12934	0.32841	-3.4388	0.000584295	0.00171807	dcr:108206361	rhodanese-like domain-containing protein 7
TRINITY_DN11742_c0_g1_i1	33.2047	-1.13329	0.404919	-2.79882	0.00512904	0.011578	dcr:108228109	BAHD acyltransferase DCR-like
TRINITY_DN12999_c0_g2_i1	20.4577	-1.13576	0.51333	-2.21254	0.0269295	0.045956	dcr:108194122	60S ribosomal protein L37a
TRINITY_DN8988_c0_g1_i1	28.1684	-1.13867	0.439088	-2.59327	0.00950669	0.0196152	dcr:108226400	14-3-3-like protein C
TRINITY_DN12216_c0_g1_i1	46.2641	-1.14641	0.344994	-3.32299	0.000890593	0.0025141	dcr:108215781	NAC domain-containing protein 2-like
TRINITY_DN13241_c2_g5_i1	692.85	-1.15082	0.10136	-11.3537	7.10505e-30	1.38236e-28	dcr:108219968	cytochrome b6
TRINITY_DN14098_c2_g2_i1	33.5171	-1.15292	0.404029	-2.85357	0.00432312	0.0101343	dcr:108199420	FRIGIDA-like protein 4a isoform X2
TRINITY_DN24566_c0_g1_i1	54.2872	-1.15848	0.319692	-3.62375	0.000290367	0.000905335	dcr:12598539	cytochrome oxidase subunit 3
TRINITY_DN25845_c0_g1_i1	31.1552	-1.16747	0.419452	-2.78333	0.0053804	0.0121299	dcr:108203019	acyl-CoA-binding protein
TRINITY_DN14032_c0_g3_i1	23.4445	-1.17443	0.482433	-2.43438	0.0149173	0.0287632	dcr:108205028	obg-like ATPase 1
TRINITY_DN14012_c0_g1_i1	65.2971	-1.17996	0.293145	-4.02519	5.69285e-05	0.000207789	dcr:108223090	calnexin homolog 1 isoform X2
TRINITY_DN10761_c0_g1_i1	18.4082	-1.19411	0.544433	-2.1933	0.0282855	0.048038	dcr:108199713	mitochondrial-processing peptidase subunit alpha-like
TRINITY_DN12000_c0_g1_i1	18.4082	-1.19411	0.544433	-2.1933	0.0282855	0.048038	dcr:108219811	50S ribosomal protein L4, chloroplastic
TRINITY_DN5248_c0_g1_i1	39.4907	-1.19645	0.374916	-3.19126	0.00141655	0.00380317	dcr:108220074	uncharacterized protein LOC108220074
TRINITY_DN860_c0_g1_i1	26.4313	-1.20463	0.456656	-2.63793	0.00834144	0.0178186	dcr:108206195	translationally-controlled tumor protein homolog
TRINITY_DN5229_c0_g1_i1	26.4128	-1.20573	0.474632	-2.54036	0.0110739	0.0225329	dcr:108209142	chitinase-like protein 1
TRINITY_DN21163_c0_g1_i1	76.9319	-1.2122	0.271969	-4.45711	8.30733e-06	3.53462e-05	dcr:108220295	dehydrin HIRD11-like
TRINITY_DN14255_c1_g9_i1	79.6063	-1.21276	0.267563	-4.5326	5.82633e-06	2.55785e-05	dcr:12598615	ribosomal protein S4
TRINITY_DN14156_c0_g1_i1	58.5237	-1.2179	0.310528	-3.92204	8.78007e-05	0.000309351	dcr:108200214	polyol transporter 5-like
TRINITY_DN2333_c0_g2_i1	18.7206	-1.22887	0.542341	-2.26587	0.0234593	0.042006	dcr:108193491	uncharacterized protein At5g02240
TRINITY_DN14352_c8_g34_i1	21.395	-1.22887	0.508032	-2.41889	0.0155678	0.0299022	dcr:12598542	NADH dehydrogenase subunit 7
TRINITY_DN13823_c1_g4_i3	21.395	-1.22887	0.508032	-2.41889	0.0155678	0.0299022	dcr:108204499	fructose-bisphosphate aldolase 1, chloroplastic
TRINITY_DN13110_c0_g1_i1	29.4181	-1.22887	0.43469	-2.82701	0.00469847	0.0109619	dcr:108202958	dormancy-associated protein homolog 3 isoform X1
TRINITY_DN13971_c0_g1_i1	29.4181	-1.22887	0.43469	-2.82701	0.00469847	0.0109619	dcr:108220493	putative glucose-6-phosphate 1-epimerase
TRINITY_DN14023_c0_g1_i2	45.4643	-1.22888	0.351486	-3.49622	0.000471892	0.00141344	dcr:108228047	monodehydroascorbate reductase-like
TRINITY_DN2551_c0_g2_i1	142.054	-1.23341	0.203805	-6.05188	1.43168e-09	1.04513e-08	dcr:108214955	protein CURVATURE THYLAKOID 1B, chloroplastic
TRINITY_DN13701_c0_g2_i2	80.856	-1.24482	0.266637	-4.66859	3.03279e-06	1.38945e-05	dcr:108223576	peroxisomal (S)-2-hydroxy-acid oxidase GLO1-like
TRINITY_DN13739_c3_g1_i1	37.7536	-1.24595	0.385622	-3.23101	0.00123353	0.00337854	dcr:108215412	calmodulin-7
TRINITY_DN12110_c0_g1_i2	48.7635	-1.25535	0.340861	-3.68288	0.000230615	0.000742356	dcr:108223687	malate dehydrogenase 1, mitochondrial
TRINITY_DN8006_c0_g2_i1	54.0383	-1.25721	0.528002	-2.38108	0.017262	0.0321789	dcr:108199889	protein SRC2
TRINITY_DN14112_c1_g1_i2	20.3563	-1.26163	0.536965	-2.34956	0.0187957	0.0343518	dcr:108202499	coatomer subunit gamma-2-like isoform X2
TRINITY_DN13807_c0_g1_i1	19.033	-1.26282	0.540316	-2.3372	0.019429	0.03548	dcr:108205964	40S ribosomal protein S11
TRINITY_DN12894_c0_g1_i1	19.033	-1.26282	0.540316	-2.3372	0.019429	0.03548	dcr:108224533	60S ribosomal protein L13-1-like
TRINITY_DN13067_c0_g2_i1	16.3586	-1.2684	0.582295	-2.17829	0.0293848	0.049752	dcr:108196111	protein CHUP1, chloroplastic
TRINITY_DN4833_c0_g3_i1	16.3586	-1.2684	0.582295	-2.17829	0.0293848	0.049752	dcr:108219936	probable histone H2A variant 2
TRINITY_DN12333_c0_g1_i1	49.0759	-1.2684	0.340373	-3.72651	0.000194149	0.000636571	dcr:108202721	plasminogen activator inhibitor 1 RNA-binding protein-like
TRINITY_DN14319_c471_g2_i1	103.813	-1.2725	0.237445	-5.35915	8.36151e-08	4.93698e-07	dcr:108203778	LOW QUALITY PROTEIN: photosystem II CP43 reaction center protein
TRINITY_DN13889_c0_g2_i1	44.0396	-1.28777	0.359675	-3.58038	0.000343099	0.00105928	dcr:108193242	ATP synthase subunit gamma, mitochondrial-like
TRINITY_DN12542_c27_g6_i1	237.806	-1.29713	0.162101	-8.00203	1.22385e-15	1.38949e-14	dcr:108209097	structural maintenance of chromosomes protein 1
TRINITY_DN14356_c2_g30_i1	238.744	-1.30511	0.161975	-8.05748	7.78831e-16	8.9927e-15	dcr:108195412	probable indole-3-pyruvate monooxygenase YUCCA4
TRINITY_DN11493_c0_g1_i1	16.6635	-1.30622	0.582905	-2.24087	0.0250343	0.0430774	dcr:108215566	uncharacterized protein LOC108215566
TRINITY_DN3681_c0_g1_i1	16.6711	-1.30688	0.579853	-2.25381	0.024208	0.0430675	dcr:108196802	plasminogen activator inhibitor 1 RNA-binding protein-like
TRINITY_DN1392_c0_g2_i1	16.6711	-1.30688	0.579853	-2.25381	0.024208	0.0430675	dcr:108214730	prohibitin-3, mitochondrial-like
TRINITY_DN14152_c0_g1_i3	47.3389	-1.31134	0.348325	-3.7647	0.000166749	0.000553512	dcr:108195474	putative calcium-transporting ATPase 7, plasma membrane-type isoform X2
TRINITY_DN14281_c14_g34_i1	109.299	-1.3243	0.23326	-5.67735	1.36801e-08	8.95749e-08	dcr:12598637	ATP synthase F0 subunit 9
TRINITY_DN14239_c0_g1_i1	53.3124	-1.32673	0.329458	-4.027	5.64932e-05	0.000206627	dcr:108202675	glutamate--glyoxylate aminotransferase 2-like
TRINITY_DN8584_c0_g1_i1	19.6579	-1.32841	0.536391	-2.47658	0.0132649	0.0258138	dcr:108218466	heat shock cognate 70 kDa protein 2-like
TRINITY_DN14183_c0_g2_i2	138.542	-1.34209	0.209073	-6.41925	1.36948e-10	1.09869e-09	dcr:108196459	serine hydroxymethyltransferase 1, mitochondrial
TRINITY_DN14100_c0_g5_i1	16.9835	-1.34435	0.577497	-2.3279	0.0199175	0.0362521	dcr:108227860	14-3-3-like protein B
TRINITY_DN10632_c0_g1_i1	16.9835	-1.34435	0.577497	-2.3279	0.0199175	0.0362521	dcr:108194236	small EDRK-rich factor 2-like
TRINITY_DN14079_c0_g6_i1	22.6447	-1.34436	0.501575	-2.68027	0.00735636	0.0158562	dcr:108228145	60S ribosomal protein L8-3-like
TRINITY_DN13740_c2_g1_i3	67.934	-1.34436	0.29369	-4.57747	4.70643e-06	2.08694e-05	dcr:108223758	glyceraldehyde-3-phosphate dehydrogenase, cytosolic-like
TRINITY_DN14313_c24_g13_i1	267.029	-1.35875	0.430127	-3.15895	0.00158341	0.00422418	dcr:108203778	LOW QUALITY PROTEIN: photosystem II CP43 reaction center protein
TRINITY_DN11018_c4_g3_i1	667.493	-1.36844	0.105423	-12.9805	1.57752e-38	3.69609e-37	dcr:108223918	thiol protease SEN102-like
TRINITY_DN1872_c0_g1_i1	5280.76	-1.37204	0.0566445	-24.222	1.30558e-129	8.35664e-128	dcr:108192273	elongation factor G-2, mitochondrial
TRINITY_DN11018_c4_g1_i1	77.5192	-1.37285	0.276621	-4.9629	6.94472e-07	3.56643e-06	dcr:108223918	thiol protease SEN102-like
TRINITY_DN14130_c0_g1_i1	17.2959	-1.38088	0.575224	-2.4006	0.0163683	0.031197	dcr:108195767	coatomer subunit beta'-3 isoform X2
TRINITY_DN9209_c0_g1_i1	17.2959	-1.38088	0.575224	-2.4006	0.0163683	0.031197	dcr:108193832	uncharacterized protein LOC108193832 isoform X1
TRINITY_DN13638_c0_g1_i1	17.2959	-1.38088	0.575224	-2.4006	0.0163683	0.031197	dcr:108223629	60S ribosomal protein L4
TRINITY_DN13739_c2_g4_i1	25.9439	-1.38088	0.471603	-2.92806	0.00341084	0.00824972	dcr:108217648	calmodulin-7-like isoform X1
TRINITY_DN14330_c1_g15_i2	487.273	-1.38131	0.119954	-11.5153	1.10456e-30	2.20239e-29	dcr:108196316	NADH dehydrogenase [ubiquinone] iron-sulfur protein 7, mitochondrial
TRINITY_DN13446_c0_g1_i1	25.9069	-1.38466	0.612241	-2.26162	0.0237208	0.0424485	dcr:108215766	60S ribosomal protein L10-like
TRINITY_DN11510_c0_g1_i2	37.5786	-1.38642	0.393734	-3.52121	0.000429583	0.00129065	dcr:108218443	phospho-2-dehydro-3-deoxyheptonate aldolase 2, chloroplastic
TRINITY_DN14262_c0_g1_i1	23.2695	-1.3988	0.498626	-2.80532	0.00502672	0.0113878	dcr:108205208	ATP synthase gamma chain, chloroplastic
TRINITY_DN13871_c0_g1_i1	23.2695	-1.3988	0.498626	-2.80532	0.00502672	0.0113878	dcr:108225176	probable histone H2A.1
TRINITY_DN14142_c0_g4_i2	26.2286	-1.40689	0.529036	-2.65934	0.00782936	0.0167667	dcr:108209576	remorin
TRINITY_DN2284_c0_g1_i1	110.999	-1.40722	0.234124	-6.01056	1.84885e-09	1.33205e-08	dcr:108205151	epoxide hydrolase 4-like
TRINITY_DN13972_c0_g1_i1	14.6216	-1.40945	0.626982	-2.24799	0.0245767	0.0430675	dcr:108227937	enolase-like
TRINITY_DN32191_c0_g1_i1	14.6216	-1.40945	0.626982	-2.24799	0.0245767	0.0430675	dcr:108199504	probable methyltransferase PMT2
TRINITY_DN12812_c0_g2_i1	14.6216	-1.40945	0.626982	-2.24799	0.0245767	0.0430675	dcr:108227790	protein CAJ1
TRINITY_DN31036_c3_g4_i1	32.2299	-1.4133	0.425969	-3.31786	0.000907094	0.00255612	dcr:108205111	SKP1-like protein 1A
TRINITY_DN5421_c0_g2_i1	17.6083	-1.41651	0.573028	-2.47197	0.0134371	0.0260342	dcr:108196264	glycine--tRNA ligase, mitochondrial 1-like
TRINITY_DN2675_c0_g2_i1	23.5819	-1.42528	0.497208	-2.86656	0.00414957	0.00978722	dcr:108206242	protein SPIRAL1-like 1
TRINITY_DN8794_c0_g1_i1	23.5819	-1.42528	0.497208	-2.86656	0.00414957	0.00978722	dcr:108205111	SKP1-like protein 1A
TRINITY_DN13938_c0_g2_i5	56.1243	-1.42941	0.325848	-4.38675	1.15058e-05	4.82805e-05	dcr:108196442	peptidyl-prolyl cis-trans isomerase FKBP62-like
TRINITY_DN11031_c0_g1_i1	32.5423	-1.43241	0.425095	-3.36964	0.000752677	0.00215647	dcr:108208662	actin-depolymerizing factor 2-like
TRINITY_DN13189_c0_g1_i2	14.9264	-1.45055	0.627842	-2.31037	0.0208678	0.037739	dcr:108204966	monothiol glutaredoxin-S17
TRINITY_DN12972_c0_g4_i1	14.934	-1.45127	0.624198	-2.32502	0.020071	0.0365013	dcr:108194039	acyl carrier protein 1, chloroplastic-like
TRINITY_DN13469_c0_g1_i2	17.9208	-1.45127	0.570839	-2.54235	0.011011	0.0224153	dcr:108214390	cryptochrome-1
TRINITY_DN11566_c0_g2_i1	17.9208	-1.45127	0.570839	-2.54235	0.011011	0.0224153	dcr:108199919	ERBB-3 BINDING PROTEIN 1
TRINITY_DN12119_c0_g1_i1	20.9076	-1.45127	0.529331	-2.74171	0.00611201	0.0136263	dcr:108206446	transcription elongation factor 1 homolog
TRINITY_DN33473_c0_g1_i1	23.8944	-1.45127	0.495825	-2.92699	0.00342264	0.00827371	dcr:108206231	60S acidic ribosomal protein P1-like
TRINITY_DN10187_c0_g1_i1	29.868	-1.45127	0.444475	-3.26514	0.00109409	0.00301438	dcr:108209977	aquaporin PIP2-1-like
TRINITY_DN12845_c0_g5_i1	35.8415	-1.45127	0.406581	-3.56946	0.000357716	0.00109446	dcr:108224063	fructose-1,6-bisphosphatase, cytosolic
TRINITY_DN13369_c0_g1_i1	24.2068	-1.47681	0.494476	-2.98661	0.00282086	0.00691169	dcr:108215078	40S ribosomal protein S2-4-like
TRINITY_DN13086_c0_g1_i1	24.2068	-1.47681	0.494476	-2.98661	0.00282086	0.00691169	dcr:108217918	protein argonaute 1-like
TRINITY_DN14217_c0_g1_i2	78.9064	-1.48264	0.278455	-5.32451	1.01225e-07	5.86693e-07	dcr:12598600	orf55
TRINITY_DN14308_c0_g2_i1	33.4796	-1.48827	0.422567	-3.52197	0.000428345	0.00128925	dcr:12598640	NADH dehydrogenase subunit 5
TRINITY_DN14316_c0_g3_i1	33.4796	-1.48827	0.422567	-3.52197	0.000428345	0.00128925	dcr:108220841	bidirectional sugar transporter N3-like
TRINITY_DN10514_c0_g1_i1	15.2464	-1.49192	0.621522	-2.40042	0.0163762	0.031197	dcr:108219702	ABC transporter I family member 6, chloroplastic
TRINITY_DN12461_c0_g1_i5	30.4928	-1.49192	0.442553	-3.37116	0.000748517	0.00214734	dcr:108209326	elongation factor G-2, chloroplastic
TRINITY_DN13899_c0_g1_i1	27.506	-1.49636	0.465745	-3.21283	0.00131432	0.00354161	dcr:108227689	luminal-binding protein 5
TRINITY_DN13130_c0_g13_i1	39.7656	-1.49807	0.389061	-3.85047	0.000117889	0.000405182	dcr:108223417	3-hydroxy-3-methylglutaryl-coenzyme A reductase 1-like
TRINITY_DN10764_c0_g2_i1	24.5192	-1.5019	0.493102	-3.04582	0.00232047	0.00583785	dcr:108199707	putative nuclease HARBI1
TRINITY_DN10623_c0_g2_i1	24.5192	-1.5019	0.493102	-3.04582	0.00232047	0.00583785	dcr:108196868	uncharacterized protein LOC108196868
TRINITY_DN13997_c0_g2_i2	24.5192	-1.5019	0.493102	-3.04582	0.00232047	0.00583785	dcr:108200263	uncharacterized protein LOC108200263
TRINITY_DN13000_c0_g2_i1	21.5324	-1.50899	0.526094	-2.86829	0.00412699	0.00973916	dcr:108204870	blue-light photoreceptor PHR2
TRINITY_DN13490_c0_g4_i1	21.5324	-1.50899	0.526094	-2.86829	0.00412699	0.00973916	dcr:108202803	ankyrin repeat domain-containing protein 2A-like
TRINITY_DN1833_c0_g1_i1	18.5456	-1.51839	0.566794	-2.67891	0.0073863	0.0158704	dcr:108208187	30S ribosomal protein S13, chloroplastic
TRINITY_DN1038_c0_g1_i1	37.0913	-1.51839	0.403691	-3.76127	0.000169056	0.000558024	dcr:108221887	BEL1-like homeodomain protein 9
TRINITY_DN13740_c2_g1_i1	43.3773	-1.52307	0.374265	-4.06948	4.71178e-05	0.000175682	dcr:108223758	glyceraldehyde-3-phosphate dehydrogenase, cytosolic-like
TRINITY_DN13456_c0_g1_i1	15.5588	-1.53145	0.618947	-2.47427	0.0133507	0.0258985	dcr:108226561	40S ribosomal protein S16-like
TRINITY_DN11769_c0_g1_i1	212.162	-1.5366	0.17623	-8.71928	2.79977e-18	3.67464e-17	dcr:108224768	peptidyl-prolyl cis-trans isomerase-like
TRINITY_DN12743_c0_g2_i1	437.209	-1.53839	0.128119	-12.0075	3.24398e-33	6.90459e-32	dcr:108223632	serine/arginine-rich splicing factor RS2Z32-like isoform X1
TRINITY_DN13217_c0_g1_i1	28.1309	-1.54009	0.463596	-3.32204	0.00089361	0.002521	dcr:108214484	DEAD-box ATP-dependent RNA helicase 7-like
TRINITY_DN8597_c1_g1_i1	12.572	-1.55081	0.688956	-2.25096	0.0243882	0.0430675	dcr:108205889	ran-binding protein 1 homolog a-like
TRINITY_DN12426_c0_g1_i1	12.572	-1.55081	0.688956	-2.25096	0.0243882	0.0430675	dcr:108219975	ribosome biogenesis protein NSA2 homolog
TRINITY_DN1125_c0_g1_i1	12.572	-1.55081	0.688956	-2.25096	0.0243882	0.0430675	dcr:108210761	uncharacterized protein LOC108210761
TRINITY_DN10470_c0_g2_i1	12.572	-1.55081	0.688956	-2.25096	0.0243882	0.0430675	dcr:108202079	early light-induced protein 1, chloroplastic-like
TRINITY_DN12881_c0_g1_i1	18.8581	-1.55081	0.564866	-2.74545	0.00604284	0.0135164	dcr:108210740	probable CCR4-associated factor 1 homolog 9
TRINITY_DN4739_c0_g2_i1	31.4301	-1.55081	0.439805	-3.52613	0.000421677	0.00127513	dcr:108217262	uncharacterized protein LOC108217262
TRINITY_DN14363_c19_g7_i1	828.33	-1.55483	0.0992067	-15.6726	2.3294e-55	7.2195e-54	dcr:108219968	cytochrome b6
TRINITY_DN24547_c0_g1_i1	59.8734	-1.55587	0.321505	-4.83933	1.30281e-06	6.40739e-06	dcr:108202988	kinesin-like calmodulin-binding protein
TRINITY_DN3578_c0_g2_i1	389.871	-1.56714	0.135059	-11.6033	3.96326e-31	7.95625e-30	dcr:108204423	protein LNK2 isoform X1
TRINITY_DN14365_c13_g7_i1	1123.25	-1.56916	0.0888098	-17.6688	7.29251e-70	2.68395e-68	dcr:108223094	DNA-directed RNA polymerase III subunit 1
TRINITY_DN12415_c0_g1_i1	15.8713	-1.56992	0.616399	-2.54692	0.0108678	0.0221902	dcr:108212952	uncharacterized protein LOC108212952
TRINITY_DN13658_c0_g1_i1	31.7425	-1.56992	0.438924	-3.57675	0.00034789	0.00107257	dcr:108224871	uncharacterized protein LOC108224871
TRINITY_DN13701_c0_g2_i1	41.3277	-1.57284	0.385966	-4.07507	4.6e-05	0.000171805	dcr:108227508	peroxisomal (S)-2-hydroxy-acid oxidase GLO1 isoform X1
TRINITY_DN13968_c1_g3_i2	35.0417	-1.57681	0.418639	-3.76651	0.000165546	0.000549725	dcr:108204528	tubulin alpha chain isoform X2
TRINITY_DN14149_c2_g9_i1	128.22	-1.58878	0.224356	-7.08151	1.42591e-12	1.31886e-11	dcr:108212952	uncharacterized protein LOC108212952
TRINITY_DN12882_c0_g1_i2	12.8845	-1.59812	0.685599	-2.33098	0.0197543	0.0359699	dcr:108195867	U1 small nuclear ribonucleoprotein 70 kDa-like isoform X2
TRINITY_DN12200_c0_g2_i1	16.1837	-1.6074	0.614007	-2.61788	0.00884785	0.0186778	dcr:108213179	60S ribosomal protein L39-3
TRINITY_DN8832_c0_g1_i1	19.4829	-1.61355	0.561184	-2.87526	0.00403699	0.00953953	dcr:108211151	lon protease 2-like
TRINITY_DN14362_c1_g1_i1	78.5565	-1.62882	0.285067	-5.7138	1.10478e-08	7.34828e-08	dcr:108201620	CASP-like protein 1D1
TRINITY_DN14313_c24_g39_i1	78.8689	-1.63639	0.284848	-5.74478	9.20397e-09	6.16366e-08	dcr:108203778	LOW QUALITY PROTEIN: photosystem II CP43 reaction center protein
TRINITY_DN7617_c0_g1_i1	13.1969	-1.64392	0.682388	-2.40907	0.0159931	0.0305774	dcr:108203999	probable methyltransferase PMT24
TRINITY_DN26204_c0_g1_i1	13.1969	-1.64392	0.682388	-2.40907	0.0159931	0.0305774	dcr:108215183	uncharacterized protein LOC108215183 isoform X2
TRINITY_DN13078_c0_g1_i1	13.1969	-1.64392	0.682388	-2.40907	0.0159931	0.0305774	dcr:108206634	nascent polypeptide-associated complex subunit beta-like
TRINITY_DN14196_c1_g2_i2	13.1969	-1.64392	0.682388	-2.40907	0.0159931	0.0305774	dcr:108227927	60S ribosomal protein L7a-1
TRINITY_DN13968_c1_g3_i3	19.7953	-1.64392	0.559424	-2.9386	0.00329701	0.00798094	dcr:108227517	tubulin alpha chain isoform X2
TRINITY_DN14100_c0_g3_i1	23.0945	-1.64392	0.518663	-3.16954	0.00152681	0.00407565	dcr:108219070	14-3-3-like protein
TRINITY_DN14160_c0_g1_i1	23.0945	-1.64392	0.518663	-3.16954	0.00152681	0.00407565	dcr:108193041	glycerate dehydrogenase HPR, peroxisomal
TRINITY_DN13704_c0_g6_i1	39.5907	-1.64392	0.398384	-4.12648	3.68354e-05	0.000140123	dcr:108204813	probable aquaporin PIP2-8
TRINITY_DN14365_c13_g12_i1	785.839	-1.64544	0.102436	-16.063	4.6367e-58	1.48391e-56	dcr:12598599	ATP synthase F1 subunit 1
TRINITY_DN14334_c4_g2_i1	132.281	-1.64843	0.223044	-7.3906	1.46171e-13	1.45891e-12	dcr:108218263	chloroplast envelope membrane protein
TRINITY_DN12004_c0_g1_i1	40.2155	-1.67367	0.397165	-4.21405	2.50833e-05	9.75178e-05	dcr:108206273	prisilkin-39-like
TRINITY_DN11972_c0_g2_i1	36.9163	-1.67635	0.414291	-4.04631	5.20324e-05	0.000191661	dcr:108222734	calvin cycle protein CP12-1, chloroplastic
TRINITY_DN13556_c0_g1_i3	16.8085	-1.67955	0.609471	-2.75575	0.00585584	0.0131048	dcr:108197915	probable phospholipid hydroperoxide glutathione peroxidase
TRINITY_DN13340_c0_g2_i1	13.5093	-1.68832	0.679315	-2.48532	0.0129433	0.0252325	dcr:108199556	NADP-dependent malic enzyme
TRINITY_DN14270_c28_g2_i1	16960.1	-1.68892	0.0489933	-34.4724	2.07761e-260	2.44686e-258	dcr:108199576	ATP synthase subunit beta, mitochondrial-like
TRINITY_DN12303_c0_g1_i11	23.7194	-1.69455	0.515968	-3.28422	0.00102266	0.00283438	dcr:108202568	heat shock protein 90-5, chloroplastic
TRINITY_DN11550_c0_g1_i1	33.9295	-1.69704	0.433128	-3.91809	8.92527e-05	0.000314091	dcr:108197251	30S ribosomal protein S1, chloroplastic-like
TRINITY_DN14288_c0_g2_i4	10.2101	-1.70282	0.780836	-2.18076	0.0292009	0.0494596	dcr:108227407	ATP-dependent RNA helicase-like protein DB10
TRINITY_DN14071_c0_g3_i1	10.2101	-1.70282	0.780836	-2.18076	0.0292009	0.0494596	dcr:108205627	nucleosome assembly protein 1;4-like
TRINITY_DN5399_c0_g1_i1	10.2101	-1.70282	0.780836	-2.18076	0.0292009	0.0494596	dcr:108201960	subtilisin-like protease SBT1.6
TRINITY_DN12601_c0_g2_i1	10.2101	-1.70282	0.780836	-2.18076	0.0292009	0.0494596	dcr:108210859	MKI67 FHA domain-interacting nucleolar phosphoprotein-like
TRINITY_DN13488_c0_g2_i1	10.2101	-1.70282	0.780836	-2.18076	0.0292009	0.0494596	dcr:108216577	coatomer subunit epsilon-1-like
TRINITY_DN10192_c0_g1_i1	10.2101	-1.70282	0.780836	-2.18076	0.0292009	0.0494596	dcr:108215283	nascent polypeptide-associated complex subunit alpha-like protein 2
TRINITY_DN11639_c0_g1_i1	20.4202	-1.70282	0.555991	-3.06267	0.00219371	0.00553315	dcr:108214722	T-complex protein 1 subunit beta
TRINITY_DN12552_c0_g1_i1	20.4202	-1.70282	0.555991	-3.06267	0.00219371	0.00553315	dcr:108205786	uncharacterized protein LOC108205786
TRINITY_DN14117_c1_g4_i1	17.121	-1.71431	0.607318	-2.82276	0.00476116	0.0110795	dcr:108205654	L-ascorbate peroxidase, cytosolic-like
TRINITY_DN12962_c0_g1_i2	17.121	-1.71431	0.607318	-2.82276	0.00476116	0.0110795	dcr:108205752	40S ribosomal protein SA
TRINITY_DN11624_c0_g2_i1	17.121	-1.71431	0.607318	-2.82276	0.00476116	0.0110795	dcr:108204389	thioredoxin-like protein YLS8
TRINITY_DN14083_c0_g2_i2	25.6768	-1.71459	0.498734	-3.43789	0.000586262	0.00172271	dcr:12598542	NADH dehydrogenase subunit 7
TRINITY_DN10016_c0_g1_i2	24.0318	-1.71921	0.514669	-3.34043	0.000836502	0.00237277	dcr:108199319	uncharacterized protein LOC108199319
TRINITY_DN11663_c0_g1_i1	65.497	-1.72692	0.315933	-5.46609	4.60075e-08	2.83788e-07	dcr:108214439	catalase
TRINITY_DN11670_c0_g2_i1	20.7326	-1.73139	0.554376	-3.12313	0.00178939	0.00466933	dcr:108193007	probable ATP synthase 24 kDa subunit, mitochondrial
TRINITY_DN14334_c4_g1_i1	808.884	-1.73211	0.102495	-16.8995	4.53929e-64	1.56014e-62	dcr:108218263	chloroplast envelope membrane protein
TRINITY_DN10934_c0_g4_i1	45.0769	-1.7379	0.379462	-4.57991	4.65183e-06	2.06377e-05	dcr:108199757	triose phosphate/phosphate translocator, chloroplastic
TRINITY_DN14072_c0_g2_i1	87.1669	-1.74826	0.276207	-6.32955	2.45877e-10	1.92709e-09	dcr:108192822	malate dehydrogenase, glyoxysomal
TRINITY_DN12109_c0_g1_i1	62.8227	-1.75013	0.323556	-5.40904	6.33638e-08	3.81522e-07	dcr:108209071	transketolase, chloroplastic
TRINITY_DN10101_c0_g2_i1	10.5225	-1.7594	0.776458	-2.26593	0.0234555	0.042006	dcr:108222723	protein TSS
TRINITY_DN34592_c0_g1_i1	10.5225	-1.7594	0.776458	-2.26593	0.0234555	0.042006	dcr:108225979	B3 domain-containing transcription factor VRN1-like
TRINITY_DN12862_c0_g2_i1	10.5225	-1.7594	0.776458	-2.26593	0.0234555	0.042006	dcr:108209445	nephrocystin-3
TRINITY_DN26338_c0_g1_i1	10.5225	-1.7594	0.776458	-2.26593	0.0234555	0.042006	dcr:108211748	protein IRX15-LIKE
TRINITY_DN26237_c0_g1_i1	10.5225	-1.7594	0.776458	-2.26593	0.0234555	0.042006	dcr:108214451	translocase of chloroplast 34
TRINITY_DN8868_c0_g1_i1	10.5225	-1.7594	0.776458	-2.26593	0.0234555	0.042006	dcr:108200436	thioredoxin domain-containing protein 9 homolog
TRINITY_DN13033_c0_g1_i1	10.5225	-1.7594	0.776458	-2.26593	0.0234555	0.042006	dcr:108208822	ABC transporter C family member 2-like isoform X1
TRINITY_DN13427_c0_g1_i1	42.0901	-1.7594	0.393711	-4.46878	7.86685e-06	3.35852e-05	dcr:108224136	elongation factor 1-beta 2-like
TRINITY_DN14279_c4_g1_i1	24.6567	-1.76731	0.512162	-3.45068	0.000559169	0.00164583	dcr:108202749	ATP synthase subunit beta, mitochondrial
TRINITY_DN13453_c0_g2_i1	14.1342	-1.77321	0.67347	-2.63295	0.00846478	0.0180211	dcr:108200337	ADP-ribosylation factor-like
TRINITY_DN9864_c0_g1_i1	14.1342	-1.77321	0.67347	-2.63295	0.00846478	0.0180211	dcr:108203783	coatomer subunit beta-1-like
TRINITY_DN8568_c0_g2_i1	28.2683	-1.77321	0.479439	-3.69851	0.00021687	0.000702206	dcr:108194187	developmental protein SEPALLATA 1-like
TRINITY_DN13135_c0_g7_i1	92.0283	-1.77638	0.270296	-6.57197	4.96526e-11	4.10657e-10	dcr:108206079	60S ribosomal protein L19-1-like
TRINITY_DN12364_c0_g1_i1	21.3575	-1.78689	0.551276	-3.24136	0.00118959	0.00326224	dcr:108206310	uncharacterized protein ycf23-like
TRINITY_DN11287_c0_g2_i1	28.5807	-1.79367	0.478397	-3.74935	0.000177296	0.000584132	dcr:108193046	polyubiquitin
TRINITY_DN12093_c0_g2_i1	64.3848	-1.79593	0.322081	-5.57602	2.46082e-08	1.56377e-07	dcr:108200924	40S ribosomal protein S18
TRINITY_DN4293_c0_g2_i1	64.3848	-1.79593	0.322081	-5.57602	2.46082e-08	1.56377e-07	dcr:108216708	photosystem II 10 kDa polypeptide, chloroplastic
TRINITY_DN14337_c4_g2_i1	133.318	-1.80951	0.227816	-7.94288	1.9754e-15	2.2143e-14	dcr:108222698	heat shock protein 90-3 isoform X2
TRINITY_DN14363_c19_g6_i1	1193.54	-1.82211	0.0897864	-20.2938	1.45949e-91	6.47824e-90	dcr:12598528	ribosomal protein L2
TRINITY_DN14051_c0_g2_i4	43.6522	-1.82715	0.391042	-4.67251	2.97539e-06	1.36457e-05	dcr:108202619	actin-7-like
TRINITY_DN13740_c2_g1_i2	40.0405	-1.82835	0.40796	-4.4817	7.40517e-06	3.18142e-05	dcr:108223758	glyceraldehyde-3-phosphate dehydrogenase, cytosolic-like
TRINITY_DN14360_c4_g50_i2	105.261	-1.82938	0.474172	-3.85805	0.000114294	0.000393282	dcr:12598630	orf58
TRINITY_DN14199_c3_g3_i3	91.2284	-1.83296	0.273909	-6.69187	2.20332e-11	1.87494e-10	dcr:108223037	cell division cycle protein 48 homolog
TRINITY_DN10426_c0_g1_i1	54.7718	-1.83607	0.369546	-4.96846	6.74869e-07	3.47587e-06	dcr:108199756	uncharacterized protein LOC108199756
TRINITY_DN14094_c0_g1_i1	25.5939	-1.83657	0.508612	-3.61095	0.000305078	0.000949527	dcr:108200766	60S ribosomal protein L44-like
TRINITY_DN12544_c1_g2_i1	81.0183	-1.84983	0.290778	-6.36166	1.99583e-10	1.57544e-09	dcr:108219969	photosystem I reaction center subunit XI, chloroplastic-like
TRINITY_DN38420_c0_g1_i1	14.759	-1.85338	0.66814	-2.77394	0.00553819	0.012438	dcr:108197341	chlorophyll a-b binding protein, chloroplastic-like
TRINITY_DN13441_c0_g1_i4	14.759	-1.85338	0.66814	-2.77394	0.00553819	0.012438	dcr:108215065	tryptophan synthase beta chain 1
TRINITY_DN13446_c0_g1_i3	40.6654	-1.85692	0.406802	-4.56469	5.00239e-06	2.21152e-05	dcr:108215766	60S ribosomal protein L10-like
TRINITY_DN13321_c0_g1_i1	25.9064	-1.85894	0.507425	-3.66348	0.000248808	0.000791118	dcr:108200021	20 kDa chaperonin, chloroplastic
TRINITY_DN14166_c2_g36_i1	11.1474	-1.86632	0.768292	-2.42918	0.015133	0.0291283	dcr:108201029	cytochrome c oxidase subunit 3
TRINITY_DN42317_c0_g3_i1	11.1474	-1.86632	0.768292	-2.42918	0.015133	0.0291283	dcr:108222767	cellulose synthase A catalytic subunit 7 [UDP-forming]
TRINITY_DN13182_c0_g2_i1	11.1474	-1.86632	0.768292	-2.42918	0.015133	0.0291283	dcr:108224501	UPF0047 protein YjbQ
TRINITY_DN13916_c0_g1_i1	11.1474	-1.86632	0.768292	-2.42918	0.015133	0.0291283	dcr:108192680	60S ribosomal protein L26-1
TRINITY_DN12934_c0_g1_i1	11.1474	-1.86632	0.768292	-2.42918	0.015133	0.0291283	dcr:108206344	uncharacterized protein At2g34160-like
TRINITY_DN14199_c3_g1_i1	11.1474	-1.86632	0.768292	-2.42918	0.015133	0.0291283	dcr:108227584	cell division control protein 48 homolog E-like
TRINITY_DN10413_c0_g5_i1	11.1474	-1.86632	0.768292	-2.42918	0.015133	0.0291283	dcr:108218931	50S ribosomal protein L24, chloroplastic isoform X2
TRINITY_DN13456_c0_g2_i1	18.6831	-1.87659	0.597474	-3.14087	0.00168446	0.00441902	dcr:108225803	40S ribosomal protein S16
TRINITY_DN14189_c0_g6_i1	18.6831	-1.87659	0.597474	-3.14087	0.00168446	0.00441902	dcr:108222729	GTP-binding nuclear protein Ran-3
TRINITY_DN11106_c0_g1_i1	18.6831	-1.87659	0.597474	-3.14087	0.00168446	0.00441902	dcr:108196474	ethylene-responsive transcription factor ERF017
TRINITY_DN13470_c0_g1_i1	97.3395	-1.88013	0.267593	-7.02608	2.12416e-12	1.94432e-11	dcr:108214328	cytochrome b6-f complex iron-sulfur subunit, chloroplastic
TRINITY_DN9735_c0_g1_i1	56.3617	-1.88679	0.348701	-5.4109	6.27079e-08	3.7783e-07	dcr:108218758	photosystem II 22 kDa protein, chloroplastic
TRINITY_DN32426_c0_g1_i1	15.0714	-1.89186	0.665626	-2.84222	0.00448002	0.0104827	dcr:108216523	basic blue protein-like
TRINITY_DN11657_c0_g1_i1	56.6741	-1.89691	0.348356	-5.44533	5.17093e-08	3.15652e-07	dcr:108209172	beta-galactosidase
TRINITY_DN14365_c13_g31_i1	1159.18	-1.91367	0.0918843	-20.8269	2.46826e-96	1.14147e-94	dcr:12598599	ATP synthase F1 subunit 1
TRINITY_DN321_c0_g2_i1	11.4598	-1.91695	0.764545	-2.5073	0.0121656	0.0244198	dcr:108220132	probable WRKY transcription factor 70
TRINITY_DN13343_c0_g3_i1	11.4598	-1.91695	0.764545	-2.5073	0.0121656	0.0244198	dcr:108216213	allene oxide cyclase 4, chloroplastic-like
TRINITY_DN12310_c0_g1_i1	11.4598	-1.91695	0.764545	-2.5073	0.0121656	0.0244198	dcr:108224042	21 kDa protein
TRINITY_DN14026_c0_g1_i4	11.4598	-1.91695	0.764545	-2.5073	0.0121656	0.0244198	dcr:108208817	transcription factor GTE10-like
TRINITY_DN11517_c0_g2_i1	19.3079	-1.93671	0.593966	-3.26065	0.00111159	0.00306067	dcr:108196592	1-deoxy-D-xylulose 5-phosphate reductoisomerase, chloroplastic
TRINITY_DN9900_c0_g1_i1	23.232	-1.94161	0.542831	-3.57682	0.000347796	0.00107257	dcr:108210603	peptidyl-prolyl cis-trans isomerase FKBP12
TRINITY_DN14090_c0_g2_i1	54.3122	-1.9451	0.35855	-5.42491	5.79844e-08	3.51287e-07	dcr:108210741	thioredoxin-like protein CDSP32, chloroplastic
TRINITY_DN13421_c2_g1_i1	70.0084	-1.94974	0.31726	-6.14555	7.96848e-10	6.01586e-09	dcr:108219019	inositol-3-phosphate synthase
TRINITY_DN10720_c0_g1_i1	11.7722	-1.96586	0.7609	-2.5836	0.00977765	0.0201132	dcr:108205716	ruvB-like protein 1
TRINITY_DN7274_c0_g3_i1	11.7722	-1.96586	0.7609	-2.5836	0.00977765	0.0201132	dcr:108197987	F-box/LRR-repeat protein At4g14103-like
TRINITY_DN7404_c0_g1_i1	11.7722	-1.96586	0.7609	-2.5836	0.00977765	0.0201132	dcr:108202617	eukaryotic translation initiation factor 3 subunit B-like isoform X2
TRINITY_DN2008_c0_g2_i1	11.7722	-1.96586	0.7609	-2.5836	0.00977765	0.0201132	dcr:108219006	heat shock protein 90-2-like
TRINITY_DN7527_c0_g2_i1	11.7722	-1.96586	0.7609	-2.5836	0.00977765	0.0201132	dcr:108200049	protein PROTON GRADIENT REGULATION 5, chloroplastic
TRINITY_DN8489_c0_g2_i1	11.7722	-1.96586	0.7609	-2.5836	0.00977765	0.0201132	dcr:108202376	50S ribosomal protein L21, chloroplastic
TRINITY_DN13935_c0_g5_i1	11.7722	-1.96586	0.7609	-2.5836	0.00977765	0.0201132	dcr:108218314	40S ribosomal protein S5-like
TRINITY_DN8696_c0_g1_i1	15.6963	-1.96586	0.660798	-2.97498	0.00293008	0.00715351	dcr:108219840	early nodulin-like protein 2
TRINITY_DN12690_c0_g1_i1	15.6963	-1.96586	0.660798	-2.97498	0.00293008	0.00715351	dcr:108197081	enoyl-CoA delta isomerase 2, peroxisomal-like
TRINITY_DN14313_c24_g1_i1	15.6963	-1.96586	0.660798	-2.97498	0.00293008	0.00715351	dcr:108203778	LOW QUALITY PROTEIN: photosystem II CP43 reaction center protein
TRINITY_DN10227_c0_g2_i1	15.6963	-1.96586	0.660798	-2.97498	0.00293008	0.00715351	dcr:108214588	scarecrow-like protein 21
TRINITY_DN14201_c0_g1_i3	23.5444	-1.96586	0.541551	-3.63005	0.000283363	0.000893911	dcr:108214866	NAC domain-containing protein 91-like
TRINITY_DN12798_c0_g1_i1	23.5444	-1.96586	0.541551	-3.63005	0.000283363	0.000893911	dcr:108210377	thylakoid membrane protein slr0575
TRINITY_DN12927_c0_g2_i1	23.5444	-1.96586	0.541551	-3.63005	0.000283363	0.000893911	dcr:108210987	60S ribosomal protein L34-like
TRINITY_DN6211_c0_g1_i1	74.5574	-1.96586	0.308602	-6.37021	1.88765e-10	1.49539e-09	dcr:108208416	ATP synthase subunit b', chloroplastic
TRINITY_DN14237_c1_g1_i1	19.6019	-1.96786	0.638321	-3.08287	0.00205017	0.00529818	dcr:108220327	heavy metal-associated isoprenylated plant protein 3
TRINITY_DN14289_c0_g1_i2	98.7266	-1.97736	0.27016	-7.3192	2.49461e-13	2.44019e-12	dcr:108209191	luminal-binding protein
TRINITY_DN10603_c0_g1_i1	35.6291	-1.9818	0.443272	-4.47085	7.79084e-06	3.33899e-05	dcr:108202474	nucleoside diphosphate kinase 1
TRINITY_DN7375_c0_g1_i1	23.8569	-1.98971	0.540301	-3.68259	0.000230879	0.000742935	dcr:108215004	uncharacterized protein LOC108215004
TRINITY_DN14302_c0_g3_i3	16.0087	-2.00148	0.658542	-3.03926	0.00237157	0.00596472	dcr:108205231	sesquiterpene synthase 2
TRINITY_DN13678_c0_g2_i1	28.0934	-2.0065	0.500147	-4.01182	6.02518e-05	0.000219104	dcr:108211278	40S ribosomal protein S24-1
TRINITY_DN12124_c0_g1_i1	64.3473	-2.01026	0.333942	-6.01977	1.74665e-09	1.2646e-08	dcr:108222802	photosystem II reaction center W protein, chloroplastic-like
TRINITY_DN26098_c0_g1_i1	12.0846	-2.01317	0.757495	-2.65766	0.00786848	0.0168368	dcr:108210115	eukaryotic translation initiation factor 3 subunit L-like
TRINITY_DN14853_c0_g1_i1	12.0846	-2.01317	0.757495	-2.65766	0.00786848	0.0168368	dcr:108205843	bifunctional protein FolD 2
TRINITY_DN11718_c1_g1_i1	878.88	-2.01466	0.103402	-19.4837	1.511e-84	6.2956e-83	dcr:108202565	pre-mRNA-splicing factor ATP-dependent RNA helicase DEAH7-like isoform X2
TRINITY_DN43387_c0_g1_i1	8.16057	-2.03625	0.921702	-2.20923	0.0271588	0.0462223	dcr:108210272	uncharacterized protein LOC108210272
TRINITY_DN7060_c0_g1_i1	8.16057	-2.03625	0.921702	-2.20923	0.0271588	0.0462223	dcr:108210194	protein CURVATURE THYLAKOID 1A, chloroplastic-like
TRINITY_DN9494_c0_g1_i1	8.16057	-2.03625	0.921702	-2.20923	0.0271588	0.0462223	dcr:108227404	serine/arginine repetitive matrix protein 2-like isoform X2
TRINITY_DN11486_c0_g1_i1	8.16057	-2.03625	0.921702	-2.20923	0.0271588	0.0462223	dcr:108193522	uncharacterized protein LOC108193522
TRINITY_DN7347_c0_g1_i1	8.16057	-2.03625	0.921702	-2.20923	0.0271588	0.0462223	dcr:108203265	serine/threonine-protein kinase VRK2-like
TRINITY_DN5454_c0_g1_i1	8.16057	-2.03625	0.921702	-2.20923	0.0271588	0.0462223	dcr:108199840	uncharacterized protein LOC108199840
TRINITY_DN5446_c0_g1_i1	8.16057	-2.03625	0.921702	-2.20923	0.0271588	0.0462223	dcr:108227398	DEAD-box ATP-dependent RNA helicase 7-like
TRINITY_DN11369_c0_g1_i1	8.16057	-2.03625	0.921702	-2.20923	0.0271588	0.0462223	dcr:108205331	chaperone protein dnaJ 20, chloroplastic-like
TRINITY_DN5149_c0_g1_i1	8.16057	-2.03625	0.921702	-2.20923	0.0271588	0.0462223	dcr:108218724	heat shock 70 kDa protein 17-like
TRINITY_DN26746_c0_g1_i1	8.16057	-2.03625	0.921702	-2.20923	0.0271588	0.0462223	dcr:108219072	heterogeneous nuclear ribonucleoprotein R
TRINITY_DN27966_c0_g1_i1	8.16057	-2.03625	0.921702	-2.20923	0.0271588	0.0462223	dcr:108201891	protein NIM1-INTERACTING 2
TRINITY_DN9241_c0_g2_i1	8.16057	-2.03625	0.921702	-2.20923	0.0271588	0.0462223	dcr:108193498	macrophage migration inhibitory factor homolog isoform X2
TRINITY_DN14175_c0_g2_i1	24.4817	-2.03625	0.537888	-3.78564	0.000153313	0.000512959	dcr:108214459	60S ribosomal protein L10a isoform X3
TRINITY_DN12261_c0_g1_i1	65.597	-2.04481	0.33285	-6.14335	8.08011e-10	6.08453e-09	dcr:108204416	photosystem I reaction center subunit III, chloroplastic-like
TRINITY_DN9251_c0_g1_i1	20.5576	-2.04993	0.587464	-3.48945	0.000484016	0.00144632	dcr:108216561	60S ribosomal protein L37-1-like
TRINITY_DN10375_c0_g1_i1	12.3971	-2.05897	0.754242	-2.72985	0.00633624	0.01408	dcr:108202483	UPF0603 protein At1g54780, chloroplastic isoform X2
TRINITY_DN11930_c0_g1_i1	12.3971	-2.05897	0.754242	-2.72985	0.00633624	0.01408	dcr:108196215	formate--tetrahydrofolate ligase
TRINITY_DN31628_c0_g1_i1	12.3971	-2.05897	0.754242	-2.72985	0.00633624	0.01408	dcr:108197520	50S ribosomal protein L18, chloroplastic-like
TRINITY_DN6924_c0_g1_i1	12.3971	-2.05897	0.754242	-2.72985	0.00633624	0.01408	dcr:108222783	beta-galactosidase-like
TRINITY_DN13778_c0_g1_i3	12.3971	-2.05897	0.754242	-2.72985	0.00633624	0.01408	dcr:108201897	cellulose synthase A catalytic subunit 1 [UDP-forming]
TRINITY_DN13665_c0_g2_i1	16.6336	-2.0702	0.654259	-3.16419	0.00155517	0.0041501	dcr:108217671	uncharacterized protein LOC108217671
TRINITY_DN4964_c0_g1_i2	10.4304	-2.07762	0.828466	-2.50779	0.0121489	0.0244198	dcr:108210121	photosynthetic NDH subunit of subcomplex B 3, chloroplastic
TRINITY_DN13992_c0_g1_i1	45.9766	-2.07932	0.398102	-5.22308	1.75971e-07	9.87518e-07	dcr:108206216	abrin-b-like
TRINITY_DN31338_c0_g2_i1	25.1066	-2.08134	0.535582	-3.88612	0.000101857	0.000356305	dcr:108193801	40S ribosomal protein S13-like
TRINITY_DN10449_c0_g3_i1	8.47299	-2.10336	0.916074	-2.29606	0.0216722	0.03898	dcr:108227534	endoplasmin homolog
TRINITY_DN10305_c0_g1_i3	8.47299	-2.10336	0.916074	-2.29606	0.0216722	0.03898	dcr:108210161	uncharacterized protein LOC108210161
TRINITY_DN5402_c0_g1_i1	8.47299	-2.10336	0.916074	-2.29606	0.0216722	0.03898	dcr:108227440	probable bifunctional methylthioribulose-1-phosphate dehydratase/enolase-phosphatase E1 1 isoform X1
TRINITY_DN10802_c0_g1_i1	8.47299	-2.10336	0.916074	-2.29606	0.0216722	0.03898	dcr:108219697	uncharacterized protein LOC108219697
TRINITY_DN13182_c0_g1_i1	8.47299	-2.10336	0.916074	-2.29606	0.0216722	0.03898	dcr:108224501	UPF0047 protein YjbQ
TRINITY_DN13778_c1_g1_i1	8.47299	-2.10336	0.916074	-2.29606	0.0216722	0.03898	dcr:108201897	cellulose synthase A catalytic subunit 1 [UDP-forming]
TRINITY_DN3873_c0_g1_i1	12.7095	-2.10337	0.751131	-2.80027	0.00510606	0.0115291	dcr:108220897	fasciclin-like arabinogalactan protein 12
TRINITY_DN42476_c0_g1_i1	12.7095	-2.10337	0.751131	-2.80027	0.00510606	0.0115291	dcr:108195112	probable membrane-associated 30 kDa protein, chloroplastic
TRINITY_DN31036_c3_g1_i1	12.7095	-2.10337	0.751131	-2.80027	0.00510606	0.0115291	dcr:108205111	SKP1-like protein 1A
TRINITY_DN12224_c0_g2_i1	16.946	-2.10337	0.652223	-3.22492	0.00126009	0.00344168	dcr:108223892	sucrose-phosphatase 1-like
TRINITY_DN13269_c0_g2_i1	16.946	-2.10337	0.652223	-3.22492	0.00126009	0.00344168	dcr:108205271	extensin-1-like
TRINITY_DN10182_c0_g1_i1	21.1825	-2.10337	0.584499	-3.59858	0.00031996	0.000993044	dcr:108225728	D-3-phosphoglycerate dehydrogenase 1, chloroplastic-like
TRINITY_DN14322_c2_g1_i1	59.311	-2.10337	0.353185	-5.95543	2.59392e-09	1.84924e-08	dcr:108203074	serine--glyoxylate aminotransferase
TRINITY_DN12673_c0_g1_i1	21.4949	-2.12936	0.583074	-3.65196	0.000260249	0.000826008	dcr:108208206	protein SRG1-like
TRINITY_DN13970_c0_g3_i2	13.0219	-2.14644	0.748078	-2.86927	0.00411424	0.00971686	dcr:108209334	stromal 70 kDa heat shock-related protein, chloroplastic
TRINITY_DN13970_c0_g2_i4	47.9218	-2.15326	0.477418	-4.51021	6.47622e-06	2.82491e-05	dcr:108209334	stromal 70 kDa heat shock-related protein, chloroplastic
TRINITY_DN12216_c0_g3_i1	21.8073	-2.1549	0.581686	-3.70457	0.000211746	0.000685865	dcr:108215781	NAC domain-containing protein 2-like
TRINITY_DN7583_c0_g1_i1	1295.05	-2.16047	0.0887039	-24.3559	5.01409e-131	3.25658e-129	dcr:108220108	metallothionein-like protein type 3
TRINITY_DN10948_c0_g1_i1	15.2733	-2.16383	0.897756	-2.41026	0.0159412	0.0305176	dcr:108210717	28 kDa ribonucleoprotein, chloroplastic-like
TRINITY_DN14363_c19_g22_i1	8.78542	-2.1675	0.910713	-2.38	0.0173127	0.0321789	dcr:108219968	cytochrome b6
TRINITY_DN13527_c0_g5_i1	8.78542	-2.1675	0.910713	-2.38	0.0173127	0.0321789	dcr:108224909	glutaredoxin-like
TRINITY_DN9017_c0_g1_i1	8.78542	-2.1675	0.910713	-2.38	0.0173127	0.0321789	dcr:108206682	aspartic proteinase CDR1-like
TRINITY_DN11168_c0_g1_i1	8.78542	-2.1675	0.910713	-2.38	0.0173127	0.0321789	dcr:108215868	ras-related protein RABH1b-like
TRINITY_DN12225_c0_g1_i1	8.78542	-2.1675	0.910713	-2.38	0.0173127	0.0321789	dcr:108193061	uncharacterized oxidoreductase At4g09670
TRINITY_DN13433_c0_g2_i1	8.78542	-2.1675	0.910713	-2.38	0.0173127	0.0321789	dcr:108203178	carbonic anhydrase 2 isoform X1
TRINITY_DN7622_c1_g1_i1	8.78542	-2.1675	0.910713	-2.38	0.0173127	0.0321789	dcr:108202683	phototropin-2
TRINITY_DN12019_c0_g1_i1	8.78542	-2.1675	0.910713	-2.38	0.0173127	0.0321789	dcr:108208727	probable ribosome biogenesis protein RLP24
TRINITY_DN38238_c0_g1_i1	8.78542	-2.1675	0.910713	-2.38	0.0173127	0.0321789	dcr:108218439	4-alpha-glucanotransferase DPE2
TRINITY_DN9048_c0_g1_i1	8.78542	-2.1675	0.910713	-2.38	0.0173127	0.0321789	dcr:108227561	glucose-6-phosphate isomerase, cytosolic 2B
TRINITY_DN37176_c0_g1_i1	8.78542	-2.1675	0.910713	-2.38	0.0173127	0.0321789	dcr:108219137	T-complex protein 1 subunit alpha
TRINITY_DN13682_c0_g4_i2	8.78542	-2.1675	0.910713	-2.38	0.0173127	0.0321789	dcr:108227427	carotenoid 9,10(9',10')-cleavage dioxygenase 1-like
TRINITY_DN14166_c2_g15_i2	8.78542	-2.1675	0.910713	-2.38	0.0173127	0.0321789	dcr:12598596	orf31
TRINITY_DN9879_c0_g2_i1	22.1198	-2.17999	0.580332	-3.75645	0.00017234	0.000568226	dcr:108203038	uncharacterized protein LOC108203038
TRINITY_DN12719_c0_g1_i1	22.1198	-2.17999	0.580332	-3.75645	0.00017234	0.000568226	dcr:108196088	probable phospholipid hydroperoxide glutathione peroxidase
TRINITY_DN13318_c0_g1_i1	22.4322	-2.20465	0.579012	-3.80761	0.000140316	0.000473781	dcr:108219531	superoxide dismutase [Cu-Zn], chloroplastic
TRINITY_DN11750_c0_g2_i1	44.8644	-2.20465	0.412215	-5.3483	8.87823e-08	5.20726e-07	dcr:108219120	glucan endo-1,3-beta-glucosidase, acidic-like
TRINITY_DN11018_c4_g7_i1	588.411	-2.2067	0.125204	-17.6248	1.58876e-69	5.82303e-68	dcr:108223918	thiol protease SEN102-like
TRINITY_DN14187_c0_g6_i1	36.079	-2.21379	0.459373	-4.81917	1.4416e-06	7.0274e-06	dcr:108214298	oxygen-evolving enhancer protein 1, chloroplastic-like
TRINITY_DN13773_c1_g1_i1	108.549	-2.21885	0.269482	-8.23376	1.81434e-16	2.18339e-15	dcr:108196868	uncharacterized protein LOC108196868
TRINITY_DN14313_c24_g31_i1	131.606	-2.22475	0.246141	-9.03854	1.58784e-19	2.19147e-18	dcr:108203778	LOW QUALITY PROTEIN: photosystem II CP43 reaction center protein
TRINITY_DN3058_c0_g2_i1	9.09784	-2.2289	0.905752	-2.46083	0.0138617	0.0267923	dcr:108214355	DNA-directed RNA polymerase III subunit 2-like isoform X2
TRINITY_DN14353_c6_g4_i1	9.09784	-2.2289	0.905752	-2.46083	0.0138617	0.0267923	dcr:108222839	elongation factor 2
TRINITY_DN8233_c0_g4_i1	9.09784	-2.2289	0.905752	-2.46083	0.0138617	0.0267923	dcr:108227939	non-specific lipid-transfer protein-like
TRINITY_DN23869_c0_g1_i1	9.09784	-2.2289	0.905752	-2.46083	0.0138617	0.0267923	dcr:108202326	calcium permeable stress-gated cation channel 1-like isoform X2
TRINITY_DN13573_c0_g2_i1	9.09784	-2.2289	0.905752	-2.46083	0.0138617	0.0267923	dcr:108210675	alpha carbonic anhydrase 1, chloroplastic-like
TRINITY_DN14359_c0_g1_i1	13.6468	-2.2289	0.742478	-3.00197	0.00268237	0.00669493	dcr:12598538	ribosomal protein L5
TRINITY_DN13578_c0_g2_i2	13.6468	-2.2289	0.742478	-3.00197	0.00268237	0.00669493	dcr:108196770	60S ribosomal protein L35a-1
TRINITY_DN13120_c0_g1_i2	32.1549	-2.24597	0.488993	-4.59307	4.36781e-06	1.94264e-05	dcr:108192452	60S ribosomal protein L32-1
TRINITY_DN14345_c0_g4_i7	13.9592	-2.26843	0.739844	-3.06609	0.00216878	0.00547807	dcr:12598553	orf49
TRINITY_DN11014_c0_g1_i1	13.9592	-2.26843	0.739844	-3.06609	0.00216878	0.00547807	dcr:108223626	aquaporin PIP2-1-like
TRINITY_DN295_c0_g1_i1	13.9592	-2.26843	0.739844	-3.06609	0.00216878	0.00547807	dcr:108211232	hyphally regulated cell wall protein 3
TRINITY_DN12059_c0_g1_i1	27.9184	-2.26843	0.526327	-4.30992	1.6331e-05	6.58383e-05	dcr:108227747	60S ribosomal protein L30
TRINITY_DN12911_c0_g1_i1	27.9184	-2.26843	0.526327	-4.30992	1.6331e-05	6.58383e-05	dcr:108196740	40S ribosomal protein S7
TRINITY_DN12958_c0_g1_i1	27.9184	-2.26843	0.526327	-4.30992	1.6331e-05	6.58383e-05	dcr:108220518	reactive Intermediate Deaminase A, chloroplastic
TRINITY_DN14099_c2_g2_i1	27.9184	-2.26843	0.526327	-4.30992	1.6331e-05	6.58383e-05	dcr:108201928	beta-D-glucosyl crocetin beta-1,6-glucosyltransferase-like
TRINITY_DN14180_c0_g3_i1	89.2413	-2.28476	0.299685	-7.62386	2.46209e-14	2.61076e-13	dcr:108202978	glycine dehydrogenase (decarboxylating), mitochondrial
TRINITY_DN12536_c0_g1_i1	9.41027	-2.28779	0.900996	-2.53918	0.0111112	0.022588	dcr:108214401	heat shock cognate 70 kDa protein 2-like
TRINITY_DN12063_c0_g1_i1	9.41027	-2.28779	0.900996	-2.53918	0.0111112	0.022588	dcr:108206786	uncharacterized protein LOC108206786
TRINITY_DN20093_c0_g1_i1	9.41027	-2.28779	0.900996	-2.53918	0.0111112	0.022588	dcr:108215742	chlorophyll synthase, chloroplastic
TRINITY_DN12506_c0_g1_i1	28.2308	-2.2878	0.525403	-4.35436	1.33453e-05	5.47511e-05	dcr:108223630	GDP-L-galactose phosphorylase 1
TRINITY_DN14353_c7_g1_i4	70.7332	-2.29164	0.335731	-6.82583	8.74207e-12	7.66819e-11	dcr:108222839	elongation factor 2
TRINITY_DN13844_c0_g2_i1	14.2716	-2.3069	0.737311	-3.12881	0.00175517	0.0045841	dcr:108193148	UBX domain-containing protein 1
TRINITY_DN14036_c1_g1_i1	14.2716	-2.3069	0.737311	-3.12881	0.00175517	0.0045841	dcr:108214376	alpha-1,4-glucan-protein synthase [UDP-forming]-like
TRINITY_DN11018_c4_g5_i1	105.075	-2.31379	0.278604	-8.30495	9.98602e-17	1.21664e-15	dcr:108223918	thiol protease SEN102-like
TRINITY_DN13565_c0_g1_i2	38.2491	-2.31589	0.779252	-2.97194	0.00295929	0.00719697	dcr:108204547	40S ribosomal protein S6
TRINITY_DN12540_c0_g1_i1	33.8637	-2.33606	0.485299	-4.81365	1.48198e-06	7.20834e-06	dcr:108222802	photosystem II reaction center W protein, chloroplastic-like
TRINITY_DN13836_c0_g1_i1	31.4194	-2.33763	0.546834	-4.27485	1.91269e-05	7.64815e-05	dcr:108192255	DEAD-box ATP-dependent RNA helicase 3, chloroplastic-like
TRINITY_DN12236_c0_g1_i2	9.72269	-2.34438	0.896581	-2.6148	0.00892804	0.0186778	dcr:108215080	adenylyl-sulfate kinase 3-like isoform X1
TRINITY_DN682_c0_g1_i1	9.72269	-2.34438	0.896581	-2.6148	0.00892804	0.0186778	dcr:108228055	protochlorophyllide reductase
TRINITY_DN13696_c0_g2_i1	14.584	-2.34438	0.734802	-3.19049	0.00142031	0.00381094	dcr:108210664	V-type proton ATPase subunit d2-like
TRINITY_DN11395_c0_g2_i1	14.584	-2.34438	0.734802	-3.19049	0.00142031	0.00381094	dcr:108196141	stromal 70 kDa heat shock-related protein, chloroplastic-like
TRINITY_DN14228_c0_g5_i7	19.4454	-2.34438	0.637969	-3.67476	0.000238076	0.000764421	dcr:108223042	phosphoenolpyruvate carboxylase 2
TRINITY_DN12381_c0_g4_i1	19.4454	-2.34438	0.637969	-3.67476	0.000238076	0.000764421	dcr:108205630	chloroplast stem-loop binding protein of 41 kDa b, chloroplastic
TRINITY_DN13881_c0_g3_i1	19.4454	-2.34438	0.637969	-3.67476	0.000238076	0.000764421	dcr:108227721	GTP-binding protein TypA/BipA homolog
TRINITY_DN12103_c0_g1_i1	38.8908	-2.34438	0.453963	-5.16425	2.41404e-07	1.3327e-06	dcr:108210458	omega-3 fatty acid desaturase, chloroplastic
TRINITY_DN13755_c1_g1_i3	102.088	-2.34438	0.28413	-8.25109	1.56957e-16	1.894e-15	dcr:108218754	elongation factor 1-alpha-like
TRINITY_DN9361_c0_g2_i1	311.751	-2.34785	0.168957	-13.8961	6.68778e-44	1.71724e-42	dcr:108206525	60S acidic ribosomal protein P2A-like
TRINITY_DN13073_c0_g2_i1	63.5099	-2.35289	0.357923	-6.57374	4.90668e-11	4.06574e-10	dcr:108215322	glutamyl-tRNA reductase 1, chloroplastic-like
TRINITY_DN11547_c0_g1_i1	14.7003	-2.35872	0.84093	-2.80489	0.00503333	0.0113998	dcr:108199505	peptidyl-prolyl cis-trans isomerase-like
TRINITY_DN13755_c1_g1_i2	98.1642	-2.36093	0.290445	-8.12867	4.34028e-16	5.07784e-15	dcr:108218754	elongation factor 1-alpha-like
TRINITY_DN13563_c0_g3_i1	24.6192	-2.36641	0.570576	-4.1474	3.36274e-05	0.000128696	dcr:108193228	40S ribosomal protein S3-2-like
TRINITY_DN12473_c0_g2_i1	9.8656	-2.37005	0.916017	-2.58734	0.00967194	0.0199282	dcr:108202094	uncharacterized protein LOC108202094
TRINITY_DN7748_c1_g1_i1	436.234	-2.37804	0.146481	-16.2344	2.88105e-59	9.46034e-58	dcr:108205616	metallothionein-like protein type 2
TRINITY_DN11830_c0_g7_i1	214.349	-2.3876	0.201892	-11.8261	2.86045e-32	5.95904e-31	dcr:108223489	photosystem II 10 kDa polypeptide, chloroplastic-like
TRINITY_DN13382_c0_g1_i2	10.0351	-2.39883	0.892405	-2.68805	0.00718712	0.0155179	dcr:108193624	cyclin-B1-2-like
TRINITY_DN11559_c0_g2_i1	10.0351	-2.39883	0.892405	-2.68805	0.00718712	0.0155179	dcr:108209549	bifunctional dTDP-4-dehydrorhamnose 3,5-epimerase/dTDP-4-dehydrorhamnose reductase-like
TRINITY_DN8360_c0_g1_i1	10.0351	-2.39883	0.892405	-2.68805	0.00718712	0.0155179	dcr:108222026	uncharacterized protein LOC108222026
TRINITY_DN12996_c0_g1_i1	10.0351	-2.39883	0.892405	-2.68805	0.00718712	0.0155179	dcr:108199935	ABC transporter G family member 1-like
TRINITY_DN5441_c0_g1_i1	10.0351	-2.39883	0.892405	-2.68805	0.00718712	0.0155179	dcr:108196756	60S ribosomal protein L36-2-like
TRINITY_DN9852_c0_g1_i1	10.0351	-2.39883	0.892405	-2.68805	0.00718712	0.0155179	dcr:108227365	DNA-damage-repair/toleration protein DRT100
TRINITY_DN12109_c0_g2_i1	25.244	-2.40948	0.568411	-4.23897	2.24548e-05	8.87443e-05	dcr:108209071	transketolase, chloroplastic
TRINITY_DN13537_c0_g1_i1	76.0445	-2.41653	0.332072	-7.27714	3.4097e-13	3.3133e-12	dcr:108192923	carbonic anhydrase, chloroplastic
TRINITY_DN14349_c0_g7_i1	17.7819	-2.42323	0.708256	-3.4214	0.000622996	0.00181975	dcr:108199296	sucrose synthase isoform X2
TRINITY_DN13688_c0_g1_i2	25.5564	-2.43054	0.567363	-4.28392	1.83629e-05	7.35601e-05	dcr:108198511	uncharacterized protein LOC108198511
TRINITY_DN13639_c0_g1_i1	28.1387	-2.43273	0.54246	-4.48463	7.3039e-06	3.13943e-05	dcr:108193419	uncharacterized protein LOC108193419
TRINITY_DN12818_c0_g1_i1	10.3475	-2.4513	0.888367	-2.75933	0.00579206	0.0129654	dcr:108214037	V-type proton ATPase 16 kDa proteolipid subunit-like
TRINITY_DN5018_c0_g1_i1	10.3475	-2.4513	0.888367	-2.75933	0.00579206	0.0129654	dcr:108220093	photosynthetic NDH subunit of subcomplex B 3, chloroplastic
TRINITY_DN8056_c1_g1_i1	10.3475	-2.4513	0.888367	-2.75933	0.00579206	0.0129654	dcr:108224421	probable calcium-binding protein CML13
TRINITY_DN42753_c0_g1_i1	10.3475	-2.4513	0.888367	-2.75933	0.00579206	0.0129654	dcr:108219710	fatty acid hydroperoxide lyase, chloroplastic-like
TRINITY_DN8907_c0_g5_i1	10.3475	-2.4513	0.888367	-2.75933	0.00579206	0.0129654	dcr:108220348	60S ribosomal protein L34
TRINITY_DN14349_c0_g1_i1	10.3475	-2.4513	0.888367	-2.75933	0.00579206	0.0129654	dcr:108199296	sucrose synthase isoform X2
TRINITY_DN3424_c0_g2_i1	10.3475	-2.4513	0.888367	-2.75933	0.00579206	0.0129654	dcr:108216127	heme-binding protein 2-like
TRINITY_DN13780_c0_g6_i1	20.6951	-2.4513	0.631983	-3.87874	0.000104998	0.000363991	dcr:108196775	uncharacterized protein LOC108196775
TRINITY_DN13644_c1_g2_i1	25.8689	-2.4513	0.566338	-4.32833	1.50244e-05	6.09602e-05	dcr:108194135	protein CURVATURE THYLAKOID 1A, chloroplastic-like
TRINITY_DN6933_c0_g1_i1	7.75603	-2.45234	1.03209	-2.37609	0.0174971	0.0321789	dcr:108196111	protein CHUP1, chloroplastic
TRINITY_DN12680_c0_g3_i1	7.75603	-2.45234	1.03209	-2.37609	0.0174971	0.0321789	dcr:108224602	translocon-associated protein subunit alpha-like
TRINITY_DN14020_c0_g1_i1	146.115	-2.46595	0.245215	-10.0563	8.61942e-24	1.41515e-22	dcr:108221937	ferredoxin--NADP reductase, leaf-type isozyme, chloroplastic-like
TRINITY_DN32401_c0_g1_i1	15.8337	-2.48525	0.72589	-3.42372	0.000617697	0.00180487	dcr:108203651	nucleolar MIF4G domain-containing protein 1 isoform X2
TRINITY_DN13031_c0_g1_i2	15.8337	-2.48525	0.72589	-3.42372	0.000617697	0.00180487	dcr:108202728	ferredoxin--nitrite reductase, chloroplastic isoform X1
TRINITY_DN7902_c0_g1_i1	58.1612	-2.48829	0.383691	-6.48515	8.86414e-11	7.21631e-10	dcr:108224825	histone H1
TRINITY_DN11119_c0_g1_i1	116.947	-2.4974	0.274301	-9.10458	8.66036e-20	1.20658e-18	dcr:108197179	induced stolen tip protein TUB8-like
TRINITY_DN7270_c0_g1_i1	10.66	-2.50192	0.884609	-2.82828	0.00467985	0.0109242	dcr:108192978	polyphenol oxidase I, chloroplastic-like
TRINITY_DN11794_c0_g1_i1	10.66	-2.50192	0.884609	-2.82828	0.00467985	0.0109242	dcr:108215899	uncharacterized protein ycf39
TRINITY_DN14353_c5_g1_i1	10.66	-2.50192	0.884609	-2.82828	0.00467985	0.0109242	dcr:108222839	elongation factor 2
TRINITY_DN13841_c0_g3_i1	10.66	-2.50192	0.884609	-2.82828	0.00467985	0.0109242	dcr:108200588	early nodulin-like protein 1
TRINITY_DN13055_c0_g1_i4	10.66	-2.50192	0.884609	-2.82828	0.00467985	0.0109242	dcr:108209440	primary amine oxidase-like
TRINITY_DN14363_c19_g6_i3	182.469	-2.51359	0.222949	-11.2743	1.75834e-29	3.37639e-28	dcr:12598528	ribosomal protein L2
TRINITY_DN3422_c0_g2_i1	16.1462	-2.51841	0.72385	-3.47919	0.000502929	0.00150181	dcr:108219750	thioredoxin reductase 1
TRINITY_DN6286_c0_g1_i1	38.091	-2.53703	0.476583	-5.32337	1.01861e-07	5.8999e-07	dcr:108208185	acyl-CoA-binding protein isoform X1
TRINITY_DN12294_c0_g1_i1	169.135	-2.5415	0.232306	-10.9403	7.39348e-28	1.36911e-26	dcr:108209071	transketolase, chloroplastic
TRINITY_DN10861_c0_g1_i1	22.2572	-2.57468	0.625367	-4.11708	3.83708e-05	0.000145519	dcr:108199276	phytochrome B-like
TRINITY_DN13133_c0_g1_i1	16.771	-2.58254	0.719935	-3.58719	0.000334262	0.00103272	dcr:108202453	clustered mitochondria protein isoform X2
TRINITY_DN12564_c0_g1_i1	16.771	-2.58254	0.719935	-3.58719	0.000334262	0.00103272	dcr:108203133	pyrophosphate--fructose 6-phosphate 1-phosphotransferase subunit beta-like
TRINITY_DN14299_c0_g1_i2	33.542	-2.58255	0.512046	-5.04358	4.56901e-07	2.40656e-06	dcr:108204521	nucleolin 2
TRINITY_DN8630_c0_g1_i2	39.3407	-2.59148	0.474396	-5.4627	4.68956e-08	2.88661e-07	dcr:108206118	ubiquitin-40S ribosomal protein S27a-like
TRINITY_DN8828_c0_g1_i1	11.2848	-2.59814	0.877631	-2.9604	0.00307238	0.00745421	dcr:108218381	probable alpha,alpha-trehalose-phosphate synthase [UDP-forming] 7
TRINITY_DN11700_c0_g1_i1	11.2848	-2.59814	0.877631	-2.9604	0.00307238	0.00745421	dcr:108197521	protein SPIRAL1-like 2
TRINITY_DN11935_c0_g2_i1	135.418	-2.59814	0.261014	-9.95403	2.42182e-23	3.90364e-22	dcr:108219376	UDP-D-apiose/UDP-D-xylose synthase 2
TRINITY_DN12283_c0_g1_i1	137.605	-2.62504	0.260458	-10.0786	6.87322e-24	1.13056e-22	dcr:108218814	plastocyanin A, chloroplastic
TRINITY_DN12957_c0_g1_i2	11.5972	-2.64395	0.874309	-3.02404	0.00249422	0.00623767	dcr:108206246	40S ribosomal protein S13
TRINITY_DN13679_c0_g1_i2	11.5972	-2.64395	0.874309	-3.02404	0.00249422	0.00623767	dcr:108223798	multiple organellar RNA editing factor 8, chloroplastic/mitochondrial-like
TRINITY_DN13506_c0_g1_i2	11.5972	-2.64395	0.874309	-3.02404	0.00249422	0.00623767	dcr:108202837	histone H3.2
TRINITY_DN4131_c0_g1_i1	17.3959	-2.64395	0.716296	-3.69114	0.000223255	0.000719189	dcr:108193172	uncharacterized protein ycf36
TRINITY_DN7971_c0_g1_i1	17.3959	-2.64395	0.716296	-3.69114	0.000223255	0.000719189	dcr:108201870	calmodulin
TRINITY_DN3224_c0_g1_i1	17.3959	-2.64395	0.716296	-3.69114	0.000223255	0.000719189	dcr:108220784	photosynthetic NDH subunit of subcomplex B 4, chloroplastic
TRINITY_DN13178_c0_g1_i1	23.5069	-2.66632	0.62063	-4.29615	1.73794e-05	6.98099e-05	dcr:108216755	non-specific lipid-transfer protein
TRINITY_DN7423_c0_g1_i1	5.95293	-2.68793	1.22384	-2.19631	0.0280701	0.0476905	dcr:108219919	uncharacterized protein LOC108219919
TRINITY_DN14124_c0_g1_i1	29.9304	-2.69706	0.554734	-4.8619	1.16267e-06	5.75988e-06	dcr:108209820	40S ribosomal protein S29
TRINITY_DN13563_c0_g2_i1	36.0414	-2.70284	0.506972	-5.33134	9.74904e-08	5.6579e-07	dcr:108193228	40S ribosomal protein S3-2-like
TRINITY_DN13881_c0_g2_i1	36.0414	-2.70284	0.506972	-5.33134	9.74904e-08	5.6579e-07	dcr:108227721	GTP-binding protein TypA/BipA homolog
TRINITY_DN22918_c0_g2_i1	6.11105	-2.73141	1.21955	-2.23969	0.025111	0.0430774	dcr:108205763	60S ribosomal protein L17-2-like
TRINITY_DN12663_c0_g1_i2	6.11105	-2.73141	1.21955	-2.23969	0.025111	0.0430774	dcr:108218609	uncharacterized protein LOC108218609
TRINITY_DN8520_c0_g1_i1	6.11105	-2.73141	1.21955	-2.23969	0.025111	0.0430774	dcr:108209334	stromal 70 kDa heat shock-related protein, chloroplastic
TRINITY_DN10009_c0_g1_i1	6.11105	-2.73141	1.21955	-2.23969	0.025111	0.0430774	dcr:108210735	ribonucleoside-diphosphate reductase small chain
TRINITY_DN43162_c0_g1_i1	6.11105	-2.73141	1.21955	-2.23969	0.025111	0.0430774	dcr:108208039	deoxyribodipyrimidine photo-lyase isoform X1
TRINITY_DN42378_c0_g1_i2	6.11105	-2.73141	1.21955	-2.23969	0.025111	0.0430774	dcr:108227339	phytoene synthase, chloroplastic
TRINITY_DN9348_c0_g2_i1	6.11105	-2.73141	1.21955	-2.23969	0.025111	0.0430774	dcr:108216201	DEAD-box ATP-dependent RNA helicase 42-like
TRINITY_DN26648_c0_g1_i1	6.11105	-2.73141	1.21955	-2.23969	0.025111	0.0430774	dcr:108209679	mitochondrial substrate carrier family protein C
TRINITY_DN33259_c0_g1_i1	6.11105	-2.73141	1.21955	-2.23969	0.025111	0.0430774	dcr:108215247	chaperonin CPN60-2, mitochondrial-like
TRINITY_DN9657_c0_g1_i1	6.11105	-2.73141	1.21955	-2.23969	0.025111	0.0430774	dcr:108222884	exocyst complex component SEC3A
TRINITY_DN8760_c0_g2_i1	6.11105	-2.73141	1.21955	-2.23969	0.025111	0.0430774	dcr:108212357	auxin-responsive protein IAA7-like
TRINITY_DN3205_c0_g1_i1	6.11105	-2.73141	1.21955	-2.23969	0.025111	0.0430774	dcr:108228016	fructose-bisphosphate aldolase, cytoplasmic isozyme
TRINITY_DN15092_c0_g1_i1	6.11105	-2.73141	1.21955	-2.23969	0.025111	0.0430774	dcr:108216673	pathogenesis-related protein PR-1-like
TRINITY_DN10970_c1_g1_i1	6.11105	-2.73141	1.21955	-2.23969	0.025111	0.0430774	dcr:108209528	probable methyltransferase PMT21
TRINITY_DN12219_c0_g2_i1	6.11105	-2.73141	1.21955	-2.23969	0.025111	0.0430774	dcr:108215912	28 kDa ribonucleoprotein, chloroplastic
TRINITY_DN14481_c0_g1_i1	6.11105	-2.73141	1.21955	-2.23969	0.025111	0.0430774	dcr:108206441	proliferating cell nuclear antigen
TRINITY_DN14255_c1_g36_i1	12.2221	-2.73141	0.868244	-3.1459	0.00165577	0.00435539	dcr:108203937	NADH-ubiquinone oxidoreductase chain 1
TRINITY_DN8653_c0_g2_i1	12.2221	-2.73141	0.868244	-3.1459	0.00165577	0.00435539	dcr:108205919	GDSL esterase/lipase At5g33370-like
TRINITY_DN11018_c4_g4_i1	42.7773	-2.73141	0.468964	-5.82436	5.7333e-09	3.94718e-08	dcr:108223918	thiol protease SEN102-like
TRINITY_DN10945_c1_g1_i1	18.6456	-2.75943	0.709656	-3.8884	0.000100907	0.000353275	dcr:108193230	40S ribosomal protein S9-2-like
TRINITY_DN8335_c0_g2_i1	37.2911	-2.75943	0.50466	-5.46789	4.55423e-08	2.81115e-07	dcr:108192816	LOW QUALITY PROTEIN: uncharacterized protein LOC108192816
TRINITY_DN13483_c0_g3_i2	31.4925	-2.78145	0.550975	-5.04824	4.45896e-07	2.35562e-06	dcr:108206216	abrin-b-like
TRINITY_DN12081_c0_g3_i1	50.7629	-2.7937	0.437099	-6.39145	1.64315e-10	1.31229e-09	dcr:108219610	40S ribosomal protein S8
TRINITY_DN9792_c0_g2_i1	6.42347	-2.81387	1.21214	-2.32141	0.0202648	0.0366802	dcr:108216471	probable histone H2A.1
TRINITY_DN12953_c0_g1_i1	6.42347	-2.81387	1.21214	-2.32141	0.0202648	0.0366802	dcr:108227139	transcription elongation factor SPT6
TRINITY_DN13217_c1_g2_i1	6.42347	-2.81387	1.21214	-2.32141	0.0202648	0.0366802	dcr:108214484	DEAD-box ATP-dependent RNA helicase 7-like
TRINITY_DN3354_c0_g2_i1	6.42347	-2.81387	1.21214	-2.32141	0.0202648	0.0366802	dcr:108219978	30S ribosomal protein S20, chloroplastic
TRINITY_DN12632_c0_g2_i1	6.42347	-2.81387	1.21214	-2.32141	0.0202648	0.0366802	dcr:108215764	nascent polypeptide-associated complex subunit alpha-like protein 1
TRINITY_DN12784_c0_g2_i3	6.42347	-2.81387	1.21214	-2.32141	0.0202648	0.0366802	dcr:108202645	MATH domain-containing protein At5g43560-like isoform X2
TRINITY_DN8398_c0_g1_i1	6.42347	-2.81387	1.21214	-2.32141	0.0202648	0.0366802	dcr:108215671	haloacid dehalogenase-like hydrolase domain-containing protein At4g39970
TRINITY_DN38189_c0_g1_i1	6.42347	-2.81387	1.21214	-2.32141	0.0202648	0.0366802	dcr:108223203	glucose-6-phosphate 1-dehydrogenase, chloroplastic-like isoform X2
TRINITY_DN25813_c0_g1_i1	6.42347	-2.81387	1.21214	-2.32141	0.0202648	0.0366802	dcr:108192957	uncharacterized GTP-binding protein YjiA
TRINITY_DN13478_c0_g1_i1	6.42347	-2.81387	1.21214	-2.32141	0.0202648	0.0366802	dcr:108210827	uncharacterized protein At2g27730, mitochondrial-like
TRINITY_DN10674_c0_g1_i1	6.42347	-2.81387	1.21214	-2.32141	0.0202648	0.0366802	dcr:108223629	60S ribosomal protein L4
TRINITY_DN8730_c0_g1_i1	6.42347	-2.81387	1.21214	-2.32141	0.0202648	0.0366802	dcr:108215247	chaperonin CPN60-2, mitochondrial-like
TRINITY_DN6902_c0_g1_i1	6.42347	-2.81387	1.21214	-2.32141	0.0202648	0.0366802	dcr:108218388	uncharacterized protein LOC108218388
TRINITY_DN10914_c0_g1_i1	6.42347	-2.81387	1.21214	-2.32141	0.0202648	0.0366802	dcr:108223371	ruBisCO large subunit-binding protein subunit beta, chloroplastic-like
TRINITY_DN13958_c0_g2_i1	6.42347	-2.81387	1.21214	-2.32141	0.0202648	0.0366802	dcr:108193858	oxygen-evolving enhancer protein 3-1, chloroplastic-like
TRINITY_DN12443_c0_g2_i1	6.42347	-2.81387	1.21214	-2.32141	0.0202648	0.0366802	dcr:108214351	isoamylase 1, chloroplastic
TRINITY_DN14045_c0_g3_i1	6.42347	-2.81387	1.21214	-2.32141	0.0202648	0.0366802	dcr:108205769	heavy metal-associated isoprenylated plant protein 3-like
TRINITY_DN9478_c0_g2_i1	6.42347	-2.81387	1.21214	-2.32141	0.0202648	0.0366802	dcr:108223157	polyadenylate-binding protein 8-like
TRINITY_DN42124_c0_g2_i1	6.42347	-2.81387	1.21214	-2.32141	0.0202648	0.0366802	dcr:108215536	ATP synthase delta chain, chloroplastic-like
TRINITY_DN2179_c0_g1_i1	32.1174	-2.81388	0.549561	-5.12023	3.05168e-07	1.66392e-06	dcr:108209751	probable calcium-binding protein CML29
TRINITY_DN14055_c0_g1_i1	19.5828	-2.84035	0.70516	-4.02795	5.62656e-05	0.00020588	dcr:108205166	nucleolin 1-like
TRINITY_DN12098_c0_g2_i1	39.1657	-2.84035	0.501436	-5.66443	1.47511e-08	9.6231e-08	dcr:108200570	ferredoxin-like isoform X1
TRINITY_DN13425_c0_g2_i1	65.5649	-2.8478	0.614147	-4.637	3.5351e-06	1.60415e-05	dcr:108224294	photosystem I reaction center subunit VI, chloroplastic-like
TRINITY_DN8439_c0_g1_i1	13.1594	-2.8534	0.860045	-3.31773	0.000907505	0.00255612	dcr:108196469	calnexin homolog
TRINITY_DN10871_c0_g1_i1	13.1594	-2.8534	0.860045	-3.31773	0.000907505	0.00255612	dcr:108218685	monosaccharide-sensing protein 2-like
TRINITY_DN12647_c0_g1_i1	13.1594	-2.8534	0.860045	-3.31773	0.000907505	0.00255612	dcr:108205517	60S ribosomal protein L18-2
TRINITY_DN38023_c0_g1_i1	19.8953	-2.86634	0.703743	-4.073	4.64117e-05	0.000173269	dcr:108218754	elongation factor 1-alpha-like
TRINITY_DN44756_c0_g1_i1	6.7359	-2.89187	1.20522	-2.39945	0.0164197	0.031197	dcr:108225237	cystathionine beta-lyase, chloroplastic-like
TRINITY_DN7990_c0_g1_i1	6.7359	-2.89187	1.20522	-2.39945	0.0164197	0.031197	dcr:108206057	protein CURVATURE THYLAKOID 1C, chloroplastic
TRINITY_DN13135_c1_g1_i1	6.7359	-2.89187	1.20522	-2.39945	0.0164197	0.031197	dcr:108206079	60S ribosomal protein L19-1-like
TRINITY_DN12089_c0_g1_i1	6.7359	-2.89187	1.20522	-2.39945	0.0164197	0.031197	dcr:108204987	uncharacterized protein LOC108204987
TRINITY_DN18215_c0_g1_i1	6.7359	-2.89187	1.20522	-2.39945	0.0164197	0.031197	dcr:108210717	28 kDa ribonucleoprotein, chloroplastic-like
TRINITY_DN9124_c0_g1_i1	6.7359	-2.89187	1.20522	-2.39945	0.0164197	0.031197	dcr:108196110	uncharacterized protein LOC108196110
TRINITY_DN31312_c0_g1_i1	6.7359	-2.89187	1.20522	-2.39945	0.0164197	0.031197	dcr:108219659	malate dehydrogenase, chloroplastic-like
TRINITY_DN40193_c0_g1_i1	6.7359	-2.89187	1.20522	-2.39945	0.0164197	0.031197	dcr:108216602	protein STAY-GREEN LIKE, chloroplastic-like
TRINITY_DN7555_c0_g1_i1	6.7359	-2.89187	1.20522	-2.39945	0.0164197	0.031197	dcr:108214233	probable phosphoribosylformylglycinamidine synthase, chloroplastic/mitochondrial
TRINITY_DN34310_c0_g1_i1	6.7359	-2.89187	1.20522	-2.39945	0.0164197	0.031197	dcr:108192917	sesquiterpene synthase 2-like
TRINITY_DN7652_c0_g1_i1	6.7359	-2.89187	1.20522	-2.39945	0.0164197	0.031197	dcr:108197304	40S ribosomal protein S21-2-like
TRINITY_DN12390_c0_g1_i1	6.7359	-2.89187	1.20522	-2.39945	0.0164197	0.031197	dcr:108227719	molybdate-anion transporter-like
TRINITY_DN14329_c6_g48_i1	6.7359	-2.89187	1.20522	-2.39945	0.0164197	0.031197	dcr:12598555	cytochrome oxidase subunit 1
TRINITY_DN14197_c2_g4_i1	6.7359	-2.89187	1.20522	-2.39945	0.0164197	0.031197	dcr:108209678	ubiquitin-conjugating enzyme E2-17 kDa
TRINITY_DN14003_c1_g1_i1	6.7359	-2.89187	1.20522	-2.39945	0.0164197	0.031197	dcr:108224228	uncharacterized protein LOC108224228
TRINITY_DN13681_c2_g1_i1	13.4718	-2.89188	0.857542	-3.37229	0.000745462	0.00213927	dcr:108199984	fructokinase-2
TRINITY_DN764_c0_g2_i1	13.4718	-2.89188	0.857542	-3.37229	0.000745462	0.00213927	dcr:108220380	60S ribosomal protein L24-like
TRINITY_DN12481_c0_g5_i1	13.4718	-2.89188	0.857542	-3.37229	0.000745462	0.00213927	dcr:108219016	chlorophyll a-b binding protein CP26, chloroplastic
TRINITY_DN12513_c0_g2_i2	13.4718	-2.89188	0.857542	-3.37229	0.000745462	0.00213927	dcr:108209061	14 kDa proline-rich protein DC2.15-like
TRINITY_DN13564_c0_g1_i1	20.2077	-2.89188	0.702364	-4.11735	3.8325e-05	0.000145414	dcr:108200666	cytosolic sulfotransferase 13-like
TRINITY_DN13794_c0_g3_i1	26.9436	-2.89188	0.6096	-4.74389	2.09649e-06	9.92939e-06	dcr:108227534	endoplasmin homolog
TRINITY_DN5382_c0_g1_i1	75.3446	-2.91923	0.370597	-7.8771	3.35064e-15	3.72279e-14	dcr:108210460	60S acidic ribosomal protein P2-2-like
TRINITY_DN14187_c0_g7_i1	100.009	-2.93073	0.324002	-9.04539	1.49127e-19	2.06141e-18	dcr:108196650	oxygen-evolving enhancer protein 1, chloroplastic-like
TRINITY_DN12541_c0_g1_i1	20.7831	-2.93824	0.783066	-3.75223	0.00017527	0.000577673	dcr:108213144	3-ketoacyl-CoA synthase 10-like
TRINITY_DN14096_c0_g1_i1	90.6909	-2.94914	0.340986	-8.64887	5.20134e-18	6.71687e-17	dcr:108199658	glutamine synthetase, chloroplastic
TRINITY_DN12323_c0_g1_i1	34.9292	-2.95138	0.543748	-5.42785	5.70371e-08	3.46022e-07	dcr:108219968	cytochrome b6
TRINITY_DN13543_c0_g1_i1	7.04832	-2.96588	1.19882	-2.47399	0.0133612	0.0258985	dcr:108192531	60S ribosomal protein L23a
TRINITY_DN13547_c0_g2_i1	7.04832	-2.96588	1.19882	-2.47399	0.0133612	0.0258985	dcr:108216164	60S ribosomal protein L35-1
TRINITY_DN14696_c0_g2_i1	7.04832	-2.96588	1.19882	-2.47399	0.0133612	0.0258985	dcr:108214298	oxygen-evolving enhancer protein 1, chloroplastic-like
TRINITY_DN4540_c0_g2_i1	7.04832	-2.96588	1.19882	-2.47399	0.0133612	0.0258985	dcr:108222711	plasma membrane ATPase 1-like isoform X2
TRINITY_DN31861_c0_g2_i1	7.04832	-2.96588	1.19882	-2.47399	0.0133612	0.0258985	dcr:108222736	dolichyl-diphosphooligosaccharide--protein glycosyltransferase 48 kDa subunit-like
TRINITY_DN12220_c0_g1_i1	7.04832	-2.96588	1.19882	-2.47399	0.0133612	0.0258985	dcr:108219895	binding partner of ACD11 1-like
TRINITY_DN22020_c0_g2_i1	7.04832	-2.96588	1.19882	-2.47399	0.0133612	0.0258985	dcr:108211386	histone H2A.6-like
TRINITY_DN43421_c0_g1_i1	7.04832	-2.96588	1.19882	-2.47399	0.0133612	0.0258985	dcr:108209256	granule-bound starch synthase 1, chloroplastic/amyloplastic
TRINITY_DN7623_c0_g1_i1	7.04832	-2.96588	1.19882	-2.47399	0.0133612	0.0258985	dcr:108197567	uncharacterized protein At2g34460, chloroplastic
TRINITY_DN31274_c0_g1_i1	7.04832	-2.96588	1.19882	-2.47399	0.0133612	0.0258985	dcr:108204616	aspartyl protease family protein At5g10770-like
TRINITY_DN1171_c0_g2_i1	7.04832	-2.96588	1.19882	-2.47399	0.0133612	0.0258985	dcr:108205926	40S ribosomal protein S25-2
TRINITY_DN38905_c0_g1_i1	7.04832	-2.96588	1.19882	-2.47399	0.0133612	0.0258985	dcr:108218406	uncharacterized protein LOC108218406
TRINITY_DN31143_c0_g1_i1	7.04832	-2.96588	1.19882	-2.47399	0.0133612	0.0258985	dcr:108210631	uncharacterized protein LOC108210631
TRINITY_DN13968_c1_g4_i1	7.04832	-2.96588	1.19882	-2.47399	0.0133612	0.0258985	dcr:108204528	tubulin alpha chain isoform X2
TRINITY_DN14187_c0_g5_i1	7.04832	-2.96588	1.19882	-2.47399	0.0133612	0.0258985	dcr:108196650	oxygen-evolving enhancer protein 1, chloroplastic-like
TRINITY_DN8327_c0_g1_i1	14.0966	-2.96588	0.85282	-3.47773	0.000505677	0.00150951	dcr:108224556	40S ribosomal protein S8-like
TRINITY_DN14105_c0_g2_i1	28.5057	-2.9838	0.605359	-4.92898	8.266e-07	4.19137e-06	dcr:108224532	probable calcium-binding protein CML35
TRINITY_DN11739_c0_g1_i1	7.20264	-3.00117	1.19588	-2.50959	0.0120871	0.0244198	dcr:108199338	phosphoglucan, water dikinase, chloroplastic
TRINITY_DN5173_c0_g1_i1	14.4091	-3.0015	0.850592	-3.52872	0.000417568	0.00126401	dcr:108205838	crocetin glucosyltransferase, chloroplastic-like
TRINITY_DN14190_c0_g4_i1	14.4091	-3.0015	0.850592	-3.52872	0.000417568	0.00126401	dcr:108204281	eukaryotic translation initiation factor 3 subunit A-like
TRINITY_DN10815_c0_g1_i1	29.1306	-3.01899	0.603774	-5.00021	5.72693e-07	2.98266e-06	dcr:108210692	probable ribose-5-phosphate isomerase 3, chloroplastic
TRINITY_DN4891_c0_g1_i3	7.36075	-3.03627	1.19296	-2.54516	0.0109227	0.0222509	dcr:108222919	translation initiation factor IF-2, chloroplastic-like
TRINITY_DN14190_c1_g1_i4	7.36075	-3.03627	1.19296	-2.54516	0.0109227	0.0222509	dcr:108224592	protein translation factor SUI1 homolog
TRINITY_DN30907_c0_g1_i1	7.36075	-3.03627	1.19296	-2.54516	0.0109227	0.0222509	dcr:108218614	protein STRUBBELIG-RECEPTOR FAMILY 3-like
TRINITY_DN38520_c0_g1_i1	7.36075	-3.03627	1.19296	-2.54516	0.0109227	0.0222509	dcr:108192502	tankyrase-2-like isoform X2
TRINITY_DN6584_c0_g1_i1	7.36075	-3.03627	1.19296	-2.54516	0.0109227	0.0222509	dcr:108193598	probable glutathione peroxidase 2
TRINITY_DN12027_c0_g1_i1	7.36075	-3.03627	1.19296	-2.54516	0.0109227	0.0222509	dcr:108204895	translation initiation factor IF-2 isoform X1
TRINITY_DN10470_c0_g1_i1	7.36075	-3.03627	1.19296	-2.54516	0.0109227	0.0222509	dcr:108201907	early light-induced protein 1, chloroplastic-like
TRINITY_DN9910_c0_g2_i1	22.0822	-3.03627	0.694803	-4.36997	1.24262e-05	5.18474e-05	dcr:108214893	uncharacterized protein LOC108214893
TRINITY_DN12875_c1_g1_i1	580.699	-3.05465	0.147816	-20.6652	7.12112e-95	3.20923e-93	dcr:108209507	ribulose bisphosphate carboxylase/oxygenase activase, chloroplastic-like isoform X1
TRINITY_DN43585_c0_g1_i1	7.48844	-3.06488	1.31679	-2.32754	0.0199363	0.0362716	dcr:108218439	4-alpha-glucanotransferase DPE2
TRINITY_DN5620_c0_g2_i1	53.0874	-3.08453	0.456417	-6.75813	1.3978e-11	1.2081e-10	dcr:108195887	geranylgeranyl diphosphate reductase, chloroplastic
TRINITY_DN13686_c0_g1_i6	7.67317	-3.10338	1.1875	-2.61338	0.00896504	0.0186778	dcr:108216165	actin-depolymerizing factor 1
TRINITY_DN6310_c0_g1_i1	7.67317	-3.10338	1.1875	-2.61338	0.00896504	0.0186778	dcr:108206626	eukaryotic translation initiation factor 1A
TRINITY_DN11254_c0_g1_i1	7.67317	-3.10338	1.1875	-2.61338	0.00896504	0.0186778	dcr:108206132	pollen-specific leucine-rich repeat extensin-like protein 1 isoform X2
TRINITY_DN1591_c0_g1_i1	7.67317	-3.10338	1.1875	-2.61338	0.00896504	0.0186778	dcr:108225121	beta-D-glucosyl crocetin beta-1,6-glucosyltransferase-like
TRINITY_DN6522_c0_g2_i1	7.67317	-3.10338	1.1875	-2.61338	0.00896504	0.0186778	dcr:108204913	peroxidase 42
TRINITY_DN10249_c0_g1_i1	7.67317	-3.10338	1.1875	-2.61338	0.00896504	0.0186778	dcr:108220362	protein Mpv17
TRINITY_DN27082_c0_g1_i1	7.67317	-3.10338	1.1875	-2.61338	0.00896504	0.0186778	dcr:108219447	glyceraldehyde-3-phosphate dehydrogenase B, chloroplastic-like
TRINITY_DN44412_c0_g1_i1	7.67317	-3.10338	1.1875	-2.61338	0.00896504	0.0186778	dcr:108202658	probable 60S ribosomal protein L14
TRINITY_DN31532_c0_g1_i1	7.67317	-3.10338	1.1875	-2.61338	0.00896504	0.0186778	dcr:108227564	phospholipase D alpha 1
TRINITY_DN3826_c1_g1_i1	7.67317	-3.10338	1.1875	-2.61338	0.00896504	0.0186778	dcr:108224354	somatic embryogenesis receptor kinase 2-like
TRINITY_DN34259_c0_g1_i1	7.67317	-3.10338	1.1875	-2.61338	0.00896504	0.0186778	dcr:108207984	glutathione S-transferase U17-like
TRINITY_DN4203_c0_g1_i1	7.67317	-3.10338	1.1875	-2.61338	0.00896504	0.0186778	dcr:108223486	HMG1/2-like protein
TRINITY_DN12431_c0_g1_i1	7.67317	-3.10338	1.1875	-2.61338	0.00896504	0.0186778	dcr:108205035	zinc finger CCHC domain-containing protein 10
TRINITY_DN12854_c1_g2_i1	7.67317	-3.10338	1.1875	-2.61338	0.00896504	0.0186778	dcr:108199932	60S ribosomal protein L18a
TRINITY_DN11935_c0_g3_i1	7.67317	-3.10338	1.1875	-2.61338	0.00896504	0.0186778	dcr:108223530	UDP-D-apiose/UDP-D-xylose synthase 2
TRINITY_DN12413_c0_g10_i1	15.3463	-3.10339	0.844376	-3.67536	0.000237515	0.000763733	dcr:108196794	60S ribosomal protein L5-like
TRINITY_DN2868_c0_g1_i1	11.4959	-3.10785	1.11164	-2.79573	0.00517833	0.0116863	dcr:108226223	nuclear transcription factor Y subunit B-3-like
TRINITY_DN13980_c0_g1_i3	2820.7	-3.11482	0.0819981	-37.9865	0	0	dcr:108227371	eukaryotic translation initiation factor 4E-1
TRINITY_DN13231_c0_g1_i1	31.0051	-3.11969	0.599354	-5.20509	1.93902e-07	1.07923e-06	dcr:108205285	oxygen-evolving enhancer protein 3-2, chloroplastic-like
TRINITY_DN9966_c0_g1_i1	15.6588	-3.13581	0.842447	-3.72226	0.000197446	0.000645702	dcr:108197444	probable 60S ribosomal protein L14
TRINITY_DN7259_c0_g1_i1	15.6588	-3.13581	0.842447	-3.72226	0.000197446	0.000645702	dcr:108210128	uncharacterized protein LOC108210128
TRINITY_DN11625_c0_g1_i1	15.6588	-3.13581	0.842447	-3.72226	0.000197446	0.000645702	dcr:108216304	zinc finger protein 593
TRINITY_DN13226_c0_g1_i1	15.6588	-3.13581	0.842447	-3.72226	0.000197446	0.000645702	dcr:108210259	chitinase 3
TRINITY_DN31500_c0_g1_i1	15.6588	-3.13581	0.842447	-3.72226	0.000197446	0.000645702	dcr:108219006	heat shock protein 90-2-like
TRINITY_DN14363_c19_g25_i1	15.6588	-3.13581	0.842447	-3.72226	0.000197446	0.000645702	dcr:108219968	cytochrome b6
TRINITY_DN13130_c0_g10_i2	39.6156	-3.15492	0.535682	-5.88953	3.87288e-09	2.71501e-08	dcr:108208530	ribulose bisphosphate carboxylase small chain 1B, chloroplastic-like
TRINITY_DN15542_c0_g2_i1	7.9856	-3.16751	1.18231	-2.67909	0.00738234	0.0158657	dcr:108209072	argininosuccinate synthase, chloroplastic
TRINITY_DN13629_c0_g1_i1	7.9856	-3.16751	1.18231	-2.67909	0.00738234	0.0158657	dcr:108205379	biotin carboxylase 1, chloroplastic
TRINITY_DN13078_c0_g4_i1	7.9856	-3.16751	1.18231	-2.67909	0.00738234	0.0158657	dcr:108223810	nascent polypeptide-associated complex subunit beta-like
TRINITY_DN13118_c0_g2_i1	7.9856	-3.16751	1.18231	-2.67909	0.00738234	0.0158657	dcr:108209943	coatomer subunit zeta-2-like
TRINITY_DN11643_c0_g1_i1	7.9856	-3.16751	1.18231	-2.67909	0.00738234	0.0158657	dcr:108223602	pyrophosphate--fructose 6-phosphate 1-phosphotransferase subunit alpha
TRINITY_DN12237_c1_g1_i1	7.9856	-3.16751	1.18231	-2.67909	0.00738234	0.0158657	dcr:108220220	calmodulin-like protein 7
TRINITY_DN3892_c0_g2_i1	7.9856	-3.16751	1.18231	-2.67909	0.00738234	0.0158657	dcr:108199867	uncharacterized protein LOC108199867
TRINITY_DN4713_c0_g1_i1	7.9856	-3.16751	1.18231	-2.67909	0.00738234	0.0158657	dcr:108224084	protein EXORDIUM-like 3
TRINITY_DN8870_c0_g1_i1	7.9856	-3.16751	1.18231	-2.67909	0.00738234	0.0158657	dcr:108223462	lysine--tRNA ligase
TRINITY_DN13929_c0_g3_i1	7.9856	-3.16751	1.18231	-2.67909	0.00738234	0.0158657	dcr:108227938	40S ribosomal protein S12-like
TRINITY_DN12580_c0_g1_i1	15.9712	-3.16752	0.840583	-3.76824	0.000164402	0.000546131	dcr:108200219	50S ribosomal protein L1, chloroplastic
TRINITY_DN31036_c3_g5_i1	24.2692	-3.18828	0.687275	-4.63901	3.5008e-06	1.58985e-05	dcr:108205111	SKP1-like protein 1A
TRINITY_DN12309_c0_g1_i1	73.1201	-3.19513	0.400482	-7.97822	1.48456e-15	1.67902e-14	dcr:108217757	29 kDa ribonucleoprotein A, chloroplastic-like
TRINITY_DN8218_c0_g1_i1	8.29803	-3.22892	1.17754	-2.7421	0.00610486	0.0136138	dcr:108193608	probable 60S ribosomal protein L14
TRINITY_DN12053_c0_g1_i1	8.29803	-3.22892	1.17754	-2.7421	0.00610486	0.0136138	dcr:108207075	thylakoid lumenal protein TL20.3, chloroplastic
TRINITY_DN13840_c0_g1_i1	8.29803	-3.22892	1.17754	-2.7421	0.00610486	0.0136138	dcr:108208852	puromycin-sensitive aminopeptidase isoform X1
TRINITY_DN14240_c0_g2_i1	8.29803	-3.22892	1.17754	-2.7421	0.00610486	0.0136138	dcr:108227347	ADP,ATP carrier protein, mitochondrial-like
TRINITY_DN314_c0_g1_i1	8.29803	-3.22892	1.17754	-2.7421	0.00610486	0.0136138	dcr:108214535	protein PHLOEM PROTEIN 2-LIKE A1-like
TRINITY_DN12439_c0_g1_i1	8.29803	-3.22892	1.17754	-2.7421	0.00610486	0.0136138	dcr:108193339	probable pyridoxal 5'-phosphate synthase subunit PDX1
TRINITY_DN15879_c0_g1_i1	8.29803	-3.22892	1.17754	-2.7421	0.00610486	0.0136138	dcr:108219733	photosynthetic NDH subunit of subcomplex B 1, chloroplastic
TRINITY_DN10052_c0_g2_i1	8.29803	-3.22892	1.17754	-2.7421	0.00610486	0.0136138	dcr:108200292	uncharacterized protein LOC108200292
TRINITY_DN13871_c0_g4_i1	8.29803	-3.22892	1.17754	-2.7421	0.00610486	0.0136138	dcr:108216471	probable histone H2A.1
TRINITY_DN18142_c0_g1_i1	16.5961	-3.22892	0.837035	-3.85757	0.000114522	0.00039376	dcr:108192299	SEC12-like protein 2
TRINITY_DN13380_c0_g1_i1	24.8941	-3.22892	0.685336	-4.71144	2.45971e-06	1.14769e-05	dcr:108227189	NADH dehydrogenase [ubiquinone] 1 beta subcomplex subunit 9
TRINITY_DN10386_c0_g2_i3	24.8941	-3.22892	0.685336	-4.71144	2.45971e-06	1.14769e-05	dcr:108205517	60S ribosomal protein L18-2
TRINITY_DN10997_c0_g2_i1	24.8941	-3.22892	0.685336	-4.71144	2.45971e-06	1.14769e-05	dcr:108202752	photosystem II 5 kDa protein, chloroplastic
TRINITY_DN13285_c0_g1_i1	83.9175	-3.24684	0.379106	-8.56449	1.0856e-17	1.37972e-16	dcr:108200480	photosystem I reaction center subunit II, chloroplastic-like
[truncated: 1,387 more rows]

## Sheet: GC-3 DEGs
Supplementary file 2 (B): Differentially expressed genes (DEGs) among healthy and infected samples of GC-3.
Raw-ID	baseMean	log2FoldChange	lfcSE	stat	pvalue	padj	df	DCR-ID (From KOBAS-i)	Gene Product
TRINITY_DN10368_c0_g2_i1	113.081	9.54364	1.45564	6.5563	5.51586e-11	7.01113e-10	T	dcr:108226456	pathogenesis-related protein PR-1 type-like
TRINITY_DN1682_c0_g2_i1	101.923	9.39377	1.45678	6.44831	1.13102e-10	1.38409e-09	T	dcr:108222754	DNA-directed RNA polymerase II subunit 1
TRINITY_DN13644_c1_g4_i1	99.2095	9.35483	1.45709	6.4202	1.36098e-10	1.6611e-09	T	dcr:108206103	protein CURVATURE THYLAKOID 1A, chloroplastic
TRINITY_DN15911_c0_g2_i1	89.2584	9.20234	1.45842	6.30982	2.7936e-10	3.31296e-09	T	dcr:108218737	protein VACUOLELESS1
TRINITY_DN4575_c0_g1_i1	79.0058	9.02631	1.46013	6.18186	6.33517e-10	7.30582e-09	T	dcr:108216171	acyl-coenzyme A thioesterase 8-like
TRINITY_DN10807_c0_g2_i1	70.864	8.86941	1.46185	6.06726	1.30113e-09	1.46619e-08	T	dcr:108219405	serine acetyltransferase 1, chloroplastic
TRINITY_DN1872_c0_g2_i1	69.3562	8.83838	1.46221	6.04453	1.49844e-09	1.67622e-08	T	dcr:108192273	elongation factor G-2, mitochondrial
TRINITY_DN2941_c0_g1_i1	67.2454	8.79379	1.46275	6.01183	1.83437e-09	2.02735e-08	T	dcr:108223316	increased DNA methylation 1-like
TRINITY_DN13553_c0_g1_i1	66.9438	8.78731	1.46283	6.00707	1.889e-09	2.08273e-08	T	dcr:108199313	probable glutathione S-transferase
TRINITY_DN20426_c0_g1_i1	66.6423	8.78079	1.46291	6.00229	1.94549e-09	2.1433e-08	T	dcr:108220321	glycine-rich protein DC7.1
TRINITY_DN8787_c0_g1_i1	58.802	8.60022	1.46528	5.86933	4.37556e-09	4.71141e-08	T	dcr:108214520	thioredoxin H-type 1
TRINITY_DN3024_c0_g2_i1	56.6912	8.54748	1.46603	5.83034	5.53147e-09	5.88716e-08	T	dcr:108222965	CBL-interacting serine/threonine-protein kinase 24 isoform X1
TRINITY_DN13800_c0_g3_i1	56.0881	8.53205	1.46626	5.81892	5.92298e-09	6.27963e-08	T	dcr:108195393	desiccation protectant protein Lea14 homolog
TRINITY_DN12565_c0_g1_i4	42.8199	8.14264	1.47287	5.52841	3.23155e-08	3.20002e-07	T	dcr:108193400	ferritin, chloroplastic
TRINITY_DN14306_c1_g1_i4	41.3122	8.09092	1.4739	5.48947	4.03143e-08	3.96085e-07	T	dcr:12598541	ribosomal protein S3
TRINITY_DN13687_c0_g1_i1	40.4075	8.05898	1.47455	5.46537	4.61931e-08	4.50635e-07	T	dcr:108200468	1-aminocyclopropane-1-carboxylate oxidase-like
TRINITY_DN12821_c0_g1_i2	33.4719	7.78731	1.48077	5.25897	1.44863e-07	1.34297e-06	T	dcr:108223491	LOW QUALITY PROTEIN: cucumber peeling cupredoxin-like
TRINITY_DN14323_c0_g2_i2	33.1704	7.77425	1.4811	5.24898	1.52942e-07	1.41218e-06	T	dcr:108214111	aldehyde dehydrogenase family 2 member B4, mitochondrial-like
TRINITY_DN14240_c0_g1_i1	32.8688	7.76108	1.48143	5.23889	1.61541e-07	1.48364e-06	T	dcr:108192481	ADP,ATP carrier protein 1, mitochondrial-like
TRINITY_DN12430_c0_g1_i1	32.8688	7.76108	1.48143	5.23889	1.61541e-07	1.48364e-06	T	dcr:108193275	hydroquinone glucosyltransferase-like
TRINITY_DN14131_c0_g1_i1	32.2657	7.73436	1.48213	5.21842	1.80458e-07	1.64861e-06	T	dcr:108200606	caffeoyl-CoA O-methyltransferase-like
TRINITY_DN14274_c2_g7_i4	30.1549	7.63675	1.48478	5.14336	2.69874e-07	2.40962e-06	T	dcr:108223918	thiol protease SEN102-like
TRINITY_DN12052_c0_g1_i1	27.1394	7.48475	1.48931	5.02565	5.01721e-07	4.34489e-06	T	dcr:108206687	probable NAD(P)H dehydrogenase (quinone) FQR1-like 1 isoform X1
TRINITY_DN14054_c0_g1_i2	27.1394	7.48475	1.48931	5.02565	5.01721e-07	4.34489e-06	T	dcr:108214021	clathrin heavy chain 1 isoform X1
TRINITY_DN6550_c0_g1_i1	147.678	7.47805	1.03445	7.22903	4.86473e-13	7.08363e-12	T	dcr:108209731	uncharacterized protein LOC108209731
TRINITY_DN13637_c0_g1_i1	26.5363	7.45232	1.49034	5.00041	5.72073e-07	4.911e-06	T	dcr:108210231	abscisic acid 8'-hydroxylase 2-like
TRINITY_DN6456_c0_g1_i1	26.2347	7.43584	1.49088	4.98756	6.11467e-07	5.2103e-06	T	dcr:108224892	ethylene-responsive transcription factor ERF015-like
TRINITY_DN10166_c0_g2_i2	26.2347	7.43584	1.49088	4.98756	6.11467e-07	5.2103e-06	T	dcr:108218481	delta(12)-fatty-acid desaturase FAD2-like
TRINITY_DN45359_c0_g1_i1	26.2347	7.43584	1.49088	4.98756	6.11467e-07	5.2103e-06	T	dcr:108204446	importin-4
TRINITY_DN13914_c0_g1_i2	25.9332	7.41916	1.49142	4.97454	6.54015e-07	5.55229e-06	T	dcr:108226430	E3 ubiquitin-protein ligase UPL2-like
TRINITY_DN11606_c0_g2_i2	24.1239	7.31482	1.49501	4.89282	9.94023e-07	8.19194e-06	T	dcr:108193525	probable inactive poly [ADP-ribose] polymerase SRO5
TRINITY_DN14306_c1_g1_i3	23.8223	7.29667	1.49566	4.87855	1.06869e-06	8.75502e-06	T	dcr:12598541	ribosomal protein S3
TRINITY_DN14257_c0_g1_i1	23.8223	7.29667	1.49566	4.87855	1.06869e-06	8.75502e-06	T	dcr:108216749	elongation factor 1-alpha
TRINITY_DN10703_c0_g2_i1	22.9177	7.24082	1.49773	4.83453	1.33462e-06	1.0799e-05	T	dcr:108227226	oxygen-evolving enhancer protein 2, chloroplastic
TRINITY_DN9874_c0_g1_i1	22.9177	7.24082	1.49773	4.83453	1.33462e-06	1.0799e-05	T	dcr:108215204	putative G3BP-like protein
TRINITY_DN14006_c0_g2_i2	22.3146	7.20235	1.4992	4.80411	1.5544e-06	1.23886e-05	T	dcr:108219100	isocitrate dehydrogenase [NADP], chloroplastic
TRINITY_DN13828_c0_g2_i6	22.3146	7.20235	1.4992	4.80411	1.5544e-06	1.23886e-05	T	dcr:108213163	cell wall protein IFF6-like
TRINITY_DN14313_c24_g44_i1	22.3146	7.20235	1.4992	4.80411	1.5544e-06	1.23886e-05	T	dcr:108203778	LOW QUALITY PROTEIN: photosystem II CP43 reaction center protein
TRINITY_DN10993_c0_g1_i1	21.1084	7.12218	1.50237	4.74063	2.13053e-06	1.66817e-05	T	dcr:108196505	linoleate 13S-lipoxygenase 3-1, chloroplastic-like
TRINITY_DN13777_c0_g2_i2	21.1084	7.12218	1.50237	4.74063	2.13053e-06	1.66817e-05	T	dcr:108219129	fructose-bisphosphate aldolase cytoplasmic isozyme
TRINITY_DN42568_c0_g1_i1	20.8069	7.10142	1.50323	4.7241	2.31135e-06	1.79347e-05	T	dcr:108200052	protein phosphatase 2C 37
TRINITY_DN13482_c0_g1_i1	20.8069	7.10142	1.50323	4.7241	2.31135e-06	1.79347e-05	T	dcr:108209795	probable aquaporin TIP1-1
TRINITY_DN7779_c0_g1_i1	20.8069	7.10142	1.50323	4.7241	2.31135e-06	1.79347e-05	T	dcr:108206261	2-methylene-furan-3-one reductase-like
TRINITY_DN13624_c0_g1_i1	20.7767	7.09954	1.53686	4.61951	3.8464e-06	2.86954e-05	T	dcr:108209349	polyubiquitin-like
TRINITY_DN12800_c0_g1_i1	20.5053	7.08036	1.50409	4.70739	2.50912e-06	1.92314e-05	T	dcr:108227602	polyol transporter 5-like
TRINITY_DN13781_c0_g1_i1	20.2038	7.05898	1.50501	4.69032	2.72779e-06	2.07577e-05	T	dcr:108216598	40S ribosomal protein S23
TRINITY_DN13611_c0_g1_i4	20.2038	7.05898	1.50501	4.69032	2.72779e-06	2.07577e-05	T	dcr:108227225	2,3-bisphosphoglycerate-independent phosphoglycerate mutase
TRINITY_DN2702_c0_g2_i1	20.1736	7.05705	1.54082	4.58006	4.64847e-06	3.38793e-05	T	dcr:108194227	major allergen Api g 1, isoallergen 1-like
TRINITY_DN13310_c0_g1_i3	19.6007	7.01526	1.50693	4.65533	3.2347e-06	2.43999e-05	T	dcr:108199732	protein IQ-DOMAIN 14
TRINITY_DN2692_c0_g1_i1	19.6007	7.01526	1.50693	4.65533	3.2347e-06	2.43999e-05	T	dcr:108224102	plant intracellular Ras-group-related LRR protein 6
TRINITY_DN2319_c0_g2_i1	19.2991	6.99289	1.50791	4.63747	3.52701e-06	2.6489e-05	T	dcr:108224791	RING-H2 finger protein ATL54-like
TRINITY_DN14054_c0_g1_i16	19.2991	6.99289	1.50791	4.63747	3.52701e-06	2.6489e-05	T	dcr:108214021	clathrin heavy chain 1 isoform X1
TRINITY_DN14280_c0_g2_i6	18.9976	6.97017	1.50895	4.61921	3.85197e-06	2.86954e-05	T	dcr:108196026	S-adenosylmethionine decarboxylase proenzyme
TRINITY_DN13558_c0_g1_i1	18.696	6.94709	1.51003	4.60064	4.21204e-06	3.096e-05	T	dcr:108214933	oxysterol-binding protein-related protein 3A
TRINITY_DN13266_c0_g1_i2	18.6302	6.94222	1.69462	4.09662	4.19222e-05	0.000255044	T	dcr:108197614	cytochrome P450 87A3-like
TRINITY_DN13638_c0_g1_i2	18.3945	6.92363	1.51114	4.58172	4.6116e-06	3.36461e-05	T	dcr:108223629	60S ribosomal protein L4
TRINITY_DN12722_c0_g12_i1	18.0929	6.89978	1.51229	4.56246	5.05565e-06	3.66342e-05	T	dcr:108193802	uncharacterized protein PHLOEM PROTEIN 2-LIKE A4-like
TRINITY_DN13368_c0_g1_i1	17.1883	6.82578	1.51599	4.50254	6.71474e-06	4.78278e-05	T	dcr:108217674	pathogenesis-related protein PR-4-like
TRINITY_DN10386_c0_g2_i3	16.8867	6.80025	1.51732	4.48176	7.40294e-06	5.24052e-05	T	dcr:108205517	60S ribosomal protein L18-2
TRINITY_DN13658_c0_g1_i1	16.8867	6.80025	1.51732	4.48176	7.40294e-06	5.24052e-05	T	dcr:108224871	uncharacterized protein LOC108224871
TRINITY_DN13544_c0_g1_i2	16.2836	6.74778	1.52013	4.43895	9.03996e-06	6.24875e-05	T	dcr:108222893	xylose isomerase
TRINITY_DN14077_c3_g1_i1	16.2836	6.74778	1.52013	4.43895	9.03996e-06	6.24875e-05	T	dcr:108195794	pleiotropic drug resistance protein 1-like
TRINITY_DN4250_c0_g1_i1	16.2836	6.74778	1.52013	4.43895	9.03996e-06	6.24875e-05	T	dcr:108228059	F-box/LRR-repeat MAX2 homolog A
TRINITY_DN13564_c0_g1_i1	16.2836	6.74778	1.52013	4.43895	9.03996e-06	6.24875e-05	T	dcr:108200666	cytosolic sulfotransferase 13-like
TRINITY_DN14148_c0_g1_i2	15.6805	6.69333	1.52317	4.39433	1.11114e-05	7.54828e-05	T	dcr:108222166	flavin-dependent oxidoreductase FOX5-like
TRINITY_DN12307_c0_g3_i3	15.6805	6.69333	1.52317	4.39433	1.11114e-05	7.54828e-05	T	dcr:108214434	universal stress protein PHOS34
TRINITY_DN13845_c0_g2_i2	15.6805	6.69333	1.52317	4.39433	1.11114e-05	7.54828e-05	T	dcr:108223315	programmed cell death protein 4-like
TRINITY_DN13249_c0_g1_i4	15.379	6.66532	1.52479	4.3713	1.23508e-05	8.3004e-05	T	dcr:108206076	copper transport protein ATX1
TRINITY_DN13549_c0_g1_i2	15.379	6.66532	1.52479	4.3713	1.23508e-05	8.3004e-05	T	dcr:108193136	eukaryotic translation initiation factor 5A-4-like
TRINITY_DN10125_c0_g1_i2	15.0774	6.63675	1.52647	4.34776	1.37534e-05	9.18934e-05	T	dcr:108224450	ubiquinol oxidase, mitochondrial-like
TRINITY_DN3804_c0_g1_i1	15.0774	6.63675	1.52647	4.34776	1.37534e-05	9.18934e-05	T	dcr:108202000	defensin-like protein 1
TRINITY_DN12722_c0_g8_i1	14.7759	6.6076	1.52823	4.32369	1.53441e-05	0.000101248	T	dcr:108193771	protein PHLOEM PROTEIN 2-LIKE A1-like
TRINITY_DN14288_c0_g2_i4	14.7759	6.6076	1.52823	4.32369	1.53441e-05	0.000101248	T	dcr:108227407	ATP-dependent RNA helicase-like protein DB10
TRINITY_DN13262_c0_g2_i1	14.7759	6.6076	1.52823	4.32369	1.53441e-05	0.000101248	T	dcr:108210922	tropinone reductase homolog At5g06060
TRINITY_DN8201_c0_g1_i1	79.8295	6.58369	1.04315	6.31134	2.76625e-10	3.28617e-09	T	dcr:108202000	defensin-like protein 1
TRINITY_DN13436_c0_g2_i1	14.4743	6.57786	1.53007	4.29906	1.71522e-05	0.000112213	T	dcr:108210906	mannitol dehydrogenase-like
TRINITY_DN2086_c0_g1_i1	14.4743	6.57786	1.53007	4.29906	1.71522e-05	0.000112213	T	dcr:108194558	uncharacterized protein LOC108194558
TRINITY_DN14180_c0_g3_i1	14.4743	6.57786	1.53007	4.29906	1.71522e-05	0.000112213	T	dcr:108202978	glycine dehydrogenase (decarboxylating), mitochondrial
TRINITY_DN42892_c0_g2_i1	14.1728	6.54748	1.53199	4.27385	1.92124e-05	0.000124745	T	dcr:108218770	heme-binding-like protein At3g10130, chloroplastic
TRINITY_DN3618_c0_g2_i1	14.1728	6.54748	1.53199	4.27385	1.92124e-05	0.000124745	T	dcr:108215169	uncharacterized protein LOC108215169
TRINITY_DN9670_c0_g1_i2	14.1728	6.54748	1.53199	4.27385	1.92124e-05	0.000124745	T	dcr:108215344	V-type proton ATPase subunit D
TRINITY_DN8430_c0_g2_i1	14.1728	6.54748	1.53199	4.27385	1.92124e-05	0.000124745	T	dcr:108205689	ornithine aminotransferase, mitochondrial
TRINITY_DN13450_c0_g1_i1	13.8712	6.51646	1.53399	4.24804	2.15653e-05	0.000138588	T	dcr:108195308	mitochondrial phosphate carrier protein 2, mitochondrial-like
TRINITY_DN14272_c0_g2_i5	13.8712	6.51646	1.53399	4.24804	2.15653e-05	0.000138588	T	dcr:108219781	40S ribosomal protein S4-like
TRINITY_DN12418_c0_g1_i1	13.8712	6.51646	1.53399	4.24804	2.15653e-05	0.000138588	T	dcr:108202729	putative receptor-like protein kinase At4g00960
TRINITY_DN13464_c0_g1_i3	13.8383	6.5133	1.62673	4.00393	6.22985e-05	0.000367037	T	dcr:108211550	dehydration-responsive element-binding protein 2A-like
TRINITY_DN9689_c0_g1_i1	13.5697	6.48475	1.53609	4.22158	2.42594e-05	0.000154535	T	dcr:108223626	aquaporin PIP2-1-like
TRINITY_DN14070_c2_g1_i2	13.5697	6.48475	1.53609	4.22158	2.42594e-05	0.000154535	T	dcr:108213009	ATP-dependent 6-phosphofructokinase 6-like
TRINITY_DN14296_c0_g3_i3	13.5697	6.48475	1.53609	4.22158	2.42594e-05	0.000154535	T	dcr:108195886	probable protein phosphatase 2C 50
TRINITY_DN14201_c0_g1_i1	13.5697	6.48475	1.53609	4.22158	2.42594e-05	0.000154535	T	dcr:108214866	NAC domain-containing protein 91-like
TRINITY_DN13925_c0_g1_i2	13.5697	6.48475	1.53609	4.22158	2.42594e-05	0.000154535	T	dcr:108225792	CCG-binding protein 1
TRINITY_DN14229_c0_g23_i1	13.2681	6.45233	1.5383	4.19446	2.73523e-05	0.000172014	T	dcr:108227913	protein disulfide-isomerase-like
TRINITY_DN41774_c0_g1_i1	13.2681	6.45233	1.5383	4.19446	2.73523e-05	0.000172014	T	dcr:108218348	probable LRR receptor-like serine/threonine-protein kinase At1g53430 isoform X1
TRINITY_DN14164_c0_g3_i1	13.2681	6.45233	1.5383	4.19446	2.73523e-05	0.000172014	T	dcr:108210478	eukaryotic translation initiation factor 3 subunit I-like
TRINITY_DN10714_c0_g1_i1	13.2681	6.45233	1.5383	4.19446	2.73523e-05	0.000172014	T	dcr:108226904	protein translation factor SUI1 homolog
TRINITY_DN10710_c0_g1_i1	13.2681	6.45233	1.5383	4.19446	2.73523e-05	0.000172014	T	dcr:108204945	uncharacterized protein LOC108204945
TRINITY_DN13921_c0_g2_i5	12.9666	6.41916	1.54061	4.16663	3.09129e-05	0.000192564	T	dcr:108218952	nitrate reductase [NADH]-like
TRINITY_DN14112_c1_g1_i1	12.9666	6.41916	1.54061	4.16663	3.09129e-05	0.000192564	T	dcr:108202499	coatomer subunit gamma-2-like isoform X2
TRINITY_DN13689_c0_g3_i3	12.9666	6.41916	1.54061	4.16663	3.09129e-05	0.000192564	T	dcr:108193625	pathogenesis-related protein A
TRINITY_DN3058_c0_g2_i1	12.9666	6.41916	1.54061	4.16663	3.09129e-05	0.000192564	T	dcr:108214355	DNA-directed RNA polymerase III subunit 2-like isoform X2
TRINITY_DN997_c0_g1_i1	12.8062	6.40136	1.55051	4.12856	3.65045e-05	0.000224758	T	dcr:108218973	DEAD-box ATP-dependent RNA helicase 20 isoform X2
TRINITY_DN14280_c0_g2_i1	12.665	6.38521	1.54304	4.13807	3.50236e-05	0.000215833	T	dcr:108196026	S-adenosylmethionine decarboxylase proenzyme
TRINITY_DN42897_c0_g1_i3	12.665	6.38521	1.54304	4.13807	3.50236e-05	0.000215833	T	dcr:108209941	patatin-like protein 6
TRINITY_DN13626_c0_g2_i1	12.665	6.38521	1.54304	4.13807	3.50236e-05	0.000215833	T	dcr:108227736	phenylalanine ammonia-lyase 1
TRINITY_DN13682_c0_g4_i2	12.665	6.38521	1.54304	4.13807	3.50236e-05	0.000215833	T	dcr:108227427	carotenoid 9,10(9',10')-cleavage dioxygenase 1-like
TRINITY_DN11727_c0_g3_i1	12.665	6.38521	1.54304	4.13807	3.50236e-05	0.000215833	T	dcr:108198657	defensin-like protein 2
TRINITY_DN12162_c0_g2_i1	12.665	6.38521	1.54304	4.13807	3.50236e-05	0.000215833	T	dcr:108209623	vignain-like
TRINITY_DN13492_c0_g1_i1	12.665	6.38521	1.54304	4.13807	3.50236e-05	0.000215833	T	dcr:108219887	probable serine/threonine-protein kinase WNK11
TRINITY_DN5195_c0_g1_i2	12.6568	6.38441	1.54931	4.12081	3.77549e-05	0.000232043	T	dcr:108214685	putative receptor-like protein kinase At1g72540
TRINITY_DN9190_c0_g2_i1	12.6431	6.38297	1.59434	4.00353	6.24041e-05	0.000367502	T	dcr:108200256	uncharacterized protein At2g17340-like
TRINITY_DN7465_c0_g1_i2	12.3635	6.35045	1.5456	4.10873	3.97834e-05	0.000242781	T	dcr:108214166	protein CROWDED NUCLEI 1
TRINITY_DN9325_c0_g1_i1	12.3635	6.35045	1.5456	4.10873	3.97834e-05	0.000242781	T	dcr:108204834	S-adenosylmethionine synthase 2-like
TRINITY_DN13793_c0_g2_i2	12.0619	6.31482	1.54829	4.07858	4.53121e-05	0.000273617	T	dcr:108193277	NAC domain-containing protein 83-like
TRINITY_DN14203_c0_g2_i2	12.0619	6.31482	1.54829	4.07858	4.53121e-05	0.000273617	T	dcr:108200536	superoxide dismutase [Cu-Zn]
TRINITY_DN10604_c0_g1_i1	11.7604	6.2783	1.55113	4.04756	5.17548e-05	0.00030914	T	dcr:108192215	extensin-3-like
TRINITY_DN20278_c0_g1_i1	11.7604	6.2783	1.55113	4.04756	5.17548e-05	0.00030914	T	dcr:108223702	laccase-14-like isoform X2
TRINITY_DN13687_c0_g4_i1	11.7604	6.2783	1.55113	4.04756	5.17548e-05	0.00030914	T	dcr:108200468	1-aminocyclopropane-1-carboxylate oxidase-like
TRINITY_DN13737_c0_g1_i4	11.7604	6.2783	1.55113	4.04756	5.17548e-05	0.00030914	T	dcr:108208983	aquaporin PIP1-3
TRINITY_DN13969_c0_g1_i2	11.7604	6.2783	1.55113	4.04756	5.17548e-05	0.00030914	T	dcr:108208169	geraniol 8-hydroxylase-like
TRINITY_DN13343_c0_g5_i1	11.7604	6.2783	1.55113	4.04756	5.17548e-05	0.00030914	T	dcr:108193732	allene oxide cyclase 4, chloroplastic-like
TRINITY_DN8276_c1_g3_i1	11.722	6.27386	1.72587	3.63519	0.000277779	0.00137633	T	dcr:108220164	glycine-rich protein DC9.1 isoform X3
TRINITY_DN13761_c0_g1_i3	11.4589	6.24082	1.55413	4.01563	5.92881e-05	0.0003496	T	dcr:108209368	ATP-dependent zinc metalloprotease FTSH 10, mitochondrial-like isoform X1
TRINITY_DN9686_c0_g1_i1	11.4589	6.24082	1.55413	4.01563	5.92881e-05	0.0003496	T	dcr:108196729	mitochondrial dicarboxylate/tricarboxylate transporter DTC-like
TRINITY_DN9148_c0_g2_i1	11.4589	6.24082	1.55413	4.01563	5.92881e-05	0.0003496	T	dcr:108209286	protein TOC75-3, chloroplastic-like
TRINITY_DN12261_c0_g1_i1	11.4589	6.24082	1.55413	4.01563	5.92881e-05	0.0003496	T	dcr:108204416	photosystem I reaction center subunit III, chloroplastic-like
TRINITY_DN11607_c0_g1_i1	11.4589	6.24082	1.55413	4.01563	5.92881e-05	0.0003496	T	dcr:108208907	uncharacterized protein LOC108208907
TRINITY_DN14222_c0_g2_i5	11.1573	6.20235	1.55731	3.98273	6.81281e-05	0.000396309	T	dcr:108214743	DNA-binding protein SMUBP-2
TRINITY_DN14149_c2_g8_i1	11.1573	6.20235	1.55731	3.98273	6.81281e-05	0.000396309	T	dcr:108212952	uncharacterized protein LOC108212952
TRINITY_DN8233_c0_g1_i1	11.1573	6.20235	1.55731	3.98273	6.81281e-05	0.000396309	T	dcr:108227939	non-specific lipid-transfer protein-like
TRINITY_DN14138_c0_g1_i1	11.1573	6.20235	1.55731	3.98273	6.81281e-05	0.000396309	T	dcr:108227378	BEL1-like homeodomain protein 1
TRINITY_DN13121_c0_g1_i1	11.1573	6.20235	1.55731	3.98273	6.81281e-05	0.000396309	T	dcr:108193972	uncharacterized protein LOC108193972
TRINITY_DN12727_c0_g2_i4	11.1573	6.20235	1.55731	3.98273	6.81281e-05	0.000396309	T	dcr:108218558	E3 SUMO-protein ligase SIZ1
TRINITY_DN14017_c0_g1_i4	10.9914	6.18098	1.59136	3.88408	0.000102718	0.000575922	T	dcr:108196227	phosphoenolpyruvate carboxykinase [ATP]-like
TRINITY_DN6634_c0_g1_i1	10.8558	6.16282	1.56068	3.94881	7.85401e-05	0.000450236	T	dcr:108223629	60S ribosomal protein L4
TRINITY_DN14345_c0_g4_i10	10.8558	6.16282	1.56068	3.94881	7.85401e-05	0.000450236	T	dcr:12598576	NADH dehydrogenase subunit 2
TRINITY_DN11754_c0_g2_i1	10.8558	6.16282	1.56068	3.94881	7.85401e-05	0.000450236	T	dcr:108223702	laccase-14-like isoform X2
TRINITY_DN10368_c0_g1_i1	10.8558	6.16282	1.56068	3.94881	7.85401e-05	0.000450236	T	dcr:108226456	pathogenesis-related protein PR-1 type-like
TRINITY_DN317_c0_g1_i1	10.8558	6.16282	1.56068	3.94881	7.85401e-05	0.000450236	T	dcr:108196191	protein HOTHEAD-like
TRINITY_DN2215_c0_g2_i2	10.8558	6.16282	1.56068	3.94881	7.85401e-05	0.000450236	T	dcr:108222914	ABC transporter G family member 29
TRINITY_DN13739_c3_g2_i1	10.8558	6.16282	1.56068	3.94881	7.85401e-05	0.000450236	T	dcr:108215412	calmodulin-7
TRINITY_DN10549_c0_g1_i1	10.8558	6.16282	1.56068	3.94881	7.85401e-05	0.000450236	T	dcr:108195871	pantothenate kinase 2
TRINITY_DN13439_c0_g1_i2	10.8558	6.16282	1.56068	3.94881	7.85401e-05	0.000450236	T	dcr:108204401	CASP-like protein 2B2
TRINITY_DN13052_c0_g1_i1	10.6954	6.14153	1.57561	3.89787	9.7042e-05	0.000546317	T	dcr:108227431	cytochrome P450 98A2
TRINITY_DN14329_c6_g3_i1	10.5542	6.12218	1.56425	3.91381	9.08516e-05	0.000514826	T	dcr:12598555	cytochrome oxidase subunit 1
TRINITY_DN13609_c0_g1_i1	10.5542	6.12218	1.56425	3.91381	9.08516e-05	0.000514826	T	dcr:108215250	probable protein phosphatase 2C 50
TRINITY_DN14272_c0_g2_i4	10.5542	6.12218	1.56425	3.91381	9.08516e-05	0.000514826	T	dcr:108219781	40S ribosomal protein S4-like
TRINITY_DN13016_c0_g1_i2	10.5542	6.12218	1.56425	3.91381	9.08516e-05	0.000514826	T	dcr:108227785	4-hydroxyphenylpyruvate dioxygenase
TRINITY_DN13062_c0_g4_i1	10.5542	6.12218	1.56425	3.91381	9.08516e-05	0.000514826	T	dcr:108219356	protein EARLY RESPONSIVE TO DEHYDRATION 15-like
TRINITY_DN12307_c0_g3_i2	10.5542	6.12218	1.56425	3.91381	9.08516e-05	0.000514826	T	dcr:108214434	universal stress protein PHOS34
TRINITY_DN13239_c0_g1_i2	10.5542	6.12218	1.56425	3.91381	9.08516e-05	0.000514826	T	dcr:108203808	far upstream element-binding protein 2-like
TRINITY_DN10366_c0_g2_i1	10.2527	6.08036	1.56805	3.87765	0.000105469	0.000587055	T	dcr:108209094	aquaporin TIP2-1
TRINITY_DN13334_c0_g1_i1	10.2527	6.08036	1.56805	3.87765	0.000105469	0.000587055	T	dcr:108223209	1-aminocyclopropane-1-carboxylate oxidase
TRINITY_DN8341_c0_g1_i1	10.2527	6.08036	1.56805	3.87765	0.000105469	0.000587055	T	dcr:108224396	NADH--cytochrome b5 reductase 1
TRINITY_DN10925_c0_g2_i1	10.2527	6.08036	1.56805	3.87765	0.000105469	0.000587055	T	dcr:108209261	expansin-like A2
TRINITY_DN13985_c0_g1_i1	10.2527	6.08036	1.56805	3.87765	0.000105469	0.000587055	T	dcr:108206744	vignain-like
TRINITY_DN13401_c0_g1_i1	10.2527	6.08036	1.56805	3.87765	0.000105469	0.000587055	T	dcr:108213103	probable protein phosphatase 2C 44
TRINITY_DN13787_c0_g1_i2	10.2527	6.08036	1.56805	3.87765	0.000105469	0.000587055	T	dcr:108214392	acyl-coenzyme A oxidase 3, peroxisomal-like isoform X3
TRINITY_DN13916_c0_g1_i1	10.2527	6.08036	1.56805	3.87765	0.000105469	0.000587055	T	dcr:108192680	60S ribosomal protein L26-1
TRINITY_DN14281_c14_g16_i1	10.2527	6.08036	1.56805	3.87765	0.000105469	0.000587055	T	dcr:12598637	ATP synthase F0 subunit 9
TRINITY_DN14281_c14_g15_i1	10.2527	6.08036	1.56805	3.87765	0.000105469	0.000587055	T	dcr:12598637	ATP synthase F0 subunit 9
TRINITY_DN14337_c5_g5_i5	10.2527	6.08036	1.56805	3.87765	0.000105469	0.000587055	T	dcr:108211101	heat shock protein 83
TRINITY_DN14104_c0_g1_i1	9.95111	6.03729	1.5721	3.84027	0.0001229	0.000671087	T	dcr:108199936	60S acidic ribosomal protein P0
TRINITY_DN14122_c0_g2_i2	9.95111	6.03729	1.5721	3.84027	0.0001229	0.000671087	T	dcr:108199556	NADP-dependent malic enzyme
TRINITY_DN13741_c0_g4_i1	9.95111	6.03729	1.5721	3.84027	0.0001229	0.000671087	T	dcr:108196934	snakin-2-like
TRINITY_DN13354_c0_g1_i1	9.95111	6.03729	1.5721	3.84027	0.0001229	0.000671087	T	dcr:108223962	uncharacterized protein LOC108223962
TRINITY_DN12141_c0_g1_i1	9.95111	6.03729	1.5721	3.84027	0.0001229	0.000671087	T	dcr:108205401	isoflavone reductase homolog
TRINITY_DN12954_c0_g1_i1	9.95111	6.03729	1.5721	3.84027	0.0001229	0.000671087	T	dcr:108228023	glutamate-1-semialdehyde 2,1-aminomutase, chloroplastic
TRINITY_DN14263_c0_g3_i2	9.95111	6.03729	1.5721	3.84027	0.0001229	0.000671087	T	dcr:108204355	stearoyl-[acyl-carrier-protein] 9-desaturase, chloroplastic-like
TRINITY_DN2784_c0_g2_i1	9.95111	6.03729	1.5721	3.84027	0.0001229	0.000671087	T	dcr:108219248	cytochrome P450 81D11-like
TRINITY_DN3851_c0_g2_i1	9.95111	6.03729	1.5721	3.84027	0.0001229	0.000671087	T	dcr:108192976	isoflavone reductase homolog isoform X1
TRINITY_DN13749_c0_g1_i1	9.64956	5.99289	1.57642	3.80158	0.000143779	0.000772868	T	dcr:108220799	non-specific lipid-transfer protein 2-like
TRINITY_DN12055_c0_g1_i4	9.64956	5.99289	1.57642	3.80158	0.000143779	0.000772868	T	dcr:108192808	ATP-dependent Clp protease proteolytic subunit-related protein 1, chloroplastic
TRINITY_DN12902_c0_g1_i1	9.64956	5.99289	1.57642	3.80158	0.000143779	0.000772868	T	dcr:108203600	importin-5
TRINITY_DN11830_c1_g1_i1	9.64956	5.99289	1.57642	3.80158	0.000143779	0.000772868	T	dcr:108216708	photosystem II 10 kDa polypeptide, chloroplastic
TRINITY_DN12590_c0_g1_i1	9.64956	5.99289	1.57642	3.80158	0.000143779	0.000772868	T	dcr:108200806	nicotianamine synthase
TRINITY_DN8311_c0_g1_i1	9.64956	5.99289	1.57642	3.80158	0.000143779	0.000772868	T	dcr:108216211	zinc finger AN1 domain-containing stress-associated protein 12
TRINITY_DN13313_c0_g2_i1	9.64956	5.99289	1.57642	3.80158	0.000143779	0.000772868	T	dcr:108209461	shaggy-related protein kinase eta
TRINITY_DN12687_c0_g2_i2	9.64956	5.99289	1.57642	3.80158	0.000143779	0.000772868	T	dcr:108211233	photosystem I reaction center subunit IV A, chloroplastic-like
TRINITY_DN13917_c0_g1_i1	9.64956	5.99289	1.57642	3.80158	0.000143779	0.000772868	T	dcr:108202521	NHL repeat-containing protein 2 isoform X1
TRINITY_DN13334_c0_g6_i1	9.64956	5.99289	1.57642	3.80158	0.000143779	0.000772868	T	dcr:108223209	1-aminocyclopropane-1-carboxylate oxidase
TRINITY_DN14222_c0_g2_i1	9.64956	5.99289	1.57642	3.80158	0.000143779	0.000772868	T	dcr:108214743	DNA-binding protein SMUBP-2
TRINITY_DN13022_c0_g3_i1	52.9917	5.98489	1.05241	5.68687	1.29389e-08	1.33191e-07	T	dcr:108206688	protein STAY-GREEN, chloroplastic-like
TRINITY_DN13581_c0_g4_i2	9.34801	5.94709	1.58105	3.76148	0.000168909	0.000891634	T	dcr:108199529	probable aquaporin PIP1-4
TRINITY_DN645_c0_g1_i1	9.34801	5.94709	1.58105	3.76148	0.000168909	0.000891634	T	dcr:108210997	probable protein phosphatase 2C 46
TRINITY_DN9437_c0_g1_i1	9.34801	5.94709	1.58105	3.76148	0.000168909	0.000891634	T	dcr:108214402	probable ubiquitin conjugation factor E4
TRINITY_DN13674_c0_g3_i2	9.34801	5.94709	1.58105	3.76148	0.000168909	0.000891634	T	dcr:108219106	eukaryotic translation initiation factor 5
TRINITY_DN2816_c0_g2_i1	9.34801	5.94709	1.58105	3.76148	0.000168909	0.000891634	T	dcr:108226430	E3 ubiquitin-protein ligase UPL2-like
TRINITY_DN9741_c0_g1_i1	9.34801	5.94709	1.58105	3.76148	0.000168909	0.000891634	T	dcr:12598614	NADH dehydrogenase subunit 4L
TRINITY_DN13877_c0_g3_i1	9.34801	5.94709	1.58105	3.76148	0.000168909	0.000891634	T	dcr:108202812	ADP-ribosylation factor-like
TRINITY_DN14127_c0_g4_i3	9.34801	5.94709	1.58105	3.76148	0.000168909	0.000891634	T	dcr:108196232	cyclic nucleotide-gated ion channel 2-like
TRINITY_DN10248_c0_g6_i1	9.34801	5.94709	1.58105	3.76148	0.000168909	0.000891634	T	dcr:108198968	outer envelope pore protein 16-2, chloroplastic
TRINITY_DN9867_c0_g3_i2	9.34801	5.94709	1.58105	3.76148	0.000168909	0.000891634	T	dcr:108202604	alpha,alpha-trehalose-phosphate synthase [UDP-forming] 6-like
TRINITY_DN7767_c0_g1_i1	9.34801	5.94709	1.58105	3.76148	0.000168909	0.000891634	T	dcr:108219093	uncharacterized protein LOC108219093
TRINITY_DN14207_c1_g1_i1	9.34801	5.94709	1.58105	3.76148	0.000168909	0.000891634	T	dcr:108223184	magnesium-protoporphyrin IX monomethyl ester [oxidative] cyclase, chloroplastic-like
TRINITY_DN13212_c0_g1_i1	9.34801	5.94709	1.58105	3.76148	0.000168909	0.000891634	T	dcr:108218511	probable E3 ubiquitin-protein ligase RHG1A isoform X1
TRINITY_DN13927_c0_g1_i1	9.34801	5.94709	1.58105	3.76148	0.000168909	0.000891634	T	dcr:108223198	chaperone protein ClpD, chloroplastic
TRINITY_DN12303_c0_g1_i2	9.34801	5.94709	1.58105	3.76148	0.000168909	0.000891634	T	dcr:108202568	heat shock protein 90-5, chloroplastic
TRINITY_DN13746_c0_g1_i4	9.34801	5.94709	1.58105	3.76148	0.000168909	0.000891634	T	dcr:108204316	5'-adenylylsulfate reductase 3, chloroplastic
TRINITY_DN14131_c0_g2_i1	9.34801	5.94709	1.58105	3.76148	0.000168909	0.000891634	T	dcr:108207577	caffeoyl-CoA O-methyltransferase
TRINITY_DN14180_c0_g3_i9	9.04646	5.89979	1.58601	3.71989	0.000199309	0.00102012	T	dcr:108202978	glycine dehydrogenase (decarboxylating), mitochondrial
TRINITY_DN7529_c0_g2_i1	9.04646	5.89979	1.58601	3.71989	0.000199309	0.00102012	T	dcr:108209178	protein QUIRKY-like
TRINITY_DN12982_c0_g3_i2	9.04646	5.89979	1.58601	3.71989	0.000199309	0.00102012	T	dcr:108222933	spermatogenesis-associated protein 20 isoform X1
TRINITY_DN13316_c0_g1_i1	9.04646	5.89979	1.58601	3.71989	0.000199309	0.00102012	T	dcr:108214240	uncharacterized protein LOC108214240 isoform X1
TRINITY_DN13233_c0_g2_i1	9.04646	5.89979	1.58601	3.71989	0.000199309	0.00102012	T	dcr:108199525	delta-1-pyrroline-5-carboxylate synthase-like
TRINITY_DN12078_c0_g1_i1	9.04646	5.89979	1.58601	3.71989	0.000199309	0.00102012	T	dcr:108222914	ABC transporter G family member 29
TRINITY_DN20734_c0_g1_i1	9.04646	5.89979	1.58601	3.71989	0.000199309	0.00102012	T	dcr:108209454	two-component response regulator-like APRR2
TRINITY_DN13116_c0_g1_i1	9.04646	5.89979	1.58601	3.71989	0.000199309	0.00102012	T	dcr:108196842	S-adenosylmethionine synthase 2
TRINITY_DN5606_c0_g1_i1	9.04646	5.89979	1.58601	3.71989	0.000199309	0.00102012	T	dcr:108223204	omega-hydroxypalmitate O-feruloyl transferase-like
TRINITY_DN6401_c0_g1_i1	9.04646	5.89979	1.58601	3.71989	0.000199309	0.00102012	T	dcr:108196517	G-box-binding factor 1-like isoform X2
TRINITY_DN10935_c0_g4_i3	9.04646	5.89979	1.58601	3.71989	0.000199309	0.00102012	T	dcr:108193678	protein PIN-LIKES 7-like
TRINITY_DN12442_c0_g5_i2	9.04646	5.89979	1.58601	3.71989	0.000199309	0.00102012	T	dcr:108219028	GDP-L-galactose phosphorylase 2-like
TRINITY_DN14213_c0_g3_i1	9.04646	5.89979	1.58601	3.71989	0.000199309	0.00102012	T	dcr:108227641	uncharacterized protein LOC108227641
TRINITY_DN8602_c0_g1_i1	9.04646	5.89979	1.58601	3.71989	0.000199309	0.00102012	T	dcr:108211013	ferredoxin, root R-B2-like
TRINITY_DN13882_c0_g1_i2	9.04646	5.89979	1.58601	3.71989	0.000199309	0.00102012	T	dcr:108227344	transcription factor GTE4-like isoform X2
TRINITY_DN12686_c0_g1_i2	9.04646	5.89979	1.58601	3.71989	0.000199309	0.00102012	T	dcr:108195178	transformation/transcription domain-associated protein
TRINITY_DN2167_c0_g1_i1	9.04646	5.89979	1.58601	3.71989	0.000199309	0.00102012	T	dcr:108228002	amidophosphoribosyltransferase, chloroplastic
TRINITY_DN13220_c0_g2_i1	9.04646	5.89979	1.58601	3.71989	0.000199309	0.00102012	T	dcr:108209862	NAC domain-containing protein 78
TRINITY_DN13031_c0_g1_i2	9.00534	5.89349	1.92443	3.06247	0.0021952	0.00830207	T	dcr:108202728	ferredoxin--nitrite reductase, chloroplastic isoform X1
TRINITY_DN13926_c1_g3_i2	8.74491	5.85088	1.59134	3.67669	0.000236279	0.00118349	T	dcr:108214533	cytochrome P450 CYP72A219-like
TRINITY_DN13221_c0_g1_i2	8.74491	5.85088	1.59134	3.67669	0.000236279	0.00118349	T	dcr:108219310	homeotic protein knotted-1-like
TRINITY_DN11882_c0_g2_i2	8.74491	5.85088	1.59134	3.67669	0.000236279	0.00118349	T	dcr:108200488	protein DETOXIFICATION 30-like
TRINITY_DN13308_c0_g1_i1	8.74491	5.85088	1.59134	3.67669	0.000236279	0.00118349	T	dcr:108214831	protein ASPARTIC PROTEASE IN GUARD CELL 1-like
TRINITY_DN13643_c0_g1_i1	8.74491	5.85088	1.59134	3.67669	0.000236279	0.00118349	T	dcr:108218974	ruBisCO large subunit-binding protein subunit alpha-like
TRINITY_DN14062_c0_g1_i1	8.74491	5.85088	1.59134	3.67669	0.000236279	0.00118349	T	dcr:108214278	polyadenylate-binding protein RBP45
TRINITY_DN10994_c0_g1_i1	8.74491	5.85088	1.59134	3.67669	0.000236279	0.00118349	T	dcr:108203025	glyceraldehyde-3-phosphate dehydrogenase A, chloroplastic-like
TRINITY_DN11431_c0_g2_i1	8.74491	5.85088	1.59134	3.67669	0.000236279	0.00118349	T	dcr:108218954	ELMO domain-containing protein A
TRINITY_DN11231_c0_g1_i1	8.74491	5.85088	1.59134	3.67669	0.000236279	0.00118349	T	dcr:108197855	uncharacterized protein LOC108197855 isoform X1
TRINITY_DN4809_c0_g2_i1	8.74491	5.85088	1.59134	3.67669	0.000236279	0.00118349	T	dcr:108202812	ADP-ribosylation factor-like
TRINITY_DN8568_c0_g2_i1	8.74491	5.85088	1.59134	3.67669	0.000236279	0.00118349	T	dcr:108194187	developmental protein SEPALLATA 1-like
TRINITY_DN13334_c0_g7_i1	8.74491	5.85088	1.59134	3.67669	0.000236279	0.00118349	T	dcr:108223209	1-aminocyclopropane-1-carboxylate oxidase
TRINITY_DN40862_c0_g1_i1	8.74491	5.85088	1.59134	3.67669	0.000236279	0.00118349	T	dcr:108204028	pathogenesis-related homeodomain protein-like
TRINITY_DN12303_c0_g1_i8	8.74491	5.85088	1.59134	3.67669	0.000236279	0.00118349	T	dcr:108202568	heat shock protein 90-5, chloroplastic
TRINITY_DN14313_c24_g31_i1	8.74217	5.85049	1.59234	3.67415	0.000238638	0.00119224	T	dcr:108203778	LOW QUALITY PROTEIN: photosystem II CP43 reaction center protein
TRINITY_DN13568_c0_g1_i1	8.44336	5.80025	1.59709	3.63176	0.000281494	0.00138086	T	dcr:108219027	pyruvate kinase 1, cytosolic
TRINITY_DN14192_c0_g1_i3	8.44336	5.80025	1.59709	3.63176	0.000281494	0.00138086	T	dcr:108192546	alpha-aminoadipic semialdehyde synthase-like
TRINITY_DN11608_c0_g1_i1	8.44336	5.80025	1.59709	3.63176	0.000281494	0.00138086	T	dcr:108193281	cytochrome P450 CYP71D313-like
TRINITY_DN8715_c0_g3_i1	8.44336	5.80025	1.59709	3.63176	0.000281494	0.00138086	T	dcr:108199536	sugar transport protein 13-like isoform X1
TRINITY_DN10978_c0_g1_i1	8.44336	5.80025	1.59709	3.63176	0.000281494	0.00138086	T	dcr:108193601	17.8 kDa class I heat shock protein-like
TRINITY_DN12386_c0_g2_i1	8.44336	5.80025	1.59709	3.63176	0.000281494	0.00138086	T	dcr:108206559	auxin-responsive protein SAUR24
TRINITY_DN12286_c0_g2_i1	8.44336	5.80025	1.59709	3.63176	0.000281494	0.00138086	T	dcr:108193884	proline-rich 33 kDa extensin-related protein
TRINITY_DN32042_c0_g2_i1	8.44336	5.80025	1.59709	3.63176	0.000281494	0.00138086	T	dcr:108204309	sterol 3-beta-glucosyltransferase UGT80A2
TRINITY_DN6009_c0_g1_i1	8.44336	5.80025	1.59709	3.63176	0.000281494	0.00138086	T	dcr:108197173	protein SRG1-like
TRINITY_DN5575_c0_g2_i1	8.44336	5.80025	1.59709	3.63176	0.000281494	0.00138086	T	dcr:108215465	aldehyde dehydrogenase family 2 member C4-like isoform X3
TRINITY_DN1021_c0_g1_i1	8.44336	5.80025	1.59709	3.63176	0.000281494	0.00138086	T	dcr:108216255	peroxidase 21
TRINITY_DN13604_c0_g1_i2	8.44336	5.80025	1.59709	3.63176	0.000281494	0.00138086	T	dcr:108213127	auxin transport protein BIG isoform X2
TRINITY_DN11652_c0_g2_i1	8.44336	5.80025	1.59709	3.63176	0.000281494	0.00138086	T	dcr:108214779	probable mitochondrial-processing peptidase subunit beta, mitochondrial
TRINITY_DN13894_c0_g1_i2	8.44336	5.80025	1.59709	3.63176	0.000281494	0.00138086	T	dcr:108222723	protein TSS
TRINITY_DN764_c0_g1_i1	8.44336	5.80025	1.59709	3.63176	0.000281494	0.00138086	T	dcr:108220380	60S ribosomal protein L24-like
TRINITY_DN5004_c0_g3_i1	8.44336	5.80025	1.59709	3.63176	0.000281494	0.00138086	T	dcr:108204961	bifunctional purine biosynthesis protein PurH isoform X2
TRINITY_DN12001_c0_g2_i1	8.44336	5.80025	1.59709	3.63176	0.000281494	0.00138086	T	dcr:108202682	E3 ubiquitin ligase BIG BROTHER-related-like
TRINITY_DN12362_c0_g1_i1	8.44336	5.80025	1.59709	3.63176	0.000281494	0.00138086	T	dcr:108205052	glyceraldehyde-3-phosphate dehydrogenase A, chloroplastic
TRINITY_DN12538_c1_g1_i1	8.14182	5.74778	1.60303	3.58558	0.000336336	0.00162165	T	dcr:108210709	uncharacterized protein LOC108210709
TRINITY_DN7399_c0_g1_i2	8.14182	5.74778	1.60303	3.58558	0.000336336	0.00162165	T	dcr:108196359	protein CLT1, chloroplastic
TRINITY_DN13189_c0_g1_i1	8.14182	5.74778	1.60303	3.58558	0.000336336	0.00162165	T	dcr:108204966	monothiol glutaredoxin-S17
TRINITY_DN13474_c0_g2_i2	8.14182	5.74778	1.60303	3.58558	0.000336336	0.00162165	T	dcr:108214701	prosaposin-like
TRINITY_DN12387_c0_g2_i1	8.14182	5.74778	1.60303	3.58558	0.000336336	0.00162165	T	dcr:108197085	non-functional NADPH-dependent codeinone reductase 2-like
TRINITY_DN5195_c0_g1_i1	8.14182	5.74778	1.60303	3.58558	0.000336336	0.00162165	T	dcr:108214685	putative receptor-like protein kinase At1g72540
TRINITY_DN8298_c0_g2_i1	8.14182	5.74778	1.60303	3.58558	0.000336336	0.00162165	T	dcr:108192490	ADP,ATP carrier protein 1, mitochondrial-like
TRINITY_DN10454_c0_g1_i1	8.14182	5.74778	1.60303	3.58558	0.000336336	0.00162165	T	dcr:108223226	temperature-induced lipocalin-1-like
TRINITY_DN13094_c0_g2_i4	8.14182	5.74778	1.60303	3.58558	0.000336336	0.00162165	T	dcr:108195894	protein EXECUTER 2, chloroplastic
TRINITY_DN9955_c0_g2_i1	8.14182	5.74778	1.60303	3.58558	0.000336336	0.00162165	T	dcr:108219783	homeobox-leucine zipper protein HAT5-like
TRINITY_DN7893_c0_g2_i1	8.14182	5.74778	1.60303	3.58558	0.000336336	0.00162165	T	dcr:108193407	caffeoylshikimate esterase
TRINITY_DN13671_c0_g2_i1	8.14182	5.74778	1.60303	3.58558	0.000336336	0.00162165	T	dcr:108204923	major allergen Pru ar 1-like
TRINITY_DN2151_c0_g1_i1	8.14182	5.74778	1.60303	3.58558	0.000336336	0.00162165	T	dcr:108209993	transmembrane protein 87A
TRINITY_DN13055_c0_g1_i1	8.14182	5.74778	1.60303	3.58558	0.000336336	0.00162165	T	dcr:108209440	primary amine oxidase-like
TRINITY_DN14096_c0_g1_i1	8.14182	5.74778	1.60303	3.58558	0.000336336	0.00162165	T	dcr:108199658	glutamine synthetase, chloroplastic
TRINITY_DN13017_c0_g2_i1	8.14182	5.74778	1.60303	3.58558	0.000336336	0.00162165	T	dcr:108210282	3-isopropylmalate dehydratase small subunit 3-like
TRINITY_DN12924_c0_g1_i1	8.14182	5.74778	1.60303	3.58558	0.000336336	0.00162165	T	dcr:108192992	SKP1-like protein 1A
TRINITY_DN12342_c0_g2_i2	7.965	5.71643	1.7925	3.18907	0.0014273	0.00566813	T	dcr:108222914	ABC transporter G family member 29
TRINITY_DN13698_c1_g2_i3	43.6437	5.70001	1.05814	5.3868	7.17216e-08	6.87531e-07	T	dcr:108223918	thiol protease SEN102-like
TRINITY_DN13334_c0_g4_i1	7.84027	5.69333	1.60975	3.53679	0.000405021	0.00190947	T	dcr:108223209	1-aminocyclopropane-1-carboxylate oxidase
TRINITY_DN38918_c0_g1_i1	7.84027	5.69333	1.60975	3.53679	0.000405021	0.00190947	T	dcr:108205133	aspartyl protease family protein At5g10770-like
TRINITY_DN7612_c0_g2_i1	7.84027	5.69333	1.60975	3.53679	0.000405021	0.00190947	T	dcr:108214174	probable chlorophyll(ide) b reductase NYC1, chloroplastic
TRINITY_DN8159_c0_g1_i1	7.84027	5.69333	1.60975	3.53679	0.000405021	0.00190947	T	dcr:108214238	probable sucrose-phosphate synthase 1
TRINITY_DN13584_c0_g2_i4	7.84027	5.69333	1.60975	3.53679	0.000405021	0.00190947	T	dcr:108209824	B2 protein
TRINITY_DN13518_c0_g1_i1	7.84027	5.69333	1.60975	3.53679	0.000405021	0.00190947	T	dcr:108225086	triacylglycerol lipase SDP1-like isoform X1
TRINITY_DN13914_c0_g1_i3	7.84027	5.69333	1.60975	3.53679	0.000405021	0.00190947	T	dcr:108226430	E3 ubiquitin-protein ligase UPL2-like
TRINITY_DN13591_c0_g1_i1	7.84027	5.69333	1.60975	3.53679	0.000405021	0.00190947	T	dcr:108220114	uncharacterized protein LOC108220114
TRINITY_DN35499_c0_g1_i1	7.84027	5.69333	1.60975	3.53679	0.000405021	0.00190947	T	dcr:108195818	MAR-binding filament-like protein 1-1
TRINITY_DN42528_c0_g1_i1	7.84027	5.69333	1.60975	3.53679	0.000405021	0.00190947	T	dcr:108208068	BOI-related E3 ubiquitin-protein ligase 1-like
TRINITY_DN891_c0_g1_i1	7.84027	5.69333	1.60975	3.53679	0.000405021	0.00190947	T	dcr:108210530	probable strigolactone esterase DAD2
TRINITY_DN9875_c0_g1_i1	7.84027	5.69333	1.60975	3.53679	0.000405021	0.00190947	T	dcr:108193262	ribosomal protein S6 kinase alpha-6-like
TRINITY_DN13545_c0_g2_i1	7.84027	5.69333	1.60975	3.53679	0.000405021	0.00190947	T	dcr:108218442	uncharacterized protein LOC108218442
TRINITY_DN2772_c0_g1_i1	7.84027	5.69333	1.60975	3.53679	0.000405021	0.00190947	T	dcr:108202980	protein ECERIFERUM 1-like
TRINITY_DN14118_c0_g1_i2	7.84027	5.69333	1.60975	3.53679	0.000405021	0.00190947	T	dcr:108215292	sedoheptulose-1,7-bisphosphatase, chloroplastic
TRINITY_DN13556_c0_g1_i1	7.84027	5.69333	1.60975	3.53679	0.000405021	0.00190947	T	dcr:108197915	probable phospholipid hydroperoxide glutathione peroxidase
TRINITY_DN12342_c0_g1_i1	7.84027	5.69333	1.60975	3.53679	0.000405021	0.00190947	T	dcr:108222914	ABC transporter G family member 29
TRINITY_DN14169_c2_g3_i1	7.84027	5.69333	1.60975	3.53679	0.000405021	0.00190947	T	dcr:12598580	NADH dehydrogenase subunit 9
TRINITY_DN14292_c0_g2_i1	7.84027	5.69333	1.60975	3.53679	0.000405021	0.00190947	T	dcr:108212759	probable protein phosphatase 2C 6
TRINITY_DN14319_c454_g1_i1	7.82382	5.69061	1.69022	3.36678	0.0007605	0.0033127	T	dcr:12598637	ATP synthase F0 subunit 9
TRINITY_DN13368_c0_g2_i1	301.284	5.67956	0.407371	13.942	3.51998e-44	1.21779e-42	T	dcr:108217674	pathogenesis-related protein PR-4-like
TRINITY_DN11356_c0_g2_i1	7.68538	5.66466	1.61775	3.50156	0.000462535	0.00215122	T	dcr:108196494	pelargonidin 3-O-(6-caffeoylglucoside) 5-O-(6-O-malonylglucoside) 4'''-malonyltransferase-like
TRINITY_DN12735_c1_g1_i2	7.53872	5.63675	1.61705	3.48582	0.000490627	0.00225378	T	dcr:108227220	sphingoid long-chain bases kinase 1-like
TRINITY_DN13040_c0_g2_i1	7.53872	5.63675	1.61705	3.48582	0.000490627	0.00225378	T	dcr:108210157	uncharacterized protein LOC108210157
TRINITY_DN11769_c0_g2_i1	7.53872	5.63675	1.61705	3.48582	0.000490627	0.00225378	T	dcr:108224768	peptidyl-prolyl cis-trans isomerase-like
TRINITY_DN13832_c1_g1_i1	7.53872	5.63675	1.61705	3.48582	0.000490627	0.00225378	T	dcr:108218768	peptidyl-prolyl cis-trans isomerase 1-like
TRINITY_DN10755_c0_g3_i1	7.53872	5.63675	1.61705	3.48582	0.000490627	0.00225378	T	dcr:108198008	endonuclease 4-like
TRINITY_DN10377_c0_g1_i2	7.53872	5.63675	1.61705	3.48582	0.000490627	0.00225378	T	dcr:108227153	protein MEI2-like 2
TRINITY_DN10945_c0_g1_i1	7.53872	5.63675	1.61705	3.48582	0.000490627	0.00225378	T	dcr:108206021	40S ribosomal protein S9-2
TRINITY_DN13514_c0_g2_i1	7.53872	5.63675	1.61705	3.48582	0.000490627	0.00225378	T	dcr:108210485	probable polyamine oxidase 2 isoform X2
TRINITY_DN281_c0_g2_i1	7.53872	5.63675	1.61705	3.48582	0.000490627	0.00225378	T	dcr:108214340	universal stress protein PHOS34 isoform X1
TRINITY_DN11378_c0_g1_i1	7.53872	5.63675	1.61705	3.48582	0.000490627	0.00225378	T	dcr:108211451	ATP-dependent Clp protease adapter protein CLPS1, chloroplastic-like
TRINITY_DN13948_c1_g3_i2	7.53872	5.63675	1.61705	3.48582	0.000490627	0.00225378	T	dcr:108218816	uncharacterized protein LOC108218816
TRINITY_DN9023_c0_g2_i1	7.53872	5.63675	1.61705	3.48582	0.000490627	0.00225378	T	dcr:108214892	oxalate--CoA ligase-like
TRINITY_DN16110_c0_g1_i1	7.53872	5.63675	1.61705	3.48582	0.000490627	0.00225378	T	dcr:108219317	probable WRKY transcription factor 33
TRINITY_DN10934_c0_g4_i1	7.53872	5.63675	1.61705	3.48582	0.000490627	0.00225378	T	dcr:108199757	triose phosphate/phosphate translocator, chloroplastic
TRINITY_DN12872_c0_g1_i1	7.53872	5.63675	1.61705	3.48582	0.000490627	0.00225378	T	dcr:108205964	40S ribosomal protein S11
TRINITY_DN13711_c0_g1_i5	7.23717	5.57786	1.62502	3.43248	0.000598081	0.00267614	T	dcr:108227279	uncharacterized protein LOC108227279
TRINITY_DN12997_c0_g1_i1	7.23717	5.57786	1.62502	3.43248	0.000598081	0.00267614	T	dcr:108196379	BURP domain protein RD22-like
TRINITY_DN13023_c0_g1_i2	7.23717	5.57786	1.62502	3.43248	0.000598081	0.00267614	T	dcr:108209952	short-chain dehydrogenase TIC 32, chloroplastic-like
TRINITY_DN14228_c0_g5_i7	7.23717	5.57786	1.62502	3.43248	0.000598081	0.00267614	T	dcr:108223042	phosphoenolpyruvate carboxylase 2
TRINITY_DN13708_c0_g2_i2	7.23717	5.57786	1.62502	3.43248	0.000598081	0.00267614	T	dcr:108218515	uncharacterized protein LOC108218515
TRINITY_DN35457_c0_g2_i1	7.23717	5.57786	1.62502	3.43248	0.000598081	0.00267614	T	dcr:108209342	auxin response factor 9 isoform X2
TRINITY_DN4964_c0_g1_i2	7.23717	5.57786	1.62502	3.43248	0.000598081	0.00267614	T	dcr:108210121	photosynthetic NDH subunit of subcomplex B 3, chloroplastic
TRINITY_DN9397_c0_g1_i1	7.23717	5.57786	1.62502	3.43248	0.000598081	0.00267614	T	dcr:108218698	uncharacterized protein At2g23090
TRINITY_DN5580_c0_g1_i1	7.23717	5.57786	1.62502	3.43248	0.000598081	0.00267614	T	dcr:108210936	vesicle-associated membrane protein 722
TRINITY_DN11520_c0_g2_i1	7.23717	5.57786	1.62502	3.43248	0.000598081	0.00267614	T	dcr:108202874	uncharacterized protein LOC108202874
TRINITY_DN13590_c0_g1_i1	7.23717	5.57786	1.62502	3.43248	0.000598081	0.00267614	T	dcr:108192385	probable aquaporin PIP1-4 isoform X2
TRINITY_DN11831_c0_g4_i1	7.23717	5.57786	1.62502	3.43248	0.000598081	0.00267614	T	dcr:108223688	BAG family molecular chaperone regulator 3
TRINITY_DN5676_c0_g2_i1	7.23717	5.57786	1.62502	3.43248	0.000598081	0.00267614	T	dcr:108208857	heat shock cognate 70 kDa protein 2-like
TRINITY_DN6640_c0_g1_i1	7.23717	5.57786	1.62502	3.43248	0.000598081	0.00267614	T	dcr:108196085	protein CROWDED NUCLEI 4-like
TRINITY_DN43099_c0_g1_i1	7.23717	5.57786	1.62502	3.43248	0.000598081	0.00267614	T	dcr:108209732	pyruvate decarboxylase 1
TRINITY_DN14141_c0_g1_i1	7.23717	5.57786	1.62502	3.43248	0.000598081	0.00267614	T	dcr:108217833	cytochrome P450 81E8-like
TRINITY_DN14138_c0_g1_i6	7.23717	5.57786	1.62502	3.43248	0.000598081	0.00267614	T	dcr:108227378	BEL1-like homeodomain protein 1
TRINITY_DN5011_c0_g1_i4	7.23717	5.57786	1.62502	3.43248	0.000598081	0.00267614	T	dcr:108196881	NASP-related protein sim3
TRINITY_DN37403_c0_g2_i1	7.23717	5.57786	1.62502	3.43248	0.000598081	0.00267614	T	dcr:108214894	NAC domain-containing protein 17-like
TRINITY_DN12308_c0_g2_i1	7.23717	5.57786	1.62502	3.43248	0.000598081	0.00267614	T	dcr:108195261	calvin cycle protein CP12-3, chloroplastic-like
TRINITY_DN14346_c0_g2_i2	7.23717	5.57786	1.62502	3.43248	0.000598081	0.00267614	T	dcr:108227519	5-methyltetrahydropteroyltriglutamate--homocysteine methyltransferase
TRINITY_DN12765_c0_g1_i1	7.23717	5.57786	1.62502	3.43248	0.000598081	0.00267614	T	dcr:108223241	dnaJ protein homolog
TRINITY_DN14318_c0_g1_i4	7.23717	5.57786	1.62502	3.43248	0.000598081	0.00267614	T	dcr:108195961	beta-D-xylosidase 1-like
TRINITY_DN44551_c0_g1_i2	6.93562	5.51646	1.63375	3.37656	0.000733982	0.00320528	T	dcr:108227192	topless-related protein 4 isoform X1
TRINITY_DN12732_c0_g3_i1	6.93562	5.51646	1.63375	3.37656	0.000733982	0.00320528	T	dcr:108205917	bifunctional epoxide hydrolase 2-like
TRINITY_DN14319_c467_g1_i1	6.93562	5.51646	1.63375	3.37656	0.000733982	0.00320528	T	dcr:108223918	thiol protease SEN102-like
TRINITY_DN5897_c0_g2_i1	6.93562	5.51646	1.63375	3.37656	0.000733982	0.00320528	T	dcr:108199418	40S ribosomal protein S9-2-like
TRINITY_DN13130_c0_g12_i1	6.93562	5.51646	1.63375	3.37656	0.000733982	0.00320528	T	dcr:108223417	3-hydroxy-3-methylglutaryl-coenzyme A reductase 1-like
TRINITY_DN11058_c0_g2_i1	6.93562	5.51646	1.63375	3.37656	0.000733982	0.00320528	T	dcr:108217769	uncharacterized protein LOC108217769
TRINITY_DN13256_c0_g1_i2	6.93562	5.51646	1.63375	3.37656	0.000733982	0.00320528	T	dcr:108193623	glycine-rich protein A3-like
TRINITY_DN7269_c1_g1_i1	6.93562	5.51646	1.63375	3.37656	0.000733982	0.00320528	T	dcr:108205017	pyruvate kinase, cytosolic isozyme
TRINITY_DN12293_c0_g1_i1	6.93562	5.51646	1.63375	3.37656	0.000733982	0.00320528	T	dcr:108218366	beta-galactosidase 8
TRINITY_DN1576_c0_g1_i2	6.93562	5.51646	1.63375	3.37656	0.000733982	0.00320528	T	dcr:108213588	uncharacterized protein LOC108213588
TRINITY_DN4005_c0_g1_i1	6.93562	5.51646	1.63375	3.37656	0.000733982	0.00320528	T	dcr:108209479	leucine-rich repeat receptor-like serine/threonine/tyrosine-protein kinase SOBIR1
TRINITY_DN44416_c0_g1_i1	6.93562	5.51646	1.63375	3.37656	0.000733982	0.00320528	T	dcr:108197695	probable LRR receptor-like serine/threonine-protein kinase PAM74
TRINITY_DN8599_c0_g1_i1	6.93562	5.51646	1.63375	3.37656	0.000733982	0.00320528	T	dcr:108209254	beta-D-xylosidase 1
TRINITY_DN12055_c0_g1_i3	6.93562	5.51646	1.63375	3.37656	0.000733982	0.00320528	T	dcr:108192808	ATP-dependent Clp protease proteolytic subunit-related protein 1, chloroplastic
TRINITY_DN4709_c0_g1_i1	6.93562	5.51646	1.63375	3.37656	0.000733982	0.00320528	T	dcr:108215430	mitogen-activated protein kinase kinase kinase NPK1
TRINITY_DN13281_c0_g1_i2	6.93562	5.51646	1.63375	3.37656	0.000733982	0.00320528	T	dcr:108215214	probable protein phosphatase 2C 27
TRINITY_DN1492_c0_g1_i1	6.93562	5.51646	1.63375	3.37656	0.000733982	0.00320528	T	dcr:108193490	probable WRKY transcription factor 70
TRINITY_DN14161_c0_g1_i8	6.93562	5.51646	1.63375	3.37656	0.000733982	0.00320528	T	dcr:108202522	presequence protease 1, chloroplastic/mitochondrial-like
TRINITY_DN14161_c0_g1_i5	6.63407	5.45233	1.64335	3.31781	0.000907247	0.0038558	T	dcr:108202522	presequence protease 1, chloroplastic/mitochondrial-like
TRINITY_DN13523_c0_g1_i1	6.63407	5.45233	1.64335	3.31781	0.000907247	0.0038558	T	dcr:108215212	uncharacterized aarF domain-containing protein kinase At1g79600, chloroplastic-like
TRINITY_DN13865_c0_g1_i1	6.63407	5.45233	1.64335	3.31781	0.000907247	0.0038558	T	dcr:108192785	pheophorbide a oxygenase, chloroplastic
TRINITY_DN14199_c0_g2_i1	6.63407	5.45233	1.64335	3.31781	0.000907247	0.0038558	T	dcr:108227584	cell division control protein 48 homolog E-like
TRINITY_DN13689_c0_g3_i1	6.63407	5.45233	1.64335	3.31781	0.000907247	0.0038558	T	dcr:108193625	pathogenesis-related protein A
TRINITY_DN10801_c0_g1_i1	6.63407	5.45233	1.64335	3.31781	0.000907247	0.0038558	T	dcr:108220112	protein LIGHT-DEPENDENT SHORT HYPOCOTYLS 5-like
TRINITY_DN13310_c0_g1_i2	6.63407	5.45233	1.64335	3.31781	0.000907247	0.0038558	T	dcr:108199732	protein IQ-DOMAIN 14
TRINITY_DN3411_c0_g1_i1	6.63407	5.45233	1.64335	3.31781	0.000907247	0.0038558	T	dcr:108228041	ribosome-binding factor PSRP1, chloroplastic
TRINITY_DN13556_c0_g1_i3	6.63407	5.45233	1.64335	3.31781	0.000907247	0.0038558	T	dcr:108197915	probable phospholipid hydroperoxide glutathione peroxidase
TRINITY_DN8233_c0_g8_i1	6.63407	5.45233	1.64335	3.31781	0.000907247	0.0038558	T	dcr:108227939	non-specific lipid-transfer protein-like
TRINITY_DN11840_c0_g1_i1	6.63407	5.45233	1.64335	3.31781	0.000907247	0.0038558	T	dcr:108224719	choline monooxygenase, chloroplastic isoform X1
TRINITY_DN2106_c0_g1_i1	6.63407	5.45233	1.64335	3.31781	0.000907247	0.0038558	T	dcr:108204345	cytochrome b561 and DOMON domain-containing protein At3g25290-like
TRINITY_DN11001_c0_g1_i1	6.63407	5.45233	1.64335	3.31781	0.000907247	0.0038558	T	dcr:108202683	phototropin-2
TRINITY_DN29499_c0_g1_i1	6.63407	5.45233	1.64335	3.31781	0.000907247	0.0038558	T	dcr:108215930	3-oxoacyl-[acyl-carrier-protein] reductase FabG-like
TRINITY_DN10778_c1_g1_i1	6.63407	5.45233	1.64335	3.31781	0.000907247	0.0038558	T	dcr:108216661	rRNA-processing protein EBP2-like
TRINITY_DN9859_c0_g1_i1	6.63407	5.45233	1.64335	3.31781	0.000907247	0.0038558	T	dcr:108227433	caffeoylshikimate esterase-like
TRINITY_DN7485_c0_g1_i1	6.63407	5.45233	1.64335	3.31781	0.000907247	0.0038558	T	dcr:108220234	uncharacterized protein LOC108220234
TRINITY_DN31245_c0_g1_i1	6.63407	5.45233	1.64335	3.31781	0.000907247	0.0038558	T	dcr:108209634	plastidic glucose transporter 4-like
TRINITY_DN6764_c0_g2_i1	6.63407	5.45233	1.64335	3.31781	0.000907247	0.0038558	T	dcr:108207923	pleiotropic drug resistance protein 1-like
TRINITY_DN8130_c0_g1_i1	6.63407	5.45233	1.64335	3.31781	0.000907247	0.0038558	T	dcr:108222817	beta-fructofuranosidase, soluble isoenzyme I
TRINITY_DN13184_c0_g1_i2	6.63407	5.45233	1.64335	3.31781	0.000907247	0.0038558	T	dcr:108220033	uncharacterized protein LOC108220033
TRINITY_DN13978_c0_g1_i1	6.63407	5.45233	1.64335	3.31781	0.000907247	0.0038558	T	dcr:108206684	ethylene-responsive transcription factor 4
TRINITY_DN13172_c0_g1_i2	6.63407	5.45233	1.64335	3.31781	0.000907247	0.0038558	T	dcr:108224139	uncharacterized protein LOC108224139
TRINITY_DN13639_c0_g1_i1	6.63407	5.45233	1.64335	3.31781	0.000907247	0.0038558	T	dcr:108193419	uncharacterized protein LOC108193419
TRINITY_DN14170_c1_g1_i1	35.5019	5.39575	1.06545	5.06432	4.09868e-07	3.5809e-06	T	dcr:108199525	delta-1-pyrroline-5-carboxylate synthase-like
TRINITY_DN8348_c0_g2_i1	6.33252	5.38521	1.65395	3.25597	0.00113005	0.00467321	T	dcr:108208679	ATP-dependent helicase BRM-like
TRINITY_DN14287_c0_g2_i1	6.33252	5.38521	1.65395	3.25597	0.00113005	0.00467321	T	dcr:108214209	intracellular protein transport protein USO1
TRINITY_DN7926_c0_g2_i1	6.33252	5.38521	1.65395	3.25597	0.00113005	0.00467321	T	dcr:108214719	40S ribosomal protein S20-2
TRINITY_DN3424_c0_g1_i1	6.33252	5.38521	1.65395	3.25597	0.00113005	0.00467321	T	dcr:108216127	heme-binding protein 2-like
TRINITY_DN9369_c0_g2_i1	6.33252	5.38521	1.65395	3.25597	0.00113005	0.00467321	T	dcr:108219812	PRA1 family protein B4-like
TRINITY_DN37640_c0_g1_i4	6.33252	5.38521	1.65395	3.25597	0.00113005	0.00467321	T	dcr:108205373	serine/arginine-rich splicing factor SC35
TRINITY_DN14329_c6_g13_i1	6.33252	5.38521	1.65395	3.25597	0.00113005	0.00467321	T	dcr:12598554	ribosomal protein S7
TRINITY_DN8039_c0_g1_i1	6.33252	5.38521	1.65395	3.25597	0.00113005	0.00467321	T	dcr:108222784	DEAD-box ATP-dependent RNA helicase 20
TRINITY_DN11796_c0_g1_i2	6.33252	5.38521	1.65395	3.25597	0.00113005	0.00467321	T	dcr:108205511	photosystem II stability/assembly factor HCF136, chloroplastic
TRINITY_DN12199_c0_g2_i1	6.33252	5.38521	1.65395	3.25597	0.00113005	0.00467321	T	dcr:108199577	S-adenosylmethionine synthase 5-like
TRINITY_DN4295_c0_g1_i1	6.33252	5.38521	1.65395	3.25597	0.00113005	0.00467321	T	dcr:108227584	cell division control protein 48 homolog E-like
TRINITY_DN44967_c0_g1_i1	6.33252	5.38521	1.65395	3.25597	0.00113005	0.00467321	T	dcr:108206794	homeobox-leucine zipper protein HDG5 isoform X2
TRINITY_DN14313_c24_g5_i1	6.33252	5.38521	1.65395	3.25597	0.00113005	0.00467321	T	dcr:108203778	LOW QUALITY PROTEIN: photosystem II CP43 reaction center protein
TRINITY_DN13129_c0_g2_i2	6.33252	5.38521	1.65395	3.25597	0.00113005	0.00467321	T	dcr:108193501	dnaJ protein homolog 1-like
TRINITY_DN12138_c0_g3_i1	6.33252	5.38521	1.65395	3.25597	0.00113005	0.00467321	T	dcr:108206195	translationally-controlled tumor protein homolog
TRINITY_DN13047_c0_g2_i1	6.33252	5.38521	1.65395	3.25597	0.00113005	0.00467321	T	dcr:108197271	short-chain dehydrogenase TIC 32, chloroplastic-like
TRINITY_DN9102_c0_g1_i2	6.33252	5.38521	1.65395	3.25597	0.00113005	0.00467321	T	dcr:108215446	thylakoidal processing peptidase 1, chloroplastic-like
TRINITY_DN2661_c0_g1_i1	6.33252	5.38521	1.65395	3.25597	0.00113005	0.00467321	T	dcr:108218916	probable serine/threonine-protein kinase WNK5 isoform X2
TRINITY_DN5984_c0_g2_i1	6.33252	5.38521	1.65395	3.25597	0.00113005	0.00467321	T	dcr:108197658	putative receptor protein kinase ZmPK1
TRINITY_DN7607_c0_g1_i1	6.33252	5.38521	1.65395	3.25597	0.00113005	0.00467321	T	dcr:108202626	importin subunit alpha-1a-like
TRINITY_DN28271_c0_g1_i1	6.33252	5.38521	1.65395	3.25597	0.00113005	0.00467321	T	dcr:108214983	U-box domain-containing protein 27-like
TRINITY_DN13994_c0_g3_i1	6.33252	5.38521	1.65395	3.25597	0.00113005	0.00467321	T	dcr:108193804	endo-1,3;1,4-beta-D-glucanase-like
TRINITY_DN9899_c0_g2_i1	6.33252	5.38521	1.65395	3.25597	0.00113005	0.00467321	T	dcr:108214110	potassium transporter 8-like
TRINITY_DN13029_c0_g2_i1	6.33252	5.38521	1.65395	3.25597	0.00113005	0.00467321	T	dcr:108214045	cleft lip and palate transmembrane protein 1 homolog
TRINITY_DN11486_c0_g1_i1	6.33252	5.38521	1.65395	3.25597	0.00113005	0.00467321	T	dcr:108193522	uncharacterized protein LOC108193522
TRINITY_DN12358_c0_g1_i3	6.33252	5.38521	1.65395	3.25597	0.00113005	0.00467321	T	dcr:108195940	auxin response factor 2-like
TRINITY_DN13866_c2_g1_i2	6.33252	5.38521	1.65395	3.25597	0.00113005	0.00467321	T	dcr:108215045	E3 ubiquitin-protein ligase RHF2A
TRINITY_DN14279_c3_g1_i1	6.33252	5.38521	1.65395	3.25597	0.00113005	0.00467321	T	dcr:108208916	elongation factor 1-alpha-like
TRINITY_DN9150_c0_g1_i1	6.33252	5.38521	1.65395	3.25597	0.00113005	0.00467321	T	dcr:108218833	bZIP transcription factor 17-like
TRINITY_DN13490_c0_g5_i1	6.33252	5.38521	1.65395	3.25597	0.00113005	0.00467321	T	dcr:108201068	ankyrin repeat domain-containing protein 2A-like
TRINITY_DN37384_c0_g1_i1	6.33252	5.38521	1.65395	3.25597	0.00113005	0.00467321	T	dcr:108227677	serine/threonine-protein kinase CTR1 isoform X1
TRINITY_DN13989_c1_g1_i2	210.9	5.38105	0.44166	12.1837	3.79638e-34	1.10793e-32	T	dcr:108192495	thaumatin-like protein 1
TRINITY_DN13212_c0_g1_i3	6.03097	5.31482	1.66571	3.19073	0.00141916	0.0056423	T	dcr:108218511	probable E3 ubiquitin-protein ligase RHG1A isoform X1
TRINITY_DN14285_c0_g2_i1	6.03097	5.31482	1.66571	3.19073	0.00141916	0.0056423	T	dcr:108227786	probable galactinol--sucrose galactosyltransferase 6
TRINITY_DN14281_c14_g26_i1	6.03097	5.31482	1.66571	3.19073	0.00141916	0.0056423	T	dcr:12598637	ATP synthase F0 subunit 9
TRINITY_DN14222_c0_g2_i4	6.03097	5.31482	1.66571	3.19073	0.00141916	0.0056423	T	dcr:108214743	DNA-binding protein SMUBP-2
TRINITY_DN13828_c0_g2_i2	6.03097	5.31482	1.66571	3.19073	0.00141916	0.0056423	T	dcr:108213163	cell wall protein IFF6-like
TRINITY_DN11168_c0_g2_i1	6.03097	5.31482	1.66571	3.19073	0.00141916	0.0056423	T	dcr:108193563	ras-related protein RABH1b
TRINITY_DN10765_c0_g1_i3	6.03097	5.31482	1.66571	3.19073	0.00141916	0.0056423	T	dcr:108224526	cysteine protease XCP2-like
TRINITY_DN13687_c0_g2_i1	6.03097	5.31482	1.66571	3.19073	0.00141916	0.0056423	T	dcr:108200468	1-aminocyclopropane-1-carboxylate oxidase-like
TRINITY_DN100_c0_g2_i1	6.03097	5.31482	1.66571	3.19073	0.00141916	0.0056423	T	dcr:108209242	photosystem I reaction center subunit psaK, chloroplastic
TRINITY_DN8214_c0_g1_i1	6.03097	5.31482	1.66571	3.19073	0.00141916	0.0056423	T	dcr:108206812	probable small nuclear ribonucleoprotein G
TRINITY_DN13251_c0_g1_i1	6.03097	5.31482	1.66571	3.19073	0.00141916	0.0056423	T	dcr:108204978	PGR5-like protein 1A, chloroplastic
TRINITY_DN8050_c0_g2_i1	6.03097	5.31482	1.66571	3.19073	0.00141916	0.0056423	T	dcr:108204652	vesicle-associated membrane protein 722-like
TRINITY_DN258_c0_g2_i1	6.03097	5.31482	1.66571	3.19073	0.00141916	0.0056423	T	dcr:108219694	gamma carbonic anhydrase 2, mitochondrial
TRINITY_DN3840_c0_g1_i1	6.03097	5.31482	1.66571	3.19073	0.00141916	0.0056423	T	dcr:108205278	uncharacterized protein LOC108205278
TRINITY_DN40020_c0_g1_i1	6.03097	5.31482	1.66571	3.19073	0.00141916	0.0056423	T	dcr:108224822	uncharacterized protein LOC108224822
TRINITY_DN44021_c0_g1_i1	6.03097	5.31482	1.66571	3.19073	0.00141916	0.0056423	T	dcr:108192622	cytochrome P450 83B1-like isoform X2
TRINITY_DN8938_c0_g1_i1	6.03097	5.31482	1.66571	3.19073	0.00141916	0.0056423	T	dcr:108205920	protein DEHYDRATION-INDUCED 19 homolog 3
TRINITY_DN12163_c0_g1_i1	6.03097	5.31482	1.66571	3.19073	0.00141916	0.0056423	T	dcr:108199633	casein kinase I isoform X2
TRINITY_DN13879_c0_g1_i1	6.03097	5.31482	1.66571	3.19073	0.00141916	0.0056423	T	dcr:108205291	eukaryotic initiation factor 4A-2
TRINITY_DN13833_c0_g1_i2	6.03097	5.31482	1.66571	3.19073	0.00141916	0.0056423	T	dcr:108193647	bifunctional epoxide hydrolase 2-like
TRINITY_DN14199_c2_g2_i1	6.03097	5.31482	1.66571	3.19073	0.00141916	0.0056423	T	dcr:108227584	cell division control protein 48 homolog E-like
TRINITY_DN13694_c0_g1_i2	6.03097	5.31482	1.66571	3.19073	0.00141916	0.0056423	T	dcr:108202417	cellulose synthase A catalytic subunit 3 [UDP-forming]
TRINITY_DN10731_c0_g1_i2	6.03097	5.31482	1.66571	3.19073	0.00141916	0.0056423	T	dcr:108227780	phospholipid:diacylglycerol acyltransferase 1-like
TRINITY_DN13857_c0_g2_i1	6.03097	5.31482	1.66571	3.19073	0.00141916	0.0056423	T	dcr:108216421	40S ribosomal protein S15a
TRINITY_DN38600_c0_g1_i1	6.03097	5.31482	1.66571	3.19073	0.00141916	0.0056423	T	dcr:108215612	probable aquaporin PIP2-4
TRINITY_DN12979_c0_g7_i1	6.03097	5.31482	1.66571	3.19073	0.00141916	0.0056423	T	dcr:108207941	peptidyl-prolyl cis-trans isomerase CYP20-1
TRINITY_DN12529_c0_g1_i2	6.03097	5.31482	1.66571	3.19073	0.00141916	0.0056423	T	dcr:108199774	selenium-binding protein 1-like
TRINITY_DN22597_c0_g1_i1	6.03097	5.31482	1.66571	3.19073	0.00141916	0.0056423	T	dcr:108194132	uncharacterized protein LOC108194132 isoform X1
TRINITY_DN11206_c0_g1_i1	6.03097	5.31482	1.66571	3.19073	0.00141916	0.0056423	T	dcr:108224543	homeobox-leucine zipper protein ATHB-12-like
TRINITY_DN12112_c0_g1_i1	6.03097	5.31482	1.66571	3.19073	0.00141916	0.0056423	T	dcr:108204850	CBL-interacting serine/threonine-protein kinase 9-like isoform X1
TRINITY_DN6523_c0_g2_i1	6.03097	5.31482	1.66571	3.19073	0.00141916	0.0056423	T	dcr:108212818	F-box protein At2g27310-like
TRINITY_DN10717_c0_g1_i1	6.03097	5.31482	1.66571	3.19073	0.00141916	0.0056423	T	dcr:108204197	transcriptional corepressor SEUSS
TRINITY_DN9232_c0_g1_i2	6.03097	5.31482	1.66571	3.19073	0.00141916	0.0056423	T	dcr:108205111	SKP1-like protein 1A
TRINITY_DN7207_c0_g3_i1	6.02823	5.31426	1.6686	3.18487	0.00144819	0.00573625	T	dcr:108193800	uncharacterized protein LOC108193800
TRINITY_DN10769_c0_g1_i1	5.72943	5.24082	1.67882	3.12172	0.00179796	0.00693658	T	dcr:108225789	uncharacterized protein LOC108225789
TRINITY_DN10539_c0_g1_i1	5.72943	5.24082	1.67882	3.12172	0.00179796	0.00693658	T	dcr:108195972	dihydroxy-acid dehydratase, chloroplastic
TRINITY_DN27575_c0_g1_i1	5.72943	5.24082	1.67882	3.12172	0.00179796	0.00693658	T	dcr:108193523	copper transport protein CCH
TRINITY_DN11075_c0_g2_i1	5.72943	5.24082	1.67882	3.12172	0.00179796	0.00693658	T	dcr:108199809	dihydrolipoyl dehydrogenase, mitochondrial
TRINITY_DN13831_c0_g1_i2	5.72943	5.24082	1.67882	3.12172	0.00179796	0.00693658	T	dcr:108196301	basic leucine zipper and W2 domain-containing protein 2-like
TRINITY_DN11433_c0_g4_i1	5.72943	5.24082	1.67882	3.12172	0.00179796	0.00693658	T	dcr:108213227	17.8 kDa class I heat shock protein-like
TRINITY_DN6363_c0_g1_i1	5.72943	5.24082	1.67882	3.12172	0.00179796	0.00693658	T	dcr:108225089	cysteine protease RD19A
TRINITY_DN12945_c0_g2_i1	5.72943	5.24082	1.67882	3.12172	0.00179796	0.00693658	T	dcr:108215202	FACT complex subunit SSRP1
TRINITY_DN34592_c0_g1_i1	5.72943	5.24082	1.67882	3.12172	0.00179796	0.00693658	T	dcr:108225979	B3 domain-containing transcription factor VRN1-like
TRINITY_DN12398_c0_g1_i1	5.72943	5.24082	1.67882	3.12172	0.00179796	0.00693658	T	dcr:108209293	probable pre-mRNA-splicing factor ATP-dependent RNA helicase DEAH2
TRINITY_DN15605_c0_g1_i1	5.72943	5.24082	1.67882	3.12172	0.00179796	0.00693658	T	dcr:108209635	cysteine-rich receptor-like protein kinase 2
TRINITY_DN13696_c0_g5_i1	5.72943	5.24082	1.67882	3.12172	0.00179796	0.00693658	T	dcr:108210664	V-type proton ATPase subunit d2-like
TRINITY_DN21859_c0_g1_i1	5.72943	5.24082	1.67882	3.12172	0.00179796	0.00693658	T	dcr:108220644	probable BOI-related E3 ubiquitin-protein ligase 3
TRINITY_DN34249_c0_g1_i1	5.72943	5.24082	1.67882	3.12172	0.00179796	0.00693658	T	dcr:108192885	peptidyl-prolyl cis-trans isomerase FKBP53
TRINITY_DN14534_c0_g1_i1	5.72943	5.24082	1.67882	3.12172	0.00179796	0.00693658	T	dcr:108205215	pentatricopeptide repeat-containing protein At3g09650, chloroplastic-like
TRINITY_DN16881_c0_g1_i1	5.72943	5.24082	1.67882	3.12172	0.00179796	0.00693658	T	dcr:108194401	uncharacterized protein LOC108194401
TRINITY_DN6798_c0_g1_i1	5.72943	5.24082	1.67882	3.12172	0.00179796	0.00693658	T	dcr:108211027	uncharacterized protein LOC108211027
TRINITY_DN3291_c0_g1_i1	5.72943	5.24082	1.67882	3.12172	0.00179796	0.00693658	T	dcr:108206710	reticuline oxidase-like protein
TRINITY_DN8887_c0_g2_i1	5.72943	5.24082	1.67882	3.12172	0.00179796	0.00693658	T	dcr:108211150	THO complex subunit 6
TRINITY_DN12687_c0_g1_i1	5.72943	5.24082	1.67882	3.12172	0.00179796	0.00693658	T	dcr:108211233	photosystem I reaction center subunit IV A, chloroplastic-like
TRINITY_DN26837_c0_g1_i1	5.72943	5.24082	1.67882	3.12172	0.00179796	0.00693658	T	dcr:108214778	patatin-like protein 2
TRINITY_DN27310_c0_g1_i1	5.72943	5.24082	1.67882	3.12172	0.00179796	0.00693658	T	dcr:108200408	CBL-interacting serine/threonine-protein kinase 7
TRINITY_DN13591_c0_g3_i1	5.72943	5.24082	1.67882	3.12172	0.00179796	0.00693658	T	dcr:108220114	uncharacterized protein LOC108220114
TRINITY_DN7839_c0_g1_i1	5.72943	5.24082	1.67882	3.12172	0.00179796	0.00693658	T	dcr:108215687	salicylic acid-binding protein 2-like
TRINITY_DN13135_c0_g5_i1	5.72943	5.24082	1.67882	3.12172	0.00179796	0.00693658	T	dcr:108206079	60S ribosomal protein L19-1-like
TRINITY_DN13137_c0_g1_i1	5.72943	5.24082	1.67882	3.12172	0.00179796	0.00693658	T	dcr:108202490	SURP and G-patch domain-containing protein 1-like protein isoform X2
TRINITY_DN10232_c0_g3_i1	5.72943	5.24082	1.67882	3.12172	0.00179796	0.00693658	T	dcr:108223000	vacuolar protein sorting-associated protein 27-like isoform X1
TRINITY_DN14299_c0_g1_i1	5.72943	5.24082	1.67882	3.12172	0.00179796	0.00693658	T	dcr:108204521	nucleolin 2
TRINITY_DN12381_c0_g1_i1	5.56906	5.20014	1.74232	2.98461	0.00283939	0.0103117	T	dcr:108205630	chloroplast stem-loop binding protein of 41 kDa b, chloroplastic
TRINITY_DN13286_c0_g1_i1	31.0979	5.20001	1.08919	4.77421	1.80416e-06	1.42638e-05	T	dcr:108197279	epidermis-specific secreted glycoprotein EP1-like
TRINITY_DN3677_c0_g1_i1	5.42788	5.16282	1.69353	3.04856	0.00229942	0.00852355	T	dcr:108223797	probable E3 ubiquitin-protein ligase LOG2
TRINITY_DN14029_c0_g1_i2	5.42788	5.16282	1.69353	3.04856	0.00229942	0.00852355	T	dcr:108217130	cytochrome P450 76A1-like
TRINITY_DN11609_c1_g3_i1	5.42788	5.16282	1.69353	3.04856	0.00229942	0.00852355	T	dcr:108223918	thiol protease SEN102-like
TRINITY_DN10469_c0_g1_i2	5.42788	5.16282	1.69353	3.04856	0.00229942	0.00852355	T	dcr:108227560	digalactosyldiacylglycerol synthase 1, chloroplastic
TRINITY_DN12449_c0_g2_i1	5.42788	5.16282	1.69353	3.04856	0.00229942	0.00852355	T	dcr:108224664	protein YLS9
TRINITY_DN46030_c0_g1_i1	5.42788	5.16282	1.69353	3.04856	0.00229942	0.00852355	T	dcr:108219721	protein ABHD17B
TRINITY_DN2272_c0_g1_i1	5.42788	5.16282	1.69353	3.04856	0.00229942	0.00852355	T	dcr:108226710	putative cytochrome c oxidase subunit 5C-4
TRINITY_DN13783_c0_g1_i1	5.42788	5.16282	1.69353	3.04856	0.00229942	0.00852355	T	dcr:108200453	uncharacterized protein LOC108200453
TRINITY_DN10880_c0_g1_i1	5.42788	5.16282	1.69353	3.04856	0.00229942	0.00852355	T	dcr:108203594	coatomer subunit alpha-1-like
TRINITY_DN12218_c0_g1_i1	5.42788	5.16282	1.69353	3.04856	0.00229942	0.00852355	T	dcr:108207935	zinc finger CCCH domain-containing protein 66-like
TRINITY_DN5163_c0_g1_i1	5.42788	5.16282	1.69353	3.04856	0.00229942	0.00852355	T	dcr:108219957	syntaxin-132-like
TRINITY_DN13687_c0_g9_i1	5.42788	5.16282	1.69353	3.04856	0.00229942	0.00852355	T	dcr:108200468	1-aminocyclopropane-1-carboxylate oxidase-like
TRINITY_DN27734_c0_g1_i1	5.42788	5.16282	1.69353	3.04856	0.00229942	0.00852355	T	dcr:108223612	uncharacterized protein LOC108223612
TRINITY_DN11962_c0_g2_i1	5.42788	5.16282	1.69353	3.04856	0.00229942	0.00852355	T	dcr:108220194	HD domain-containing protein 2-like
TRINITY_DN12080_c0_g1_i1	5.42788	5.16282	1.69353	3.04856	0.00229942	0.00852355	T	dcr:108222722	50S ribosomal protein L6, chloroplastic
TRINITY_DN42373_c0_g2_i1	5.42788	5.16282	1.69353	3.04856	0.00229942	0.00852355	T	dcr:108222155	AP2-like ethylene-responsive transcription factor AIL1
TRINITY_DN10272_c0_g1_i2	5.42788	5.16282	1.69353	3.04856	0.00229942	0.00852355	T	dcr:108211093	uncharacterized protein LOC108211093 isoform X4
TRINITY_DN6642_c0_g1_i1	5.42788	5.16282	1.69353	3.04856	0.00229942	0.00852355	T	dcr:108223442	uncharacterized protein LOC108223442
TRINITY_DN11875_c0_g1_i1	5.42788	5.16282	1.69353	3.04856	0.00229942	0.00852355	T	dcr:108220954	CASP-like protein 4D1
TRINITY_DN7113_c0_g1_i1	5.42788	5.16282	1.69353	3.04856	0.00229942	0.00852355	T	dcr:108219093	uncharacterized protein LOC108219093
TRINITY_DN12018_c0_g1_i1	5.42788	5.16282	1.69353	3.04856	0.00229942	0.00852355	T	dcr:108226403	ubiquitin-conjugating enzyme E2 36
TRINITY_DN4968_c0_g1_i1	5.42788	5.16282	1.69353	3.04856	0.00229942	0.00852355	T	dcr:108202698	protein VAC14 homolog
TRINITY_DN9036_c0_g4_i1	5.42788	5.16282	1.69353	3.04856	0.00229942	0.00852355	T	dcr:108214655	pre-mRNA-splicing factor CWC22 homolog
TRINITY_DN12854_c1_g2_i1	5.42788	5.16282	1.69353	3.04856	0.00229942	0.00852355	T	dcr:108199932	60S ribosomal protein L18a
TRINITY_DN11725_c0_g1_i1	5.42788	5.16282	1.69353	3.04856	0.00229942	0.00852355	T	dcr:108199826	PHD finger protein ALFIN-LIKE 1-like
TRINITY_DN10801_c0_g2_i1	5.42788	5.16282	1.69353	3.04856	0.00229942	0.00852355	T	dcr:108220112	protein LIGHT-DEPENDENT SHORT HYPOCOTYLS 5-like
TRINITY_DN10185_c0_g2_i1	5.42788	5.16282	1.69353	3.04856	0.00229942	0.00852355	T	dcr:108219334	lipoyl synthase 2, mitochondrial
TRINITY_DN23371_c0_g1_i1	5.42788	5.16282	1.69353	3.04856	0.00229942	0.00852355	T	dcr:108205411	ras-related protein Rab11D-like
TRINITY_DN9945_c0_g2_i1	5.42788	5.16282	1.69353	3.04856	0.00229942	0.00852355	T	dcr:108196792	ABC transporter G family member 21
TRINITY_DN13921_c0_g2_i4	5.42788	5.16282	1.69353	3.04856	0.00229942	0.00852355	T	dcr:108218952	nitrate reductase [NADH]-like
TRINITY_DN12371_c0_g4_i1	5.42788	5.16282	1.69353	3.04856	0.00229942	0.00852355	T	dcr:108202604	alpha,alpha-trehalose-phosphate synthase [UDP-forming] 6-like
TRINITY_DN8694_c0_g2_i1	5.42788	5.16282	1.69353	3.04856	0.00229942	0.00852355	T	dcr:108224937	uncharacterized protein LOC108224937
TRINITY_DN3214_c0_g3_i1	5.42788	5.16282	1.69353	3.04856	0.00229942	0.00852355	T	dcr:108218491	protein LYK5
TRINITY_DN12026_c0_g3_i1	5.42788	5.16282	1.69353	3.04856	0.00229942	0.00852355	T	dcr:108194611	pelargonidin 3-O-(6-caffeoylglucoside) 5-O-(6-O-malonylglucoside) 4'''-malonyltransferase-like
TRINITY_DN7465_c0_g1_i6	5.42788	5.16282	1.69353	3.04856	0.00229942	0.00852355	T	dcr:108214166	protein CROWDED NUCLEI 1
TRINITY_DN39939_c0_g1_i1	5.42788	5.16282	1.69353	3.04856	0.00229942	0.00852355	T	dcr:108216027	polygalacturonase inhibitor-like
TRINITY_DN4702_c0_g1_i2	5.42788	5.16282	1.69353	3.04856	0.00229942	0.00852355	T	dcr:108199399	tropinone reductase homolog
TRINITY_DN10329_c0_g1_i3	5.42788	5.16282	1.69353	3.04856	0.00229942	0.00852355	T	dcr:108209892	26S protease regulatory subunit 7 homolog A
TRINITY_DN2178_c0_g2_i1	5.42788	5.16282	1.69353	3.04856	0.00229942	0.00852355	T	dcr:108202487	alpha-glucan water dikinase, chloroplastic isoform X1
TRINITY_DN13271_c0_g2_i1	5.42788	5.16282	1.69353	3.04856	0.00229942	0.00852355	T	dcr:108205805	uncharacterized protein LOC108205805
TRINITY_DN12055_c0_g4_i1	5.42788	5.16282	1.69353	3.04856	0.00229942	0.00852355	T	dcr:108192808	ATP-dependent Clp protease proteolytic subunit-related protein 1, chloroplastic
TRINITY_DN11762_c0_g1_i2	5.42788	5.16282	1.69353	3.04856	0.00229942	0.00852355	T	dcr:108202411	protein TIFY 6B-like isoform X2
TRINITY_DN13385_c0_g1_i1	28.8678	5.08942	1.07421	4.73783	2.16016e-06	1.6885e-05	T	dcr:108193011	bifunctional pinoresinol-lariciresinol reductase 2-like
TRINITY_DN3378_c0_g2_i1	5.12633	5.08036	1.71011	2.97077	0.0029705	0.0105302	T	dcr:108216030	nascent polypeptide-associated complex subunit beta-like
TRINITY_DN14149_c2_g11_i2	5.12633	5.08036	1.71011	2.97077	0.0029705	0.0105302	T	dcr:108212952	uncharacterized protein LOC108212952
TRINITY_DN14077_c1_g1_i1	5.12633	5.08036	1.71011	2.97077	0.0029705	0.0105302	T	dcr:108195794	pleiotropic drug resistance protein 1-like
TRINITY_DN11399_c0_g1_i1	5.12633	5.08036	1.71011	2.97077	0.0029705	0.0105302	T	dcr:108210184	mitochondrial adenine nucleotide transporter ADNT1
TRINITY_DN7452_c0_g1_i4	5.12633	5.08036	1.71011	2.97077	0.0029705	0.0105302	T	dcr:108227485	uncharacterized protein LOC108227485 isoform X1
TRINITY_DN13441_c0_g1_i2	5.12633	5.08036	1.71011	2.97077	0.0029705	0.0105302	T	dcr:108215065	tryptophan synthase beta chain 1
TRINITY_DN285_c0_g2_i1	5.12633	5.08036	1.71011	2.97077	0.0029705	0.0105302	T	dcr:108208816	uncharacterized protein LOC108208816
TRINITY_DN14123_c0_g1_i3	5.12633	5.08036	1.71011	2.97077	0.0029705	0.0105302	T	dcr:108227786	probable galactinol--sucrose galactosyltransferase 6
TRINITY_DN14083_c0_g2_i1	5.12633	5.08036	1.71011	2.97077	0.0029705	0.0105302	T	dcr:12598542	NADH dehydrogenase subunit 7
TRINITY_DN8930_c0_g1_i1	5.12633	5.08036	1.71011	2.97077	0.0029705	0.0105302	T	dcr:108193134	uncharacterized protein LOC108193134 isoform X2
TRINITY_DN14494_c0_g1_i1	5.12633	5.08036	1.71011	2.97077	0.0029705	0.0105302	T	dcr:108227888	TOM1-like protein 2
TRINITY_DN5488_c1_g1_i1	5.12633	5.08036	1.71011	2.97077	0.0029705	0.0105302	T	dcr:108200062	eukaryotic translation initiation factor 2 subunit alpha-like
TRINITY_DN16904_c0_g1_i1	5.12633	5.08036	1.71011	2.97077	0.0029705	0.0105302	T	dcr:108214877	CLP protease regulatory subunit CLPX1, mitochondrial isoform X1
TRINITY_DN10386_c0_g2_i1	5.12633	5.08036	1.71011	2.97077	0.0029705	0.0105302	T	dcr:108205517	60S ribosomal protein L18-2
TRINITY_DN14168_c0_g2_i7	5.12633	5.08036	1.71011	2.97077	0.0029705	0.0105302	T	dcr:108211237	short-chain dehydrogenase TIC 32, chloroplastic-like
TRINITY_DN13473_c0_g2_i1	5.12633	5.08036	1.71011	2.97077	0.0029705	0.0105302	T	dcr:108223287	THO complex subunit 4C-like
TRINITY_DN7417_c0_g1_i1	5.12633	5.08036	1.71011	2.97077	0.0029705	0.0105302	T	dcr:108208831	serine/threonine-protein kinase prpf4B
TRINITY_DN11106_c0_g1_i1	5.12633	5.08036	1.71011	2.97077	0.0029705	0.0105302	T	dcr:108196474	ethylene-responsive transcription factor ERF017
TRINITY_DN12540_c0_g1_i1	5.12633	5.08036	1.71011	2.97077	0.0029705	0.0105302	T	dcr:108222802	photosystem II reaction center W protein, chloroplastic-like
TRINITY_DN37277_c0_g1_i1	5.12633	5.08036	1.71011	2.97077	0.0029705	0.0105302	T	dcr:108205022	uncharacterized protein LOC108205022
TRINITY_DN3628_c0_g1_i1	5.12633	5.08036	1.71011	2.97077	0.0029705	0.0105302	T	dcr:108203175	serine/threonine-protein phosphatase PP1 isozyme 3-like
TRINITY_DN34760_c0_g1_i1	5.12633	5.08036	1.71011	2.97077	0.0029705	0.0105302	T	dcr:108218918	beta-hexosaminidase 1 isoform X2
TRINITY_DN2656_c0_g1_i1	5.12633	5.08036	1.71011	2.97077	0.0029705	0.0105302	T	dcr:108204916	molybdopterin biosynthesis protein CNX1
TRINITY_DN6007_c0_g1_i1	5.12633	5.08036	1.71011	2.97077	0.0029705	0.0105302	T	dcr:108225092	aspartate aminotransferase, mitochondrial
TRINITY_DN6332_c0_g1_i1	5.12633	5.08036	1.71011	2.97077	0.0029705	0.0105302	T	dcr:108210393	zinc finger protein CONSTANS-LIKE 6
TRINITY_DN10752_c0_g1_i2	5.12633	5.08036	1.71011	2.97077	0.0029705	0.0105302	T	dcr:108202910	ubiquitin-conjugating enzyme E2 32-like
TRINITY_DN20948_c0_g1_i1	5.12633	5.08036	1.71011	2.97077	0.0029705	0.0105302	T	dcr:108209981	long chain acyl-CoA synthetase 5-like
TRINITY_DN1691_c0_g1_i1	5.12633	5.08036	1.71011	2.97077	0.0029705	0.0105302	T	dcr:108222704	phytochrome A1-like
TRINITY_DN20787_c0_g2_i1	5.12633	5.08036	1.71011	2.97077	0.0029705	0.0105302	T	dcr:108224667	ethylene-responsive transcription factor 3-like
TRINITY_DN1991_c0_g1_i1	5.12633	5.08036	1.71011	2.97077	0.0029705	0.0105302	T	dcr:108203487	stromal processing peptidase, chloroplastic
TRINITY_DN31492_c0_g2_i1	5.12633	5.08036	1.71011	2.97077	0.0029705	0.0105302	T	dcr:108216898	flavonoid 3'-monooxygenase-like
TRINITY_DN10428_c0_g1_i1	5.12633	5.08036	1.71011	2.97077	0.0029705	0.0105302	T	dcr:108204820	zinc finger CCCH domain-containing protein 17-like
TRINITY_DN3747_c0_g1_i1	5.12633	5.08036	1.71011	2.97077	0.0029705	0.0105302	T	dcr:108199444	protein SMG7L isoform X3
TRINITY_DN5730_c0_g1_i1	5.12633	5.08036	1.71011	2.97077	0.0029705	0.0105302	T	dcr:108214875	chaperone protein dnaJ 49-like
TRINITY_DN10427_c0_g1_i1	5.12633	5.08036	1.71011	2.97077	0.0029705	0.0105302	T	dcr:108219555	60S acidic ribosomal protein P2-like
TRINITY_DN7718_c0_g1_i1	5.12633	5.08036	1.71011	2.97077	0.0029705	0.0105302	T	dcr:108214952	uncharacterized protein LOC108214952
TRINITY_DN13787_c1_g1_i1	5.12633	5.08036	1.71011	2.97077	0.0029705	0.0105302	T	dcr:108214392	acyl-coenzyme A oxidase 3, peroxisomal-like isoform X3
TRINITY_DN19161_c0_g1_i1	5.12633	5.08036	1.71011	2.97077	0.0029705	0.0105302	T	dcr:108206966	DDT domain-containing protein DDR4
TRINITY_DN13121_c0_g1_i4	5.12633	5.08036	1.71011	2.97077	0.0029705	0.0105302	T	dcr:108193972	uncharacterized protein LOC108193972
TRINITY_DN10502_c0_g2_i1	5.12633	5.08036	1.71011	2.97077	0.0029705	0.0105302	T	dcr:108204443	actin-7-like
TRINITY_DN6861_c0_g2_i3	5.12633	5.08036	1.71011	2.97077	0.0029705	0.0105302	T	dcr:108193232	hydroxymethylglutaryl-CoA lyase, mitochondrial isoform X1
TRINITY_DN13531_c0_g1_i2	5.12633	5.08036	1.71011	2.97077	0.0029705	0.0105302	T	dcr:108209658	glutathione reductase, chloroplastic
TRINITY_DN7750_c0_g2_i1	5.12633	5.08036	1.71011	2.97077	0.0029705	0.0105302	T	dcr:108216580	uncharacterized protein LOC108216580
TRINITY_DN12354_c0_g4_i1	5.12633	5.08036	1.71011	2.97077	0.0029705	0.0105302	T	dcr:108224985	60S ribosomal protein L12-like
TRINITY_DN12303_c0_g1_i9	5.12633	5.08036	1.71011	2.97077	0.0029705	0.0105302	T	dcr:108202568	heat shock protein 90-5, chloroplastic
TRINITY_DN11297_c1_g2_i1	5.12633	5.08036	1.71011	2.97077	0.0029705	0.0105302	T	dcr:108197341	chlorophyll a-b binding protein, chloroplastic-like
TRINITY_DN13524_c0_g1_i1	5.12633	5.08036	1.71011	2.97077	0.0029705	0.0105302	T	dcr:108195984	squamosa promoter-binding-like protein 14
TRINITY_DN12461_c0_g1_i2	5.12633	5.08036	1.71011	2.97077	0.0029705	0.0105302	T	dcr:108209326	elongation factor G-2, chloroplastic
TRINITY_DN25911_c0_g3_i1	5.12633	5.08036	1.71011	2.97077	0.0029705	0.0105302	T	dcr:108214810	asparagine--tRNA ligase, cytoplasmic 1-like
TRINITY_DN9203_c0_g3_i1	5.12633	5.08036	1.71011	2.97077	0.0029705	0.0105302	T	dcr:108223931	4-coumarate--CoA ligase-like 7
TRINITY_DN13164_c0_g1_i3	5.12633	5.08036	1.71011	2.97077	0.0029705	0.0105302	T	dcr:108210657	(-)-germacrene D synthase-like isoform X3
TRINITY_DN13175_c0_g2_i1	5.12633	5.08036	1.71011	2.97077	0.0029705	0.0105302	T	dcr:108223460	protein trichome birefringence-like 41 isoform X2
TRINITY_DN7479_c0_g1_i1	5.12633	5.08036	1.71011	2.97077	0.0029705	0.0105302	T	dcr:108203025	glyceraldehyde-3-phosphate dehydrogenase A, chloroplastic-like
TRINITY_DN24410_c0_g1_i1	5.12633	5.08036	1.71011	2.97077	0.0029705	0.0105302	T	dcr:108215517	ras-related protein Rab7
TRINITY_DN13017_c0_g3_i1	5.12633	5.08036	1.71011	2.97077	0.0029705	0.0105302	T	dcr:108210282	3-isopropylmalate dehydratase small subunit 3-like
TRINITY_DN5337_c0_g3_i1	5.12633	5.08036	1.71011	2.97077	0.0029705	0.0105302	T	dcr:12598528	ribosomal protein L2
TRINITY_DN12773_c0_g1_i2	5.12359	5.07969	1.71449	2.9628	0.00304852	0.0107808	T	dcr:108192900	long chain acyl-CoA synthetase 6, peroxisomal-like
TRINITY_DN12634_c0_g4_i1	4.82478	4.9929	1.72894	2.88784	0.00387896	0.0131115	T	dcr:108202450	universal stress protein PHOS32-like isoform X2
TRINITY_DN38255_c0_g1_i2	4.82478	4.9929	1.72894	2.88784	0.00387896	0.0131115	T	dcr:108212214	ADP,ATP carrier protein 1, mitochondrial-like
TRINITY_DN10561_c0_g1_i1	4.82478	4.9929	1.72894	2.88784	0.00387896	0.0131115	T	dcr:108214708	probable aquaporin PIP1-4
TRINITY_DN12099_c0_g1_i2	4.82478	4.9929	1.72894	2.88784	0.00387896	0.0131115	T	dcr:108210104	transmembrane protein 33 homolog
TRINITY_DN10992_c0_g1_i1	4.82478	4.9929	1.72894	2.88784	0.00387896	0.0131115	T	dcr:108209436	threonine--tRNA ligase, mitochondrial 1
TRINITY_DN13199_c0_g2_i2	4.82478	4.9929	1.72894	2.88784	0.00387896	0.0131115	T	dcr:108209929	THO complex subunit 4A-like
TRINITY_DN43286_c0_g4_i1	4.82478	4.9929	1.72894	2.88784	0.00387896	0.0131115	T	dcr:108192359	uncharacterized protein YfhR-like isoform X1
TRINITY_DN8466_c0_g1_i1	4.82478	4.9929	1.72894	2.88784	0.00387896	0.0131115	T	dcr:108213096	kaempferol 3-O-beta-D-galactosyltransferase-like
TRINITY_DN11975_c0_g2_i1	4.82478	4.9929	1.72894	2.88784	0.00387896	0.0131115	T	dcr:108213921	uncharacterized protein LOC108213921
TRINITY_DN7741_c0_g1_i1	4.82478	4.9929	1.72894	2.88784	0.00387896	0.0131115	T	dcr:108194196	uncharacterized protein LOC108194196
TRINITY_DN29125_c0_g1_i1	4.82478	4.9929	1.72894	2.88784	0.00387896	0.0131115	T	dcr:108215986	probable adenylate kinase 7, mitochondrial
TRINITY_DN3185_c0_g1_i1	4.82478	4.9929	1.72894	2.88784	0.00387896	0.0131115	T	dcr:108206032	urea-proton symporter DUR3
TRINITY_DN9724_c0_g1_i2	4.82478	4.9929	1.72894	2.88784	0.00387896	0.0131115	T	dcr:108195957	exocyst complex component EXO70A1-like
TRINITY_DN10264_c0_g2_i1	4.82478	4.9929	1.72894	2.88784	0.00387896	0.0131115	T	dcr:108193063	beta-glucosidase BoGH3B-like
TRINITY_DN7959_c0_g1_i2	4.82478	4.9929	1.72894	2.88784	0.00387896	0.0131115	T	dcr:108219227	glucose-6-phosphate 1-dehydrogenase, cytoplasmic-like
TRINITY_DN20495_c0_g1_i1	4.82478	4.9929	1.72894	2.88784	0.00387896	0.0131115	T	dcr:108202597	FACT complex subunit SPT16-like
TRINITY_DN2765_c0_g1_i1	4.82478	4.9929	1.72894	2.88784	0.00387896	0.0131115	T	dcr:108202823	dynamin-related protein 1E-like
TRINITY_DN43138_c0_g1_i1	4.82478	4.9929	1.72894	2.88784	0.00387896	0.0131115	T	dcr:108212847	bidirectional sugar transporter SWEET17-like
TRINITY_DN27082_c0_g1_i1	4.82478	4.9929	1.72894	2.88784	0.00387896	0.0131115	T	dcr:108219447	glyceraldehyde-3-phosphate dehydrogenase B, chloroplastic-like
TRINITY_DN15962_c0_g1_i1	4.82478	4.9929	1.72894	2.88784	0.00387896	0.0131115	T	dcr:108205726	peptide chain release factor APG3, chloroplastic
TRINITY_DN3564_c0_g2_i1	4.82478	4.9929	1.72894	2.88784	0.00387896	0.0131115	T	dcr:108197377	phosphatidylinositol/phosphatidylcholine transfer protein SFH12-like
TRINITY_DN20788_c0_g1_i1	4.82478	4.9929	1.72894	2.88784	0.00387896	0.0131115	T	dcr:108211904	uncharacterized protein LOC108211904
TRINITY_DN11558_c0_g1_i1	4.82478	4.9929	1.72894	2.88784	0.00387896	0.0131115	T	dcr:108203074	serine--glyoxylate aminotransferase
TRINITY_DN7649_c0_g1_i1	4.82478	4.9929	1.72894	2.88784	0.00387896	0.0131115	T	dcr:108224561	uncharacterized protein LOC108224561
TRINITY_DN9541_c0_g2_i1	4.82478	4.9929	1.72894	2.88784	0.00387896	0.0131115	T	dcr:108222346	callose synthase 10
TRINITY_DN40337_c0_g1_i1	4.82478	4.9929	1.72894	2.88784	0.00387896	0.0131115	T	dcr:108209353	nucleolar GTP-binding protein 1-like
TRINITY_DN13866_c1_g1_i1	4.82478	4.9929	1.72894	2.88784	0.00387896	0.0131115	T	dcr:108215045	E3 ubiquitin-protein ligase RHF2A
TRINITY_DN4535_c0_g1_i1	4.82478	4.9929	1.72894	2.88784	0.00387896	0.0131115	T	dcr:108193050	universal stress protein PHOS34
TRINITY_DN43105_c0_g2_i1	4.82478	4.9929	1.72894	2.88784	0.00387896	0.0131115	T	dcr:108208348	pistil-specific extensin-like protein
TRINITY_DN14007_c0_g3_i1	4.82478	4.9929	1.72894	2.88784	0.00387896	0.0131115	T	dcr:108227732	pectinesterase
TRINITY_DN15252_c0_g1_i1	4.82478	4.9929	1.72894	2.88784	0.00387896	0.0131115	T	dcr:108223941	protein DJ-1 homolog B-like
TRINITY_DN8373_c0_g1_i1	4.82478	4.9929	1.72894	2.88784	0.00387896	0.0131115	T	dcr:108218985	uncharacterized protein LOC108218985
TRINITY_DN11559_c0_g3_i1	4.82478	4.9929	1.72894	2.88784	0.00387896	0.0131115	T	dcr:108205323	bifunctional dTDP-4-dehydrorhamnose 3,5-epimerase/dTDP-4-dehydrorhamnose reductase
TRINITY_DN8033_c0_g2_i1	4.82478	4.9929	1.72894	2.88784	0.00387896	0.0131115	T	dcr:108219433	prohibitin-1, mitochondrial
TRINITY_DN4192_c0_g1_i1	4.82478	4.9929	1.72894	2.88784	0.00387896	0.0131115	T	dcr:108214126	ABC transporter C family member 5-like
TRINITY_DN14288_c0_g2_i1	4.82478	4.9929	1.72894	2.88784	0.00387896	0.0131115	T	dcr:108227407	ATP-dependent RNA helicase-like protein DB10
TRINITY_DN11798_c0_g2_i3	4.82478	4.9929	1.72894	2.88784	0.00387896	0.0131115	T	dcr:108200025	GDP-mannose 3,5-epimerase 1
TRINITY_DN10231_c0_g1_i2	4.82478	4.9929	1.72894	2.88784	0.00387896	0.0131115	T	dcr:108205408	FK506-binding protein 5-like
TRINITY_DN7382_c0_g1_i1	4.82478	4.9929	1.72894	2.88784	0.00387896	0.0131115	T	dcr:108209227	EIN3-binding F-box protein 1-like
TRINITY_DN11641_c0_g1_i1	4.82478	4.9929	1.72894	2.88784	0.00387896	0.0131115	T	dcr:108203703	uncharacterized protein LOC108203703
TRINITY_DN5465_c0_g1_i1	4.82478	4.9929	1.72894	2.88784	0.00387896	0.0131115	T	dcr:108200314	cyclic dof factor 1-like
TRINITY_DN42124_c0_g1_i1	4.82478	4.9929	1.72894	2.88784	0.00387896	0.0131115	T	dcr:108215536	ATP synthase delta chain, chloroplastic-like
TRINITY_DN13138_c1_g1_i3	4.82478	4.9929	1.72894	2.88784	0.00387896	0.0131115	T	dcr:108223834	uncharacterized protein LOC108223834
TRINITY_DN12663_c0_g1_i4	4.82478	4.9929	1.72894	2.88784	0.00387896	0.0131115	T	dcr:108218609	uncharacterized protein LOC108218609
TRINITY_DN12545_c0_g1_i1	4.82478	4.9929	1.72894	2.88784	0.00387896	0.0131115	T	dcr:108227419	probable E3 ubiquitin-protein ligase XERICO
TRINITY_DN3611_c0_g1_i1	4.82478	4.9929	1.72894	2.88784	0.00387896	0.0131115	T	dcr:108199953	probable histone-arginine methyltransferase 1.4
TRINITY_DN7280_c0_g1_i1	4.82478	4.9929	1.72894	2.88784	0.00387896	0.0131115	T	dcr:108215063	cysteine desulfurase, mitochondrial
TRINITY_DN32622_c0_g1_i1	4.82478	4.9929	1.72894	2.88784	0.00387896	0.0131115	T	dcr:108215962	30S ribosomal protein S10, chloroplastic
TRINITY_DN8792_c0_g3_i1	4.82478	4.9929	1.72894	2.88784	0.00387896	0.0131115	T	dcr:108225331	probable inactive purple acid phosphatase 27
TRINITY_DN13662_c0_g4_i5	4.82478	4.9929	1.72894	2.88784	0.00387896	0.0131115	T	dcr:108223317	phenylalanine ammonia-lyase 1
TRINITY_DN10045_c0_g1_i1	4.82478	4.9929	1.72894	2.88784	0.00387896	0.0131115	T	dcr:108210405	caffeic acid 3-O-methyltransferase
TRINITY_DN7916_c0_g1_i1	4.82478	4.9929	1.72894	2.88784	0.00387896	0.0131115	T	dcr:108203065	cysteine synthase-like
TRINITY_DN7370_c0_g5_i1	4.82478	4.9929	1.72894	2.88784	0.00387896	0.0131115	T	dcr:108224838	syntaxin-121-like
TRINITY_DN22893_c0_g1_i1	4.82478	4.9929	1.72894	2.88784	0.00387896	0.0131115	T	dcr:108205057	uncharacterized protein LOC108205057
TRINITY_DN12261_c0_g1_i2	4.82478	4.9929	1.72894	2.88784	0.00387896	0.0131115	T	dcr:108204416	photosystem I reaction center subunit III, chloroplastic-like
TRINITY_DN13450_c0_g2_i1	4.82478	4.9929	1.72894	2.88784	0.00387896	0.0131115	T	dcr:108195308	mitochondrial phosphate carrier protein 2, mitochondrial-like
TRINITY_DN10757_c0_g2_i1	4.82478	4.9929	1.72894	2.88784	0.00387896	0.0131115	T	dcr:108196592	1-deoxy-D-xylulose 5-phosphate reductoisomerase, chloroplastic
TRINITY_DN24203_c0_g1_i1	4.82478	4.9929	1.72894	2.88784	0.00387896	0.0131115	T	dcr:108201740	carboxymethylenebutenolidase homolog isoform X1
TRINITY_DN10699_c0_g3_i1	4.67263	4.94673	1.74025	2.84254	0.0044755	0.0149588	T	dcr:108196126	uncharacterized protein LOC108196126
TRINITY_DN12176_c1_g1_i1	4.66441	4.94444	1.82081	2.71551	0.00661729	0.0209315	T	dcr:108208713	inactive poly [ADP-ribose] polymerase RCD1-like
TRINITY_DN11787_c0_g3_i1	4.52323	4.89979	1.75045	2.79915	0.00512369	0.0165677	T	dcr:108196516	CBL-interacting serine/threonine-protein kinase 25-like
TRINITY_DN12354_c0_g3_i1	4.52323	4.89979	1.75045	2.79915	0.00512369	0.0165677	T	dcr:108224985	60S ribosomal protein L12-like
TRINITY_DN11610_c0_g2_i2	4.52323	4.89979	1.75045	2.79915	0.00512369	0.0165677	T	dcr:108196446	signal recognition particle 54 kDa protein 2
TRINITY_DN44154_c0_g2_i1	4.52323	4.89979	1.75045	2.79915	0.00512369	0.0165677	T	dcr:108196323	protein IWS1 homolog
TRINITY_DN12645_c0_g1_i1	4.52323	4.89979	1.75045	2.79915	0.00512369	0.0165677	T	dcr:108227782	long chain base biosynthesis protein 2b
TRINITY_DN12245_c0_g2_i1	4.52323	4.89979	1.75045	2.79915	0.00512369	0.0165677	T	dcr:108199315	universal stress protein PHOS32
TRINITY_DN12657_c0_g2_i1	4.52323	4.89979	1.75045	2.79915	0.00512369	0.0165677	T	dcr:108222698	heat shock protein 90-3 isoform X2
TRINITY_DN43362_c0_g1_i1	4.52323	4.89979	1.75045	2.79915	0.00512369	0.0165677	T	dcr:108211411	miraculin-like
TRINITY_DN27136_c0_g2_i1	4.52323	4.89979	1.75045	2.79915	0.00512369	0.0165677	T	dcr:108197184	small heat shock protein, chloroplastic-like
TRINITY_DN5445_c0_g2_i1	4.52323	4.89979	1.75045	2.79915	0.00512369	0.0165677	T	dcr:108197064	60S ribosomal protein L27-like
TRINITY_DN12219_c0_g1_i1	4.52323	4.89979	1.75045	2.79915	0.00512369	0.0165677	T	dcr:108215912	28 kDa ribonucleoprotein, chloroplastic
TRINITY_DN11577_c0_g1_i1	4.52323	4.89979	1.75045	2.79915	0.00512369	0.0165677	T	dcr:108197188	UPF0695 membrane protein C977.11/PB8B6.06c isoform X2
TRINITY_DN3361_c0_g1_i1	4.52323	4.89979	1.75045	2.79915	0.00512369	0.0165677	T	dcr:108204426	uncharacterized protein LOC108204426 isoform X4
TRINITY_DN10748_c0_g1_i1	4.52323	4.89979	1.75045	2.79915	0.00512369	0.0165677	T	dcr:108193202	ethylene-responsive transcription factor RAP2-3-like isoform X1
TRINITY_DN12291_c0_g1_i1	4.52323	4.89979	1.75045	2.79915	0.00512369	0.0165677	T	dcr:108199563	probable acyl-CoA dehydrogenase IBR3
TRINITY_DN10480_c0_g1_i2	4.52323	4.89979	1.75045	2.79915	0.00512369	0.0165677	T	dcr:108213127	auxin transport protein BIG isoform X2
TRINITY_DN8824_c0_g2_i1	4.52323	4.89979	1.75045	2.79915	0.00512369	0.0165677	T	dcr:108210663	fructose-1,6-bisphosphatase, chloroplastic-like
TRINITY_DN5192_c0_g2_i1	4.52323	4.89979	1.75045	2.79915	0.00512369	0.0165677	T	dcr:108222861	sister-chromatid cohesion protein 3 isoform X1
TRINITY_DN477_c0_g2_i1	4.52323	4.89979	1.75045	2.79915	0.00512369	0.0165677	T	dcr:108218925	probable serine/threonine-protein kinase At4g35230
TRINITY_DN11125_c0_g2_i1	4.52323	4.89979	1.75045	2.79915	0.00512369	0.0165677	T	dcr:108212852	galactinol synthase 1
TRINITY_DN12092_c0_g2_i1	4.52323	4.89979	1.75045	2.79915	0.00512369	0.0165677	T	dcr:108204723	RAN GTPase-activating protein 1
TRINITY_DN10844_c0_g2_i1	4.52323	4.89979	1.75045	2.79915	0.00512369	0.0165677	T	dcr:108204080	mitogen-activated protein kinase kinase kinase YODA isoform X2
TRINITY_DN8026_c0_g1_i1	4.52323	4.89979	1.75045	2.79915	0.00512369	0.0165677	T	dcr:108199841	flavin-dependent oxidoreductase FOX2-like
TRINITY_DN42319_c0_g2_i1	4.52323	4.89979	1.75045	2.79915	0.00512369	0.0165677	T	dcr:108194500	thioredoxin F1, chloroplastic-like
TRINITY_DN39332_c0_g1_i1	4.52323	4.89979	1.75045	2.79915	0.00512369	0.0165677	T	dcr:108198031	protein GLUTAMINE DUMPER 2-like
TRINITY_DN11856_c0_g1_i1	4.52323	4.89979	1.75045	2.79915	0.00512369	0.0165677	T	dcr:108199697	glycine-rich protein 1
TRINITY_DN12345_c0_g2_i1	4.52323	4.89979	1.75045	2.79915	0.00512369	0.0165677	T	dcr:108200922	uncharacterized protein LOC108200922
TRINITY_DN13413_c0_g3_i1	4.52323	4.89979	1.75045	2.79915	0.00512369	0.0165677	T	dcr:108227914	glyceraldehyde-3-phosphate dehydrogenase, cytosolic
TRINITY_DN37648_c0_g1_i1	4.52323	4.89979	1.75045	2.79915	0.00512369	0.0165677	T	dcr:108211888	alpha-galactosidase-like
TRINITY_DN9934_c0_g2_i1	4.52323	4.89979	1.75045	2.79915	0.00512369	0.0165677	T	dcr:108218772	mitogen-activated protein kinase 3-like
TRINITY_DN1854_c0_g1_i1	4.52323	4.89979	1.75045	2.79915	0.00512369	0.0165677	T	dcr:108214054	golgin subfamily A member 4
TRINITY_DN10942_c0_g1_i1	4.52323	4.89979	1.75045	2.79915	0.00512369	0.0165677	T	dcr:108203289	tripeptidyl-peptidase 2 isoform X2
TRINITY_DN9836_c0_g1_i1	4.52323	4.89979	1.75045	2.79915	0.00512369	0.0165677	T	dcr:108196253	nuclear pore complex protein NUP107
TRINITY_DN11244_c0_g1_i1	4.52323	4.89979	1.75045	2.79915	0.00512369	0.0165677	T	dcr:108196455	aldo-keto reductase family 4 member C10-like
TRINITY_DN3930_c0_g2_i1	4.52323	4.89979	1.75045	2.79915	0.00512369	0.0165677	T	dcr:108199244	serine/threonine-protein kinase prpf4B isoform X1
TRINITY_DN5329_c0_g3_i1	4.52323	4.89979	1.75045	2.79915	0.00512369	0.0165677	T	dcr:108209881	30S ribosomal protein S16-like
TRINITY_DN39866_c0_g1_i1	4.52323	4.89979	1.75045	2.79915	0.00512369	0.0165677	T	dcr:108204232	transcription factor HY5
TRINITY_DN8049_c0_g1_i1	4.52323	4.89979	1.75045	2.79915	0.00512369	0.0165677	T	dcr:108216194	cytochrome P450 CYP82D47-like
TRINITY_DN17987_c0_g1_i1	4.52323	4.89979	1.75045	2.79915	0.00512369	0.0165677	T	dcr:108219771	ABC transporter C family member 8-like isoform X2
TRINITY_DN10208_c0_g1_i1	4.52323	4.89979	1.75045	2.79915	0.00512369	0.0165677	T	dcr:108204914	serine carboxypeptidase-like 20
TRINITY_DN27672_c0_g1_i1	4.52323	4.89979	1.75045	2.79915	0.00512369	0.0165677	T	dcr:108192640	protein STAY-GREEN LIKE, chloroplastic-like
TRINITY_DN9014_c0_g1_i1	4.52323	4.89979	1.75045	2.79915	0.00512369	0.0165677	T	dcr:108209546	cytosolic Fe-S cluster assembly factor NBP35-like
TRINITY_DN9748_c0_g2_i1	4.52323	4.89979	1.75045	2.79915	0.00512369	0.0165677	T	dcr:108221721	probable protein phosphatase 2C 63
TRINITY_DN421_c0_g1_i1	4.52323	4.89979	1.75045	2.79915	0.00512369	0.0165677	T	dcr:108204810	uncharacterized protein LOC108204810 isoform X2
TRINITY_DN4980_c0_g1_i1	4.52323	4.89979	1.75045	2.79915	0.00512369	0.0165677	T	dcr:108216223	crocetin glucosyltransferase, chloroplastic-like
TRINITY_DN11839_c0_g3_i1	4.52323	4.89979	1.75045	2.79915	0.00512369	0.0165677	T	dcr:108206997	flavin-dependent oxidoreductase FOX2-like
TRINITY_DN13549_c0_g1_i1	4.52323	4.89979	1.75045	2.79915	0.00512369	0.0165677	T	dcr:108193136	eukaryotic translation initiation factor 5A-4-like
TRINITY_DN1952_c0_g1_i1	4.52323	4.89979	1.75045	2.79915	0.00512369	0.0165677	T	dcr:108205954	dof zinc finger protein DOF2.1-like
TRINITY_DN8134_c0_g1_i1	4.52323	4.89979	1.75045	2.79915	0.00512369	0.0165677	T	dcr:108192318	uncharacterized protein LOC108192318
TRINITY_DN14281_c14_g35_i1	4.52323	4.89979	1.75045	2.79915	0.00512369	0.0165677	T	dcr:12598637	ATP synthase F0 subunit 9
TRINITY_DN13656_c1_g3_i1	4.52323	4.89979	1.75045	2.79915	0.00512369	0.0165677	T	dcr:108193046	polyubiquitin
TRINITY_DN12600_c0_g1_i1	4.52323	4.89979	1.75045	2.79915	0.00512369	0.0165677	T	dcr:108215548	UPF0496 protein 4
TRINITY_DN1373_c0_g1_i1	4.52323	4.89979	1.75045	2.79915	0.00512369	0.0165677	T	dcr:108218660	transcription factor GTE4-like isoform X2
TRINITY_DN10522_c0_g2_i1	4.52323	4.89979	1.75045	2.79915	0.00512369	0.0165677	T	dcr:108197596	uncharacterized protein LOC108197596
TRINITY_DN452_c0_g1_i1	4.52323	4.89979	1.75045	2.79915	0.00512369	0.0165677	T	dcr:108193268	calmodulin-binding protein 60 D
TRINITY_DN9103_c0_g1_i1	4.52323	4.89979	1.75045	2.79915	0.00512369	0.0165677	T	dcr:108214488	autophagy-related protein 11-like
TRINITY_DN8886_c0_g1_i1	4.52323	4.89979	1.75045	2.79915	0.00512369	0.0165677	T	dcr:108214728	microfibrillar-associated protein 1-like
TRINITY_DN3078_c0_g2_i1	4.52323	4.89979	1.75045	2.79915	0.00512369	0.0165677	T	dcr:108204225	DNA-directed RNA polymerase II subunit RPB2
TRINITY_DN44520_c0_g1_i1	4.52323	4.89979	1.75045	2.79915	0.00512369	0.0165677	T	dcr:108196792	ABC transporter G family member 21
TRINITY_DN5530_c0_g1_i1	4.52323	4.89979	1.75045	2.79915	0.00512369	0.0165677	T	dcr:108224127	uncharacterized protein LOC108224127
TRINITY_DN10707_c0_g1_i1	4.52323	4.89979	1.75045	2.79915	0.00512369	0.0165677	T	dcr:108199302	uncharacterized protein At3g06530
TRINITY_DN12986_c0_g3_i1	4.52323	4.89979	1.75045	2.79915	0.00512369	0.0165677	T	dcr:108215692	isopentenyl-diphosphate Delta-isomerase I
TRINITY_DN11612_c0_g1_i1	4.52323	4.89979	1.75045	2.79915	0.00512369	0.0165677	T	dcr:108210561	glutamate-rich WD repeat-containing protein 1
TRINITY_DN13687_c0_g10_i1	4.52323	4.89979	1.75045	2.79915	0.00512369	0.0165677	T	dcr:108200468	1-aminocyclopropane-1-carboxylate oxidase-like
TRINITY_DN33259_c0_g2_i1	4.52323	4.89979	1.75045	2.79915	0.00512369	0.0165677	T	dcr:108215247	chaperonin CPN60-2, mitochondrial-like
TRINITY_DN13955_c3_g1_i2	4.52323	4.89979	1.75045	2.79915	0.00512369	0.0165677	T	dcr:108197448	chlorophyll a-b binding protein, chloroplastic
TRINITY_DN14239_c0_g1_i2	4.52049	4.89903	1.75639	2.78926	0.00528288	0.0170385	T	dcr:108210226	glutamate--glyoxylate aminotransferase 2
TRINITY_DN5654_c0_g2_i1	4.51775	4.89825	1.7782	2.75461	0.00587629	0.0187813	T	dcr:108195702	protein SDE2 homolog
TRINITY_DN14349_c0_g1_i1	4.37109	4.85048	1.76352	2.75045	0.0059513	0.0189858	T	dcr:108199296	sucrose synthase isoform X2
TRINITY_DN4490_c0_g1_i1	4.37109	4.85048	1.76352	2.75045	0.0059513	0.0189858	T	dcr:108216098	prosaposin-like
TRINITY_DN15402_c0_g1_i1	4.36834	4.84969	1.7788	2.72638	0.00640338	0.0203131	T	dcr:108224044	probable aminotransferase TAT2
TRINITY_DN10821_c0_g2_i1	4.22168	4.80025	1.77523	2.70402	0.00685071	0.0210758	T	dcr:108223735	ent-kaurene oxidase, chloroplastic-like
TRINITY_DN6942_c0_g2_i1	4.22168	4.80025	1.77523	2.70402	0.00685071	0.0210758	T	dcr:108219180	uncharacterized protein LOC108219180 isoform X1
TRINITY_DN12154_c0_g2_i2	4.22168	4.80025	1.77523	2.70402	0.00685071	0.0210758	T	dcr:108222809	protein ROS1-like
TRINITY_DN11089_c0_g4_i1	4.22168	4.80025	1.77523	2.70402	0.00685071	0.0210758	T	dcr:108223451	VIN3-like protein 2
TRINITY_DN11971_c0_g1_i1	4.22168	4.80025	1.77523	2.70402	0.00685071	0.0210758	T	dcr:108202452	acetate/butyrate--CoA ligase AAE7, peroxisomal-like
TRINITY_DN14193_c1_g3_i3	4.22168	4.80025	1.77523	2.70402	0.00685071	0.0210758	T	dcr:12598555	cytochrome oxidase subunit 1
TRINITY_DN5456_c0_g1_i1	4.22168	4.80025	1.77523	2.70402	0.00685071	0.0210758	T	dcr:108205460	uncharacterized protein LOC108205460
TRINITY_DN3756_c0_g1_i1	4.22168	4.80025	1.77523	2.70402	0.00685071	0.0210758	T	dcr:108196025	uncharacterized protein LOC108196025
TRINITY_DN8492_c0_g2_i1	4.22168	4.80025	1.77523	2.70402	0.00685071	0.0210758	T	dcr:108216443	zinc finger A20 and AN1 domain-containing stress-associated protein 5-like
TRINITY_DN17927_c0_g1_i1	4.22168	4.80025	1.77523	2.70402	0.00685071	0.0210758	T	dcr:108202677	delta(12)-fatty-acid desaturase FAD2-like
TRINITY_DN11450_c0_g1_i2	4.22168	4.80025	1.77523	2.70402	0.00685071	0.0210758	T	dcr:108209557	T-complex protein 1 subunit epsilon
TRINITY_DN14331_c6_g6_i1	4.22168	4.80025	1.77523	2.70402	0.00685071	0.0210758	T	dcr:12598640	NADH dehydrogenase subunit 5
TRINITY_DN8130_c0_g1_i4	4.22168	4.80025	1.77523	2.70402	0.00685071	0.0210758	T	dcr:108222817	beta-fructofuranosidase, soluble isoenzyme I
TRINITY_DN13520_c0_g3_i2	4.22168	4.80025	1.77523	2.70402	0.00685071	0.0210758	T	dcr:108215063	cysteine desulfurase, mitochondrial
TRINITY_DN10546_c0_g2_i1	4.22168	4.80025	1.77523	2.70402	0.00685071	0.0210758	T	dcr:108206886	hemiasterlin resistant protein 1
TRINITY_DN12284_c0_g2_i1	4.22168	4.80025	1.77523	2.70402	0.00685071	0.0210758	T	dcr:108223872	ribosome-recycling factor, chloroplastic
TRINITY_DN10506_c0_g1_i1	4.22168	4.80025	1.77523	2.70402	0.00685071	0.0210758	T	dcr:108218568	low-temperature-induced cysteine proteinase-like
TRINITY_DN839_c0_g1_i1	4.22168	4.80025	1.77523	2.70402	0.00685071	0.0210758	T	dcr:108226195	embryonic protein DC-8-like
TRINITY_DN14228_c0_g5_i2	4.22168	4.80025	1.77523	2.70402	0.00685071	0.0210758	T	dcr:108223042	phosphoenolpyruvate carboxylase 2
TRINITY_DN20667_c0_g2_i1	4.22168	4.80025	1.77523	2.70402	0.00685071	0.0210758	T	dcr:108223612	uncharacterized protein LOC108223612
TRINITY_DN8380_c0_g2_i1	4.22168	4.80025	1.77523	2.70402	0.00685071	0.0210758	T	dcr:108226477	hyphally regulated cell wall protein 1-like
TRINITY_DN2267_c0_g3_i1	4.22168	4.80025	1.77523	2.70402	0.00685071	0.0210758	T	dcr:108206652	dolichyl-diphosphooligosaccharide--protein glycosyltransferase subunit DAD1
TRINITY_DN12154_c0_g2_i3	4.22168	4.80025	1.77523	2.70402	0.00685071	0.0210758	T	dcr:108222809	protein ROS1-like
TRINITY_DN12925_c0_g2_i2	4.22168	4.80025	1.77523	2.70402	0.00685071	0.0210758	T	dcr:108200460	probable xyloglucan endotransglucosylase/hydrolase protein 30
TRINITY_DN12438_c0_g2_i1	4.22168	4.80025	1.77523	2.70402	0.00685071	0.0210758	T	dcr:108205320	probable WRKY transcription factor 31
TRINITY_DN38201_c0_g3_i1	4.22168	4.80025	1.77523	2.70402	0.00685071	0.0210758	T	dcr:108224830	UPF0183 protein At3g51130
TRINITY_DN9004_c0_g2_i1	4.22168	4.80025	1.77523	2.70402	0.00685071	0.0210758	T	dcr:108209670	WD repeat-containing protein 44-like
TRINITY_DN44900_c0_g1_i1	4.22168	4.80025	1.77523	2.70402	0.00685071	0.0210758	T	dcr:108199952	receptor like protein kinase S.2-like
TRINITY_DN31899_c0_g1_i1	4.22168	4.80025	1.77523	2.70402	0.00685071	0.0210758	T	dcr:108218428	calcium-dependent protein kinase 7
TRINITY_DN25850_c0_g1_i1	4.22168	4.80025	1.77523	2.70402	0.00685071	0.0210758	T	dcr:108219950	L-type lectin-domain containing receptor kinase IV.2-like
TRINITY_DN8145_c0_g2_i1	4.22168	4.80025	1.77523	2.70402	0.00685071	0.0210758	T	dcr:108225645	uncharacterized protein LOC108225645
TRINITY_DN13269_c0_g1_i2	4.22168	4.80025	1.77523	2.70402	0.00685071	0.0210758	T	dcr:108224614	proline-rich protein 4-like
TRINITY_DN31601_c0_g1_i1	4.22168	4.80025	1.77523	2.70402	0.00685071	0.0210758	T	dcr:108193684	uncharacterized protein LOC108193684
TRINITY_DN9046_c0_g2_i1	4.22168	4.80025	1.77523	2.70402	0.00685071	0.0210758	T	dcr:108200213	ubiquitin fusion degradation protein 1 homolog
TRINITY_DN20392_c0_g1_i1	4.22168	4.80025	1.77523	2.70402	0.00685071	0.0210758	T	dcr:108194639	vacuolar iron transporter homolog 4-like
TRINITY_DN4121_c0_g1_i1	4.22168	4.80025	1.77523	2.70402	0.00685071	0.0210758	T	dcr:108214521	myosin-2
TRINITY_DN7601_c0_g1_i1	4.22168	4.80025	1.77523	2.70402	0.00685071	0.0210758	T	dcr:108197513	protein NRT1/ PTR FAMILY 5.7-like
TRINITY_DN33369_c0_g1_i1	4.22168	4.80025	1.77523	2.70402	0.00685071	0.0210758	T	dcr:108209160	myb-related protein 330-like
TRINITY_DN3765_c0_g2_i1	4.22168	4.80025	1.77523	2.70402	0.00685071	0.0210758	T	dcr:108224334	probable complex I intermediate-associated protein 30
TRINITY_DN2029_c0_g2_i1	4.22168	4.80025	1.77523	2.70402	0.00685071	0.0210758	T	dcr:108227848	hydroxyacylglutathione hydrolase 2, mitochondrial-like
TRINITY_DN10988_c1_g1_i1	4.22168	4.80025	1.77523	2.70402	0.00685071	0.0210758	T	dcr:108225577	L10-interacting MYB domain-containing protein-like
TRINITY_DN28808_c0_g1_i1	4.22168	4.80025	1.77523	2.70402	0.00685071	0.0210758	T	dcr:108227741	metacaspase-3-like
TRINITY_DN1471_c0_g1_i1	4.22168	4.80025	1.77523	2.70402	0.00685071	0.0210758	T	dcr:108227346	protein SPA1-RELATED 4-like isoform X2
TRINITY_DN8419_c0_g1_i1	4.22168	4.80025	1.77523	2.70402	0.00685071	0.0210758	T	dcr:108204284	probable protein phosphatase 2C 53 isoform X1
TRINITY_DN26454_c0_g1_i1	4.22168	4.80025	1.77523	2.70402	0.00685071	0.0210758	T	dcr:108220079	ribonuclease 2 isoform X1
TRINITY_DN3367_c0_g2_i1	4.22168	4.80025	1.77523	2.70402	0.00685071	0.0210758	T	dcr:108192263	sister chromatid cohesion 1 protein 4-like isoform X2
TRINITY_DN38643_c0_g1_i1	4.22168	4.80025	1.77523	2.70402	0.00685071	0.0210758	T	dcr:108202976	probable peroxygenase 4
TRINITY_DN4292_c0_g2_i1	4.22168	4.80025	1.77523	2.70402	0.00685071	0.0210758	T	dcr:108219050	uncharacterized protein At2g33490-like isoform X2
TRINITY_DN14410_c0_g1_i1	4.22168	4.80025	1.77523	2.70402	0.00685071	0.0210758	T	dcr:108206462	uncharacterized protein LOC108206462
TRINITY_DN5387_c0_g1_i1	4.22168	4.80025	1.77523	2.70402	0.00685071	0.0210758	T	dcr:108202773	28 kDa ribonucleoprotein, chloroplastic
TRINITY_DN26106_c0_g1_i1	4.22168	4.80025	1.77523	2.70402	0.00685071	0.0210758	T	dcr:108222124	uncharacterized exonuclease domain-containing protein At3g15140-like isoform X1
TRINITY_DN16092_c0_g1_i1	4.22168	4.80025	1.77523	2.70402	0.00685071	0.0210758	T	dcr:108193928	transmembrane emp24 domain-containing protein p24beta3-like
TRINITY_DN9061_c0_g1_i1	4.22168	4.80025	1.77523	2.70402	0.00685071	0.0210758	T	dcr:108225152	transcription factor bHLH137-like
TRINITY_DN35273_c0_g1_i1	4.22168	4.80025	1.77523	2.70402	0.00685071	0.0210758	T	dcr:108208366	uncharacterized protein LOC108208366 isoform X2
TRINITY_DN12244_c0_g2_i1	4.22168	4.80025	1.77523	2.70402	0.00685071	0.0210758	T	dcr:108199733	ATP-citrate synthase beta chain protein 2-like
TRINITY_DN8858_c0_g3_i1	4.22168	4.80025	1.77523	2.70402	0.00685071	0.0210758	T	dcr:108196873	ubiquinone biosynthesis protein COQ9, mitochondrial
TRINITY_DN9288_c0_g2_i1	4.22168	4.80025	1.77523	2.70402	0.00685071	0.0210758	T	dcr:108209079	regulator of nonsense transcripts 1 homolog
TRINITY_DN13204_c0_g1_i1	4.22168	4.80025	1.77523	2.70402	0.00685071	0.0210758	T	dcr:108210830	sec-independent protein translocase protein TATA, chloroplastic-like
TRINITY_DN11895_c0_g3_i1	4.22168	4.80025	1.77523	2.70402	0.00685071	0.0210758	T	dcr:108215202	FACT complex subunit SSRP1
TRINITY_DN22510_c0_g1_i1	4.22168	4.80025	1.77523	2.70402	0.00685071	0.0210758	T	dcr:108197627	uncharacterized protein LOC108197627 isoform X1
TRINITY_DN37695_c0_g1_i1	4.22168	4.80025	1.77523	2.70402	0.00685071	0.0210758	T	dcr:108219684	trihelix transcription factor ASIL2
TRINITY_DN33475_c0_g1_i1	4.22168	4.80025	1.77523	2.70402	0.00685071	0.0210758	T	dcr:108215298	spermine synthase
TRINITY_DN7879_c0_g2_i1	4.22168	4.80025	1.77523	2.70402	0.00685071	0.0210758	T	dcr:108203700	dynamin-2A-like
TRINITY_DN33053_c0_g1_i1	4.22168	4.80025	1.77523	2.70402	0.00685071	0.0210758	T	dcr:108192803	SNF1-related protein kinase regulatory subunit gamma-1-like
TRINITY_DN14992_c0_g2_i1	4.22168	4.80025	1.77523	2.70402	0.00685071	0.0210758	T	dcr:108218201	pathogen-related protein-like
TRINITY_DN27927_c0_g1_i1	4.22168	4.80025	1.77523	2.70402	0.00685071	0.0210758	T	dcr:108223259	EH domain-containing protein 1
TRINITY_DN9469_c0_g1_i4	4.22168	4.80025	1.77523	2.70402	0.00685071	0.0210758	T	dcr:108194037	pentatricopeptide repeat-containing protein At1g62350
TRINITY_DN3165_c0_g1_i1	4.22168	4.80025	1.77523	2.70402	0.00685071	0.0210758	T	dcr:108200437	rRNA-processing protein EFG1
TRINITY_DN9975_c0_g2_i1	4.22168	4.80025	1.77523	2.70402	0.00685071	0.0210758	T	dcr:108211475	MFP1 attachment factor 1-like
TRINITY_DN3886_c0_g3_i1	4.22168	4.80025	1.77523	2.70402	0.00685071	0.0210758	T	dcr:108205214	heterogeneous nuclear ribonucleoprotein R isoform X1
TRINITY_DN14281_c14_g52_i1	4.22168	4.80025	1.77523	2.70402	0.00685071	0.0210758	T	dcr:12598637	ATP synthase F0 subunit 9
TRINITY_DN20802_c0_g1_i1	4.22168	4.80025	1.77523	2.70402	0.00685071	0.0210758	T	dcr:108209989	ubiquinol oxidase 4, chloroplastic/chromoplastic
TRINITY_DN9099_c0_g2_i1	4.22168	4.80025	1.77523	2.70402	0.00685071	0.0210758	T	dcr:108228075	probable disease resistance protein At4g33300
TRINITY_DN7470_c0_g1_i1	4.22168	4.80025	1.77523	2.70402	0.00685071	0.0210758	T	dcr:108217643	calcium-dependent protein kinase 26
TRINITY_DN14329_c6_g74_i1	4.22168	4.80025	1.77523	2.70402	0.00685071	0.0210758	T	dcr:12598555	cytochrome oxidase subunit 1
TRINITY_DN12726_c0_g1_i1	4.22168	4.80025	1.77523	2.70402	0.00685071	0.0210758	T	dcr:108209227	EIN3-binding F-box protein 1-like
TRINITY_DN13035_c0_g3_i1	4.22168	4.80025	1.77523	2.70402	0.00685071	0.0210758	T	dcr:108215621	uncharacterized protein LOC108215621 isoform X1
TRINITY_DN11966_c0_g1_i1	4.22168	4.80025	1.77523	2.70402	0.00685071	0.0210758	T	dcr:108223188	serine/arginine-rich-splicing factor SR34-like
TRINITY_DN37980_c0_g1_i1	4.22168	4.80025	1.77523	2.70402	0.00685071	0.0210758	T	dcr:108202159	S-adenosylmethionine synthase 5-like
TRINITY_DN13249_c0_g1_i3	4.22168	4.80025	1.77523	2.70402	0.00685071	0.0210758	T	dcr:108206076	copper transport protein ATX1
TRINITY_DN14197_c1_g5_i1	4.22168	4.80025	1.77523	2.70402	0.00685071	0.0210758	T	dcr:108196635	ubiquitin-conjugating enzyme E2-17 kDa-like
TRINITY_DN3823_c2_g7_i2	4.22168	4.80025	1.77523	2.70402	0.00685071	0.0210758	T	dcr:108200260	cyclin-dependent kinase inhibitor 4-like
TRINITY_DN13656_c4_g3_i1	4.22168	4.80025	1.77523	2.70402	0.00685071	0.0210758	T	dcr:108206306	ubiquitin-60S ribosomal protein L40
TRINITY_DN12728_c0_g4_i1	4.22168	4.80025	1.77523	2.70402	0.00685071	0.0210758	T	dcr:108218977	NAD-dependent malic enzyme 59 kDa isoform, mitochondrial
TRINITY_DN8794_c0_g2_i1	4.22168	4.80025	1.77523	2.70402	0.00685071	0.0210758	T	dcr:108192992	SKP1-like protein 1A
TRINITY_DN14103_c0_g4_i1	4.22168	4.80025	1.77523	2.70402	0.00685071	0.0210758	T	dcr:108195506	ATP synthase subunit beta, mitochondrial
TRINITY_DN4425_c0_g1_i1	4.22168	4.80025	1.77523	2.70402	0.00685071	0.0210758	T	dcr:108219903	protein Iojap, chloroplastic
TRINITY_DN10690_c0_g2_i1	4.22168	4.80025	1.77523	2.70402	0.00685071	0.0210758	T	dcr:108197232	26S proteasome non-ATPase regulatory subunit 7 homolog A
TRINITY_DN13194_c0_g1_i2	4.22168	4.80025	1.77523	2.70402	0.00685071	0.0210758	T	dcr:108209818	uncharacterized protein LOC108209818 isoform X1
TRINITY_DN8276_c1_g1_i1	208.245	4.75972	0.369851	12.8693	6.70086e-38	2.0833e-36	T	dcr:108220164	glycine-rich protein DC9.1 isoform X3
TRINITY_DN6366_c0_g1_i1	4.06954	4.74736	1.79045	2.65149	0.00801379	0.0241428	T	dcr:108202642	phosphatidylinositol 3,4,5-trisphosphate 3-phosphatase and protein-tyrosine-phosphatase PTEN2A-like
TRINITY_DN11737_c0_g2_i1	4.06405	4.74562	1.84428	2.57316	0.0100773	0.0288366	T	dcr:108215763	ATP synthase subunit d, mitochondrial
TRINITY_DN13100_c0_g1_i1	22.8368	4.74008	1.08619	4.36394	1.27743e-05	8.5642e-05	T	dcr:108224050	BAHD acyltransferase DCR
TRINITY_DN993_c0_g2_i1	3.92013	4.69334	1.80399	2.60164	0.00927793	0.0267375	T	dcr:108218836	phosphatidylinositol 4-phosphate 5-kinase 9 isoform X1
TRINITY_DN11745_c1_g1_i1	3.92013	4.69334	1.80399	2.60164	0.00927793	0.0267375	T	dcr:108215130	gibberellin receptor GID1C-like
TRINITY_DN13264_c0_g2_i1	3.92013	4.69334	1.80399	2.60164	0.00927793	0.0267375	T	dcr:108196785	inactive beta-amylase 9
TRINITY_DN313_c0_g1_i1	3.92013	4.69334	1.80399	2.60164	0.00927793	0.0267375	T	dcr:108205030	aspartate aminotransferase, chloroplastic
TRINITY_DN259_c0_g2_i1	3.92013	4.69334	1.80399	2.60164	0.00927793	0.0267375	T	dcr:108225500	probable ATP-dependent DNA helicase CHR12
TRINITY_DN12358_c0_g1_i4	3.92013	4.69334	1.80399	2.60164	0.00927793	0.0267375	T	dcr:108195940	auxin response factor 2-like
TRINITY_DN14165_c1_g1_i4	3.92013	4.69334	1.80399	2.60164	0.00927793	0.0267375	T	dcr:108198633	delta(12)-fatty-acid desaturase FAD2-like
TRINITY_DN14301_c3_g11_i2	3.92013	4.69334	1.80399	2.60164	0.00927793	0.0267375	T	dcr:108223918	thiol protease SEN102-like
TRINITY_DN9089_c0_g2_i1	3.92013	4.69334	1.80399	2.60164	0.00927793	0.0267375	T	dcr:108223178	protein BTR1 isoform X1
TRINITY_DN12296_c0_g1_i1	3.92013	4.69334	1.80399	2.60164	0.00927793	0.0267375	T	dcr:108219178	mitochondrial phosphate carrier protein 3, mitochondrial-like
TRINITY_DN7813_c0_g1_i1	3.92013	4.69334	1.80399	2.60164	0.00927793	0.0267375	T	dcr:108218163	uncharacterized protein LOC108218163 isoform X1
TRINITY_DN8792_c0_g2_i1	3.92013	4.69334	1.80399	2.60164	0.00927793	0.0267375	T	dcr:108225331	probable inactive purple acid phosphatase 27
TRINITY_DN10834_c0_g2_i1	3.92013	4.69334	1.80399	2.60164	0.00927793	0.0267375	T	dcr:108220183	FHA domain-containing protein FHA2
TRINITY_DN12051_c0_g2_i1	3.92013	4.69334	1.80399	2.60164	0.00927793	0.0267375	T	dcr:108196516	CBL-interacting serine/threonine-protein kinase 25-like
TRINITY_DN11454_c0_g1_i1	3.92013	4.69334	1.80399	2.60164	0.00927793	0.0267375	T	dcr:108214101	uncharacterized protein LOC108214101
TRINITY_DN3696_c0_g2_i1	3.92013	4.69334	1.80399	2.60164	0.00927793	0.0267375	T	dcr:108202910	ubiquitin-conjugating enzyme E2 32-like
TRINITY_DN2871_c0_g2_i1	3.92013	4.69334	1.80399	2.60164	0.00927793	0.0267375	T	dcr:108227316	signal recognition particle receptor subunit alpha-like
TRINITY_DN3240_c0_g1_i1	3.92013	4.69334	1.80399	2.60164	0.00927793	0.0267375	T	dcr:108218996	target of Myb protein 1-like
TRINITY_DN8407_c0_g2_i1	3.92013	4.69334	1.80399	2.60164	0.00927793	0.0267375	T	dcr:108204390	protein transport protein Sec24-like CEF
TRINITY_DN10449_c0_g3_i1	3.92013	4.69334	1.80399	2.60164	0.00927793	0.0267375	T	dcr:108227534	endoplasmin homolog
TRINITY_DN4746_c0_g2_i1	3.92013	4.69334	1.80399	2.60164	0.00927793	0.0267375	T	dcr:108216108	nitric oxide synthase-interacting protein-like
TRINITY_DN6417_c0_g1_i1	3.92013	4.69334	1.80399	2.60164	0.00927793	0.0267375	T	dcr:108204577	oligopeptide transporter 3
TRINITY_DN42226_c0_g1_i1	3.92013	4.69334	1.80399	2.60164	0.00927793	0.0267375	T	dcr:108204764	uncharacterized protein LOC108204764 isoform X1
TRINITY_DN8507_c0_g1_i1	3.92013	4.69334	1.80399	2.60164	0.00927793	0.0267375	T	dcr:108203465	glutathione S-transferase DHAR3, chloroplastic
TRINITY_DN28874_c0_g1_i1	3.92013	4.69334	1.80399	2.60164	0.00927793	0.0267375	T	dcr:108213221	protein disulfide-isomerase-like
TRINITY_DN12508_c0_g1_i1	3.92013	4.69334	1.80399	2.60164	0.00927793	0.0267375	T	dcr:108210966	anthocyanidin 3-O-glucosyltransferase 2-like
TRINITY_DN13878_c0_g1_i1	3.92013	4.69334	1.80399	2.60164	0.00927793	0.0267375	T	dcr:108206586	cold shock protein 2-like isoform X1
TRINITY_DN21191_c0_g1_i1	3.92013	4.69334	1.80399	2.60164	0.00927793	0.0267375	T	dcr:108209489	nicalin-1
TRINITY_DN7486_c0_g1_i1	3.92013	4.69334	1.80399	2.60164	0.00927793	0.0267375	T	dcr:108222919	translation initiation factor IF-2, chloroplastic-like
TRINITY_DN9912_c0_g1_i1	3.92013	4.69334	1.80399	2.60164	0.00927793	0.0267375	T	dcr:108211329	uncharacterized protein LOC108211329
TRINITY_DN10643_c0_g2_i1	3.92013	4.69334	1.80399	2.60164	0.00927793	0.0267375	T	dcr:108214744	la-related protein 1C-like
TRINITY_DN14039_c1_g1_i1	3.92013	4.69334	1.80399	2.60164	0.00927793	0.0267375	T	dcr:108195925	ATP-dependent Clp protease ATP-binding subunit ClpA homolog CD4B, chloroplastic
TRINITY_DN15025_c0_g1_i1	3.92013	4.69334	1.80399	2.60164	0.00927793	0.0267375	T	dcr:108202611	SWI/SNF complex subunit SWI3D
TRINITY_DN38202_c0_g1_i1	3.92013	4.69334	1.80399	2.60164	0.00927793	0.0267375	T	dcr:108218940	remorin
TRINITY_DN12750_c0_g2_i1	3.92013	4.69334	1.80399	2.60164	0.00927793	0.0267375	T	dcr:108212148	anthocyanidin 3-O-glucosyltransferase 6-like
TRINITY_DN2789_c0_g1_i1	3.92013	4.69334	1.80399	2.60164	0.00927793	0.0267375	T	dcr:108200768	ATP-dependent zinc metalloprotease FTSH 6, chloroplastic-like
TRINITY_DN17343_c0_g1_i1	3.92013	4.69334	1.80399	2.60164	0.00927793	0.0267375	T	dcr:108225216	ethylene-responsive transcription factor ERF053-like
TRINITY_DN32372_c0_g1_i1	3.92013	4.69334	1.80399	2.60164	0.00927793	0.0267375	T	dcr:108215568	peroxisomal and mitochondrial division factor 2
TRINITY_DN9018_c0_g2_i1	3.92013	4.69334	1.80399	2.60164	0.00927793	0.0267375	T	dcr:108211273	ubiquitin-conjugating enzyme E2-23 kDa-like
TRINITY_DN39028_c0_g1_i1	3.92013	4.69334	1.80399	2.60164	0.00927793	0.0267375	T	dcr:108220770	protein GLUTAMINE DUMPER 2-like
TRINITY_DN22298_c0_g1_i1	3.92013	4.69334	1.80399	2.60164	0.00927793	0.0267375	T	dcr:108211378	eukaryotic translation initiation factor 3 subunit G
TRINITY_DN8490_c0_g1_i1	3.92013	4.69334	1.80399	2.60164	0.00927793	0.0267375	T	dcr:108202519	uncharacterized protein LOC108202519 isoform X2
TRINITY_DN2725_c0_g2_i1	3.92013	4.69334	1.80399	2.60164	0.00927793	0.0267375	T	dcr:108196221	GATA transcription factor 6-like
TRINITY_DN10898_c0_g1_i1	3.92013	4.69334	1.80399	2.60164	0.00927793	0.0267375	T	dcr:108223002	putative GTP diphosphokinase RSH1, chloroplastic isoform X2
TRINITY_DN5317_c0_g1_i1	3.92013	4.69334	1.80399	2.60164	0.00927793	0.0267375	T	dcr:108224443	5'-adenylylsulfate reductase-like 5 isoform X2
TRINITY_DN21545_c0_g1_i1	3.92013	4.69334	1.80399	2.60164	0.00927793	0.0267375	T	dcr:108214757	probable protein phosphatase 2C 78
TRINITY_DN9304_c0_g1_i1	3.92013	4.69334	1.80399	2.60164	0.00927793	0.0267375	T	dcr:108225112	B-box zinc finger protein 18-like
TRINITY_DN8241_c0_g2_i1	3.92013	4.69334	1.80399	2.60164	0.00927793	0.0267375	T	dcr:108214157	short-chain dehydrogenase TIC 32, chloroplastic-like
TRINITY_DN11832_c0_g2_i1	3.92013	4.69334	1.80399	2.60164	0.00927793	0.0267375	T	dcr:108209343	U-box domain-containing protein 17-like
TRINITY_DN14771_c0_g1_i1	3.92013	4.69334	1.80399	2.60164	0.00927793	0.0267375	T	dcr:108199547	receptor-like protein kinase HSL1 isoform X1
TRINITY_DN6519_c0_g1_i1	3.92013	4.69334	1.80399	2.60164	0.00927793	0.0267375	T	dcr:108223327	ABSCISIC ACID-INSENSITIVE 5-like protein 7 isoform X2
TRINITY_DN14057_c0_g3_i2	3.92013	4.69334	1.80399	2.60164	0.00927793	0.0267375	T	dcr:108224309	3-oxoacyl-[acyl-carrier-protein] reductase FabG-like
TRINITY_DN8704_c0_g2_i1	3.92013	4.69334	1.80399	2.60164	0.00927793	0.0267375	T	dcr:108208814	1-phosphatidylinositol-3-phosphate 5-kinase FAB1B
TRINITY_DN31132_c0_g1_i1	3.92013	4.69334	1.80399	2.60164	0.00927793	0.0267375	T	dcr:108215885	two-component response regulator-like APRR5 isoform X2
TRINITY_DN26624_c0_g1_i1	3.92013	4.69334	1.80399	2.60164	0.00927793	0.0267375	T	dcr:108208086	uncharacterized membrane protein At4g09580-like
TRINITY_DN9930_c0_g1_i1	3.92013	4.69334	1.80399	2.60164	0.00927793	0.0267375	T	dcr:108216574	cytochrome P450 CYP72A219-like
TRINITY_DN2020_c0_g1_i1	3.92013	4.69334	1.80399	2.60164	0.00927793	0.0267375	T	dcr:108216208	glutamine synthetase cytosolic isozyme 1
TRINITY_DN13135_c0_g2_i1	3.92013	4.69334	1.80399	2.60164	0.00927793	0.0267375	T	dcr:108206079	60S ribosomal protein L19-1-like
TRINITY_DN46451_c0_g1_i1	3.92013	4.69334	1.80399	2.60164	0.00927793	0.0267375	T	dcr:108196772	uncharacterized protein LOC108196772
TRINITY_DN5030_c0_g1_i1	3.92013	4.69334	1.80399	2.60164	0.00927793	0.0267375	T	dcr:108223487	5'-3' exoribonuclease 3-like
TRINITY_DN12075_c0_g2_i1	3.92013	4.69334	1.80399	2.60164	0.00927793	0.0267375	T	dcr:108204326	aminopeptidase M1
TRINITY_DN11790_c0_g1_i1	3.92013	4.69334	1.80399	2.60164	0.00927793	0.0267375	T	dcr:108217535	leucine-rich repeat extensin-like protein 3
TRINITY_DN13968_c1_g3_i3	3.92013	4.69334	1.80399	2.60164	0.00927793	0.0267375	T	dcr:108227517	tubulin alpha chain isoform X2
TRINITY_DN9249_c0_g3_i1	3.92013	4.69334	1.80399	2.60164	0.00927793	0.0267375	T	dcr:108225017	membrane steroid-binding protein 2-like
TRINITY_DN13910_c0_g4_i1	3.92013	4.69334	1.80399	2.60164	0.00927793	0.0267375	T	dcr:108215165	ninja-family protein AFP3-like
TRINITY_DN5080_c0_g1_i1	3.92013	4.69334	1.80399	2.60164	0.00927793	0.0267375	T	dcr:108217218	uncharacterized protein LOC108217218
TRINITY_DN34254_c0_g1_i1	3.92013	4.69334	1.80399	2.60164	0.00927793	0.0267375	T	dcr:108204684	uncharacterized protein LOC108204684 isoform X2
TRINITY_DN46608_c0_g1_i1	3.92013	4.69334	1.80399	2.60164	0.00927793	0.0267375	T	dcr:108210290	chorismate mutase 1, chloroplastic-like isoform X1
TRINITY_DN14346_c0_g2_i4	3.92013	4.69334	1.80399	2.60164	0.00927793	0.0267375	T	dcr:108214346	5-methyltetrahydropteroyltriglutamate--homocysteine methyltransferase-like
TRINITY_DN9632_c0_g3_i1	3.92013	4.69334	1.80399	2.60164	0.00927793	0.0267375	T	dcr:108205228	ER membrane protein complex subunit 7 homolog
TRINITY_DN14313_c24_g41_i1	3.92013	4.69334	1.80399	2.60164	0.00927793	0.0267375	T	dcr:108203778	LOW QUALITY PROTEIN: photosystem II CP43 reaction center protein
TRINITY_DN15988_c0_g1_i4	3.92013	4.69334	1.80399	2.60164	0.00927793	0.0267375	T	dcr:108204268	photosystem II reaction center PSB28 protein, chloroplastic
TRINITY_DN6405_c0_g1_i1	3.92013	4.69334	1.80399	2.60164	0.00927793	0.0267375	T	dcr:108202513	alkaline/neutral invertase A, mitochondrial
TRINITY_DN14274_c2_g7_i3	3.92013	4.69334	1.80399	2.60164	0.00927793	0.0267375	T	dcr:108223918	thiol protease SEN102-like
TRINITY_DN11858_c0_g3_i1	3.92013	4.69334	1.80399	2.60164	0.00927793	0.0267375	T	dcr:108227910	protein DETOXIFICATION 14-like
TRINITY_DN5513_c0_g2_i1	3.92013	4.69334	1.80399	2.60164	0.00927793	0.0267375	T	dcr:108227458	zeatin O-glucosyltransferase-like isoform X2
TRINITY_DN13367_c0_g3_i1	3.92013	4.69334	1.80399	2.60164	0.00927793	0.0267375	T	dcr:108197076	beta-1,4-mannosyl-glycoprotein 4-beta-N-acetylglucosaminyltransferase-like
TRINITY_DN12953_c0_g1_i2	3.92013	4.69334	1.80399	2.60164	0.00927793	0.0267375	T	dcr:108227139	transcription elongation factor SPT6
TRINITY_DN690_c0_g1_i1	3.92013	4.69334	1.80399	2.60164	0.00927793	0.0267375	T	dcr:108199402	26S proteasome non-ATPase regulatory subunit 1 homolog A-like
TRINITY_DN13662_c0_g4_i2	3.92013	4.69334	1.80399	2.60164	0.00927793	0.0267375	T	dcr:108217754	phenylalanine ammonia-lyase 3
TRINITY_DN30451_c0_g1_i1	3.92013	4.69334	1.80399	2.60164	0.00927793	0.0267375	T	dcr:108218709	ATP-dependent RNA helicase DEAH11, chloroplastic-like
TRINITY_DN3673_c0_g3_i1	3.92013	4.69334	1.80399	2.60164	0.00927793	0.0267375	T	dcr:108201756	NADH dehydrogenase [ubiquinone] 1 alpha subcomplex subunit 6
TRINITY_DN4917_c0_g2_i1	3.92013	4.69334	1.80399	2.60164	0.00927793	0.0267375	T	dcr:108207978	benzyl alcohol O-benzoyltransferase-like
TRINITY_DN14070_c2_g1_i1	3.92013	4.69334	1.80399	2.60164	0.00927793	0.0267375	T	dcr:108197963	ATP-dependent 6-phosphofructokinase 3-like
TRINITY_DN12137_c0_g2_i2	3.92013	4.69334	1.80399	2.60164	0.00927793	0.0267375	T	dcr:108215611	acyl-protein thioesterase 2-like
TRINITY_DN2121_c0_g2_i1	3.92013	4.69334	1.80399	2.60164	0.00927793	0.0267375	T	dcr:108209910	scarecrow-like protein 13
TRINITY_DN39985_c0_g1_i1	3.91739	4.69245	1.81226	2.58928	0.00961782	0.027619	T	dcr:108197493	probable trehalose-phosphate phosphatase G isoform X3
TRINITY_DN14329_c6_g25_i1	3.91739	4.69245	1.81226	2.58928	0.00961782	0.027619	T	dcr:12598554	ribosomal protein S7
TRINITY_DN13919_c0_g1_i1	21.3218	4.63862	1.10227	4.20824	2.57371e-05	0.000163567	T	dcr:108204648	probable receptor-like protein kinase At5g47070
TRINITY_DN7534_c0_g1_i2	3.76525	4.63537	1.84258	2.51569	0.0118798	0.033563	T	dcr:108204517	vacuolar-sorting receptor 3-like
TRINITY_DN13581_c0_g4_i1	3.75976	4.63342	1.94497	2.38225	0.0172071	0.0449066	T	dcr:108199529	probable aquaporin PIP1-4
TRINITY_DN9235_c0_g2_i1	3.61858	4.57786	1.83766	2.49113	0.0127337	0.034711	T	dcr:108215103	probable plastidic glucose transporter 2
TRINITY_DN4917_c0_g1_i1	3.61858	4.57786	1.83766	2.49113	0.0127337	0.034711	T	dcr:108207978	benzyl alcohol O-benzoyltransferase-like
TRINITY_DN2866_c0_g1_i1	3.61858	4.57786	1.83766	2.49113	0.0127337	0.034711	T	dcr:108206602	expansin-like B1
TRINITY_DN6867_c0_g1_i1	3.61858	4.57786	1.83766	2.49113	0.0127337	0.034711	T	dcr:108209689	U-box domain-containing protein 14
TRINITY_DN11675_c0_g2_i1	3.61858	4.57786	1.83766	2.49113	0.0127337	0.034711	T	dcr:108199552	calmodulin-binding transcription activator 6-like
TRINITY_DN8873_c0_g1_i1	3.61858	4.57786	1.83766	2.49113	0.0127337	0.034711	T	dcr:108197137	uncharacterized protein LOC108197137
TRINITY_DN7168_c0_g2_i2	3.61858	4.57786	1.83766	2.49113	0.0127337	0.034711	T	dcr:108203690	serine hydroxymethyltransferase 3, chloroplastic-like
TRINITY_DN12912_c0_g1_i1	3.61858	4.57786	1.83766	2.49113	0.0127337	0.034711	T	dcr:108212852	galactinol synthase 1
TRINITY_DN12944_c1_g1_i2	3.61858	4.57786	1.83766	2.49113	0.0127337	0.034711	T	dcr:108224528	vacuolar protein sorting-associated protein 32 homolog 2-like
TRINITY_DN14180_c0_g3_i4	3.61858	4.57786	1.83766	2.49113	0.0127337	0.034711	T	dcr:108202978	glycine dehydrogenase (decarboxylating), mitochondrial
TRINITY_DN11908_c0_g1_i1	3.61858	4.57786	1.83766	2.49113	0.0127337	0.034711	T	dcr:108204637	delta(24)-sterol reductase-like
TRINITY_DN777_c0_g1_i1	3.61858	4.57786	1.83766	2.49113	0.0127337	0.034711	T	dcr:108200303	ER membrane protein complex subunit 10
TRINITY_DN10305_c0_g1_i3	3.61858	4.57786	1.83766	2.49113	0.0127337	0.034711	T	dcr:108210161	uncharacterized protein LOC108210161
TRINITY_DN3828_c0_g2_i1	3.61858	4.57786	1.83766	2.49113	0.0127337	0.034711	T	dcr:108214401	heat shock cognate 70 kDa protein 2-like
TRINITY_DN14887_c0_g1_i1	3.61858	4.57786	1.83766	2.49113	0.0127337	0.034711	T	dcr:108227667	protein translocase subunit SECA2, chloroplastic isoform X1
TRINITY_DN43205_c0_g1_i1	3.61858	4.57786	1.83766	2.49113	0.0127337	0.034711	T	dcr:108202626	importin subunit alpha-1a-like
TRINITY_DN4063_c0_g2_i1	3.61858	4.57786	1.83766	2.49113	0.0127337	0.034711	T	dcr:108197249	28 kDa heat- and acid-stable phosphoprotein-like
TRINITY_DN7687_c0_g1_i1	3.61858	4.57786	1.83766	2.49113	0.0127337	0.034711	T	dcr:108214126	ABC transporter C family member 5-like
TRINITY_DN1840_c0_g1_i1	3.61858	4.57786	1.83766	2.49113	0.0127337	0.034711	T	dcr:108192385	probable aquaporin PIP1-4 isoform X2
TRINITY_DN2077_c0_g2_i1	3.61858	4.57786	1.83766	2.49113	0.0127337	0.034711	T	dcr:108204834	S-adenosylmethionine synthase 2-like
TRINITY_DN11785_c0_g2_i1	3.61858	4.57786	1.83766	2.49113	0.0127337	0.034711	T	dcr:108203289	tripeptidyl-peptidase 2 isoform X2
TRINITY_DN13739_c2_g1_i1	3.61858	4.57786	1.83766	2.49113	0.0127337	0.034711	T	dcr:108215412	calmodulin-7
TRINITY_DN14027_c0_g1_i1	3.61858	4.57786	1.83766	2.49113	0.0127337	0.034711	T	dcr:108228040	bifunctional riboflavin biosynthesis protein RIBA 1, chloroplastic-like
TRINITY_DN1868_c0_g1_i1	3.61858	4.57786	1.83766	2.49113	0.0127337	0.034711	T	dcr:108211077	protein TIFY 10A-like
TRINITY_DN22459_c0_g1_i1	3.61858	4.57786	1.83766	2.49113	0.0127337	0.034711	T	dcr:108203885	putative esterase YitV
TRINITY_DN9998_c0_g3_i1	3.61858	4.57786	1.83766	2.49113	0.0127337	0.034711	T	dcr:108220861	glutamate dehydrogenase 2
TRINITY_DN14174_c0_g2_i2	3.61858	4.57786	1.83766	2.49113	0.0127337	0.034711	T	dcr:108199610	cullin-1-like
TRINITY_DN10039_c0_g1_i1	3.61858	4.57786	1.83766	2.49113	0.0127337	0.034711	T	dcr:108204354	copper-transporting ATPase RAN1-like
TRINITY_DN10079_c0_g5_i2	3.61858	4.57786	1.83766	2.49113	0.0127337	0.034711	T	dcr:108192291	E3 ubiquitin-protein ligase COP1-like
TRINITY_DN14304_c0_g2_i1	3.61858	4.57786	1.83766	2.49113	0.0127337	0.034711	T	dcr:108209084	NADP-dependent malic enzyme, chloroplastic-like
TRINITY_DN9055_c0_g1_i1	3.61858	4.57786	1.83766	2.49113	0.0127337	0.034711	T	dcr:108216723	uncharacterized protein LOC108216723
TRINITY_DN4543_c0_g1_i1	3.61858	4.57786	1.83766	2.49113	0.0127337	0.034711	T	dcr:108214875	chaperone protein dnaJ 49-like
TRINITY_DN9571_c0_g1_i1	3.61858	4.57786	1.83766	2.49113	0.0127337	0.034711	T	dcr:108222754	DNA-directed RNA polymerase II subunit 1
TRINITY_DN6700_c0_g1_i1	3.61858	4.57786	1.83766	2.49113	0.0127337	0.034711	T	dcr:108223345	probable Xaa-Pro aminopeptidase P
TRINITY_DN37404_c0_g2_i1	3.61858	4.57786	1.83766	2.49113	0.0127337	0.034711	T	dcr:108209974	serine/threonine-protein kinase svkA isoform X1
TRINITY_DN10579_c0_g1_i1	3.61858	4.57786	1.83766	2.49113	0.0127337	0.034711	T	dcr:108220539	outer envelope pore protein 21B, chloroplastic
TRINITY_DN36853_c0_g1_i1	3.61858	4.57786	1.83766	2.49113	0.0127337	0.034711	T	dcr:108222178	uncharacterized protein LOC108222178
TRINITY_DN13326_c0_g3_i1	3.61858	4.57786	1.83766	2.49113	0.0127337	0.034711	T	dcr:108219447	glyceraldehyde-3-phosphate dehydrogenase B, chloroplastic-like
TRINITY_DN1142_c0_g2_i1	3.61858	4.57786	1.83766	2.49113	0.0127337	0.034711	T	dcr:108209186	lon protease homolog 2, peroxisomal-like
TRINITY_DN38738_c0_g1_i1	3.61858	4.57786	1.83766	2.49113	0.0127337	0.034711	T	dcr:108196451	uncharacterized protein LOC108196451
TRINITY_DN25641_c0_g1_i1	3.61858	4.57786	1.83766	2.49113	0.0127337	0.034711	T	dcr:108206301	50S ribosomal protein L34, chloroplastic
TRINITY_DN1542_c0_g1_i1	3.61858	4.57786	1.83766	2.49113	0.0127337	0.034711	T	dcr:108223101	DNA-directed RNA polymerase I subunit 2 isoform X1
TRINITY_DN9688_c0_g1_i1	3.61858	4.57786	1.83766	2.49113	0.0127337	0.034711	T	dcr:108214493	S-adenosylmethionine synthase 5-like
TRINITY_DN8151_c0_g1_i1	3.61858	4.57786	1.83766	2.49113	0.0127337	0.034711	T	dcr:108210861	cytochrome b5-like
TRINITY_DN1473_c0_g1_i1	3.61858	4.57786	1.83766	2.49113	0.0127337	0.034711	T	dcr:108227736	phenylalanine ammonia-lyase 1
TRINITY_DN10629_c0_g1_i1	3.61858	4.57786	1.83766	2.49113	0.0127337	0.034711	T	dcr:108208233	glutaredoxin-C13-like
TRINITY_DN43621_c0_g1_i1	3.61858	4.57786	1.83766	2.49113	0.0127337	0.034711	T	dcr:108199689	myb-like protein X
TRINITY_DN99_c0_g1_i1	3.61858	4.57786	1.83766	2.49113	0.0127337	0.034711	T	dcr:108228026	uncharacterized oxidoreductase At1g06690, chloroplastic
TRINITY_DN25943_c0_g1_i1	3.61858	4.57786	1.83766	2.49113	0.0127337	0.034711	T	dcr:108216368	heat shock factor-binding protein 1-like
TRINITY_DN37133_c0_g1_i1	3.61858	4.57786	1.83766	2.49113	0.0127337	0.034711	T	dcr:108203086	polygalacturonase inhibitor-like
TRINITY_DN32607_c0_g1_i1	3.61858	4.57786	1.83766	2.49113	0.0127337	0.034711	T	dcr:108228110	BAG family molecular chaperone regulator 7
TRINITY_DN74_c0_g1_i1	3.61858	4.57786	1.83766	2.49113	0.0127337	0.034711	T	dcr:108208967	probable protein phosphatase 2C 50
TRINITY_DN44137_c0_g1_i1	3.61858	4.57786	1.83766	2.49113	0.0127337	0.034711	T	dcr:108202980	protein ECERIFERUM 1-like
TRINITY_DN43758_c0_g1_i1	3.61858	4.57786	1.83766	2.49113	0.0127337	0.034711	T	dcr:108227323	E3 ubiquitin-protein ligase HOS1
TRINITY_DN8351_c0_g1_i1	3.61858	4.57786	1.83766	2.49113	0.0127337	0.034711	T	dcr:108202733	serine decarboxylase-like
TRINITY_DN3908_c0_g1_i1	3.61858	4.57786	1.83766	2.49113	0.0127337	0.034711	T	dcr:108200341	probable protein phosphatase 2C 73
TRINITY_DN27341_c0_g1_i1	3.61858	4.57786	1.83766	2.49113	0.0127337	0.034711	T	dcr:108222731	probable glutamyl endopeptidase, chloroplastic isoform X2
TRINITY_DN40689_c0_g1_i1	3.61858	4.57786	1.83766	2.49113	0.0127337	0.034711	T	dcr:108193678	protein PIN-LIKES 7-like
TRINITY_DN21189_c0_g1_i1	3.61858	4.57786	1.83766	2.49113	0.0127337	0.034711	T	dcr:108224735	uncharacterized protein LOC108224735
TRINITY_DN25281_c0_g1_i1	3.61858	4.57786	1.83766	2.49113	0.0127337	0.034711	T	dcr:108218689	adagio protein 1
TRINITY_DN8872_c0_g1_i1	3.61858	4.57786	1.83766	2.49113	0.0127337	0.034711	T	dcr:108225115	peptidyl-tRNA hydrolase, chloroplastic-like
TRINITY_DN36946_c0_g1_i1	3.61858	4.57786	1.83766	2.49113	0.0127337	0.034711	T	dcr:108218916	probable serine/threonine-protein kinase WNK5 isoform X2
TRINITY_DN9810_c0_g2_i1	3.61858	4.57786	1.83766	2.49113	0.0127337	0.034711	T	dcr:108225143	uncharacterized endoplasmic reticulum membrane protein C16E8.02-like
TRINITY_DN7741_c1_g1_i1	3.61858	4.57786	1.83766	2.49113	0.0127337	0.034711	T	dcr:108203449	uncharacterized protein LOC108203449
TRINITY_DN35531_c0_g1_i1	3.61858	4.57786	1.83766	2.49113	0.0127337	0.034711	T	dcr:108208177	proteinase inhibitor-like
TRINITY_DN33351_c0_g1_i1	3.61858	4.57786	1.83766	2.49113	0.0127337	0.034711	T	dcr:108227821	ABC transporter F family member 4
TRINITY_DN24491_c0_g1_i1	3.61858	4.57786	1.83766	2.49113	0.0127337	0.034711	T	dcr:108193733	leucine--tRNA ligase, cytoplasmic
TRINITY_DN32250_c0_g1_i1	3.61858	4.57786	1.83766	2.49113	0.0127337	0.034711	T	dcr:108196923	phosphate transporter PHO1
TRINITY_DN27229_c0_g1_i1	3.61858	4.57786	1.83766	2.49113	0.0127337	0.034711	T	dcr:108216027	polygalacturonase inhibitor-like
TRINITY_DN7723_c0_g1_i1	3.61858	4.57786	1.83766	2.49113	0.0127337	0.034711	T	dcr:108227429	uncharacterized protein LOC108227429
TRINITY_DN17492_c0_g1_i1	3.61858	4.57786	1.83766	2.49113	0.0127337	0.034711	T	dcr:108210266	probable xyloglucan galactosyltransferase GT19
TRINITY_DN9083_c0_g1_i1	3.61858	4.57786	1.83766	2.49113	0.0127337	0.034711	T	dcr:108211728	protein BUD31 homolog 1
TRINITY_DN13231_c0_g1_i1	3.61858	4.57786	1.83766	2.49113	0.0127337	0.034711	T	dcr:108205285	oxygen-evolving enhancer protein 3-2, chloroplastic-like
TRINITY_DN28169_c0_g1_i1	3.61858	4.57786	1.83766	2.49113	0.0127337	0.034711	T	dcr:108205805	uncharacterized protein LOC108205805
TRINITY_DN37822_c0_g1_i1	3.61858	4.57786	1.83766	2.49113	0.0127337	0.034711	T	dcr:108219877	sugar transport protein 7
TRINITY_DN43465_c0_g1_i1	3.61858	4.57786	1.83766	2.49113	0.0127337	0.034711	T	dcr:108196090	protein phosphatase 2C and cyclic nucleotide-binding/kinase domain-containing protein
TRINITY_DN2025_c0_g1_i1	3.61858	4.57786	1.83766	2.49113	0.0127337	0.034711	T	dcr:108216544	secoisolariciresinol dehydrogenase-like
TRINITY_DN7414_c0_g2_i1	3.61858	4.57786	1.83766	2.49113	0.0127337	0.034711	T	dcr:108193861	10 kDa chaperonin
[truncated: 2,088 more rows]

## Sheet: GC-4 DEGs
Supplementary file 2 (C): Differentially expressed genes (DEGs) among healthy and infected samples of GC-4.
[truncated: 3,792 more rows]

[truncated: 1 more sheets: GC-5 DEGs]
