# Supplementary material for: Resistant cumin cultivar, GC-4 counters Fusarium oxysporum f. sp. cumini infection through up-regulation of steroid biosynthesis, limonene and pinene degradation and butanoate metabolism pathways
Source: Front Plant Sci. 2023 Oct 17;14:1204828. doi: 10.3389/fpls.2023.1204828 (PMC10616826; doi:10.3389/fpls.2023.1204828)
Supplement: Supplementary file 7 [file DataSheet_2.xlsx]

## Sheet: GC-2 MF up-reg
Supplementary File 3 (A): Enrichment of GO terms of molecular function for up-regulated DEGs of GC-2.
Pathway	Enrichment FDR	nGenes	Pathway Genes	Fold Enrichment	Pathway	GO ID	Genes
Structural constituent of ribosome	1.65351e-41	80	350	6.9698	Structural constituent of ribosome	GO:0003735	108227747 108200924 108205517 108206521 108206780 108204547 108204405 108206079 108209870 108206525 108209823 108205886 108205763 108206524 108206551 108205818 108206231 108197064 108214719 108210937 108213072 108214459 108210448 108217726 108215962 108215290 108217672 108215805 108216241 108219170 108215600 108216421 108216598 108216561 108216164 108220373 108223629 108219736 108220401 108219970…
Structural molecule activity	1.65351e-41	86	409	6.41171	Structural molecule activity	GO:0005198	108203594 108204528 108227747 108200924 108205517 108206521 108206780 108204547 108204405 108208348 108206079 108209870 108206525 108209823 108205886 108205763 108206524 108206551 108206362 108205818 108206231 108197064 108214719 108210937 108214639 108213072 108214459 108210448 108217726 108215962 108215290 108217672 108215805 108216241 108219170 108215600 108216421 108216598 108216561 108216164…
RNA binding	4.06672e-08	73	1004	2.21711	RNA binding	GO:0003723	108204895 108205469 108205158 108227747 108200924 108207352 108203651 108206626 108206079 108209326 108205886 108210115 108205818 108214259 108215391 108214743 108211571 108210717 108212998 108214459 108215204 108216398 108217726 108215912 108215962 108215805 108219322 108217757 108216561 108218406 108218754 108219895 108222969 108224077 108219978 108227700 108227721 108227371 108227507 108228019…
Chlorophyll binding	3.14614e-06	11	38	8.82689	Chlorophyll binding	GO:0016168	108203547 108193402 108205519 108216497 108219925 108224860 108196117 108197341 108197448 108196996 108202621
Oxidoreductase activity	4.76382e-06	101	1770	1.73999	Oxidoreductase activity	GO:0016491	108227532 108197053 108204791 108196597 108206205 108204858 108202677 108204355 108208964 108226420 108226650 108209556 108205052 108204840 108202978 108203465 108204966 108204913 108224455 108205260 108215276 108206711 108210263 108214439 108214675 108210515 108214298 108210735 108215049 108215256 108210922 108210458 108214742 108214174 108211013 108219534 108218802 108215861 108219447 108216169…
2 iron, 2 sulfur cluster binding	0.000145515	8	27	9.03493	2 iron, 2 sulfur cluster binding	GO:0051537	108205260 108210515 108211013 108219296 108222032 108219732 108192785 108193742
Pyrophosphatase activity	0.000480002	46	696	2.01533	Pyrophosphatase activity	GO:0016462	108204337 108204528 108204568 108205411 108204702 108209507 108209334 108209326 108209557 108209842 108209143 108209892 108211032 108214359 108214639 108215247 108219006 108218724 108216318 108216116 108219193 108218754 108218974 108215868 108219137 108222839 108223330 108227721 108224745 108227230 108227584 108227769 108227534 108227339 108196792 108193563 108193861 108196141 108196584 108196672…
Nucleoside-triphosphatase activity	0.000480002	44	656	2.04525	Nucleoside-triphosphatase activity	GO:0017111	108204337 108204528 108204568 108205411 108204702 108209507 108209334 108209326 108209557 108209842 108209143 108209892 108214359 108214639 108215247 108219006 108218724 108216318 108216116 108219193 108218754 108218974 108215868 108219137 108222839 108223330 108227721 108224745 108227230 108227584 108227769 108227534 108196792 108193563 108193861 108196141 108196584 108196672 108196278 108199935…
Hydrolase activity, acting on acid anhydrides	0.000543083	46	708	1.98118	Hydrolase activity, acting on acid anhydrides	GO:0016817	108204337 108204528 108204568 108205411 108204702 108209507 108209334 108209326 108209557 108209842 108209143 108209892 108211032 108214359 108214639 108215247 108219006 108218724 108216318 108216116 108219193 108218754 108218974 108215868 108219137 108222839 108223330 108227721 108224745 108227230 108227584 108227769 108227534 108227339 108196792 108193563 108193861 108196141 108196584 108196672…
Hydrolase activity, acting on acid anhydrides, in phosphorus-containing anhydrides	0.000543083	46	707	1.98398	Hydrolase activity, acting on acid anhydrides, in phosphorus-containing anhydrides	GO:0016818	108204337 108204528 108204568 108205411 108204702 108209507 108209334 108209326 108209557 108209842 108209143 108209892 108211032 108214359 108214639 108215247 108219006 108218724 108216318 108216116 108219193 108218754 108218974 108215868 108219137 108222839 108223330 108227721 108224745 108227230 108227584 108227769 108227534 108227339 108196792 108193563 108193861 108196141 108196584 108196672…
Isomerase activity	0.00115568	21	229	2.79629	Isomerase activity	GO:0016853	108204873 108207941 108210220 108214376 108214754 108210692 108216558 108219354 108223692 108220831 108227440 108224740 108228023 108224768 108227225 108193672 108199505 108200019 108200025 108200791 108200598
Translation factor activity, RNA binding	0.00137233	13	103	3.84862	Translation factor activity, RNA binding	GO:0008135	108206626 108209326 108210115 108214259 108211571 108212998 108218754 108227371 108224592 108227861 108196105 108196278 108202722
Translation regulator activity	0.00137233	13	104	3.81161	Translation regulator activity	GO:0045182	108206626 108209326 108210115 108214259 108211571 108212998 108218754 108227371 108224592 108227861 108196105 108196278 108202722
Translation regulator activity, nucleic acid binding	0.00137233	13	104	3.81161	Translation regulator activity, nucleic acid binding	GO:0090079	108206626 108209326 108210115 108214259 108211571 108212998 108218754 108227371 108224592 108227861 108196105 108196278 108202722
GTP binding	0.00244455	22	265	2.53148	GTP binding	GO:0005525	108204528 108205411 108210238 108209326 108214763 108214639 108218945 108215701 108216318 108219193 108218754 108215868 108223264 108222839 108227721 108224745 108227861 108193563 108196584 108196278 108202823 108196082
Guanyl nucleotide binding	0.00244455	22	269	2.49384	Guanyl nucleotide binding	GO:0019001	108204528 108205411 108210238 108209326 108214763 108214639 108218945 108215701 108216318 108219193 108218754 108215868 108223264 108222839 108227721 108224745 108227861 108193563 108196584 108196278 108202823 108196082
Guanyl ribonucleotide binding	0.00244455	22	266	2.52197	Guanyl ribonucleotide binding	GO:0032561	108204528 108205411 108210238 108209326 108214763 108214639 108218945 108215701 108216318 108219193 108218754 108215868 108223264 108222839 108227721 108224745 108227861 108193563 108196584 108196278 108202823 108196082
Iron-sulfur cluster binding	0.00244455	13	113	3.50803	Iron-sulfur cluster binding	GO:0051536	108204966 108205260 108210515 108211013 108219296 108222032 108219732 108222740 108223330 108192785 108227839 108193742 108202728
Metal cluster binding	0.00244455	13	113	3.50803	Metal cluster binding	GO:0051540	108204966 108205260 108210515 108211013 108219296 108222032 108219732 108222740 108223330 108192785 108227839 108193742 108202728
Fructose-bisphosphate aldolase activity	0.00334002	4	9	13.5524	Fructose-bisphosphate aldolase activity	GO:0004332	108204499 108219129 108228016 108192787
Chlorophyllide a oxygenase [overall] activity	0.00343754	3	4	22.8697	Chlorophyllide a oxygenase [overall] activity	GO:0010277	108205260 108219296 108192785
RRNA binding	0.00353338	10	74	4.12066	RRNA binding	GO:0019843	108217726 108216561 108219978 108193230 108197520 108199418 108200384 108192531 12598534 12598554
Unfolded protein binding	0.00378647	10	75	4.06572	Unfolded protein binding	GO:0051082	108204337 108209334 108209557 108219006 108219137 108227769 108227534 108196701 108196141 108196672
Protein heterodimerization activity	0.00586189	12	110	3.3265	Protein heterodimerization activity	GO:0046982	108202837 108198641 108208658 108205820 108211386 108216471 108217688 108222012 108220750 108223883 108222362 108226451
Peptidyl-prolyl cis-trans isomerase activity	0.00616829	9	66	4.15812	Peptidyl-prolyl cis-trans isomerase activity	GO:0003755	108204873 108207941 108214754 108216558 108219354 108224768 108199505 108200791 108200598
GTPase activity	0.00628756	16	181	2.6955	GTPase activity	GO:0003924	108204528 108205411 108209326 108214639 108216318 108219193 108218754 108215868 108222839 108227721 108224745 108193563 108196584 108196278 108202823 108196082
Oxidoreductase activity, acting on single donors with incorporation of molecular oxygen, incorporation of one atom of oxygen (internal monooxygenases or internal mixed function oxidases)	0.00628756	3	5	18.2957	Oxidoreductase activity, acting on single donors with incorporation of molecular oxygen, incorporation of one atom of oxygen (internal monooxygenases or internal mixed function oxidases)	GO:0016703	108205260 108219296 108192785
Cis-trans isomerase activity	0.00628756	9	67	4.09606	Cis-trans isomerase activity	GO:0016859	108204873 108207941 108214754 108216558 108219354 108224768 108199505 108200791 108200598
Oxygen evolving activity	0.011502	3	6	15.2464	Oxygen evolving activity	GO:0010242	108214298 108224633 108196650
Oxidoreductase activity, acting on single donors with incorporation of molecular oxygen	0.011502	8	59	4.13463	Oxidoreductase activity, acting on single donors with incorporation of molecular oxygen	GO:0016701	108226420 108205260 108219296 108192785 108227785 108195869 108196505 108203135
Transketolase or transaldolase activity	0.0141194	4	14	8.71225	Transketolase or transaldolase activity	GO:0016744	108209456 108218939 108227965 108202654
Aldehyde-lyase activity	0.0141194	4	14	8.71225	Aldehyde-lyase activity	GO:0016832	108204499 108219129 108228016 108192787
Tetrapyrrole binding	0.0141194	31	512	1.84625	Tetrapyrrole binding	GO:0046906	108197053 108203547 108196597 108193402 108205519 108204913 108224455 108215276 108214439 108210861 108219534 108216497 108220230 108220902 108223615 108219925 108219710 108223735 108227431 108225292 108224860 108192906 108224820 108196117 108197071 108197341 108197448 108196996 108202728 108202621 12598555
Lyase activity	0.0142132	21	298	2.14883	Lyase activity	GO:0016829	108204499 108210282 108219129 108218895 108217754 108217573 108220105 108223042 108224375 108228016 108227937 108227736 108227440 108227406 108228166 108192787 108192917 108196408 108196026 108203122 108203178
Enzyme activator activity	0.0167556	3	7	13.0684	Enzyme activator activity	GO:0008047	108209556 108215523 108222794
Calcium ion binding	0.029557	18	255	2.15244	Calcium ion binding	GO:0005509	108205306 108209751 108210722 108218531 108216840 108220220 108224421 108226679 108224532 108227564 108227226 108195381 108193858 108196701 108196057 108200075 108201870 108192744
ATP hydrolysis activity	0.0320326	28	475	1.79747	ATP hydrolysis activity	GO:0016887	108204337 108204568 108204702 108209507 108209334 108209557 108209842 108209143 108209892 108214359 108215247 108219006 108218724 108216116 108218974 108219137 108223330 108227230 108227584 108227769 108227534 108196792 108193861 108196141 108196672 108199935 108199405 108192255
Methionine adenosyltransferase activity	0.0352573	3	9	10.1643	Methionine adenosyltransferase activity	GO:0004478	108204834 108196842 108202159
Phosphoglycerate kinase activity	0.0414638	2	3	20.3286	Phosphoglycerate kinase activity	GO:0004618	108214890 108219058
Phenylalanine ammonia-lyase activity	0.0414638	2	3	20.3286	Phenylalanine ammonia-lyase activity	GO:0045548	108217754 108227736
ATP transmembrane transporter activity	0.0434301	3	10	9.14786	ATP transmembrane transporter activity	GO:0005347	108227347 108223389 108192481
ATP:ADP antiporter activity	0.0434301	3	10	9.14786	ATP:ADP antiporter activity	GO:0005471	108227347 108223389 108192481
ADP transmembrane transporter activity	0.0434301	3	10	9.14786	ADP transmembrane transporter activity	GO:0015217	108227347 108223389 108192481
Chaperone binding	0.0437681	4	20	6.09858	Chaperone binding	GO:0051087	108219608 108223688 108228110 108194731

## Sheet: GC-3 MF up-reg
Supplementary File 3 (B): Enrichment of GO terms of molecular function for up-regulated DEGs of GC-3.
Pathway	Enrichment FDR	nGenes	Pathway Genes	Fold Enrichment	Pathway	GO ID	Genes
Structural molecule activity	0.000683184	28	409	2.77197	Structural molecule activity	GO:0005198	108192680 108203594 108204528 108205517 108205964 108206780 108208348 108206079 108206301 108205818 108197064 108214719 108215962 108217338 108215600 108216421 108216598 108223629 108223254 108226797 108227517 108224985 108193687 108193383 108199418 108199932 12598541 12598554
Channel activity	0.00137777	17	200	3.4417	Channel activity	GO:0015267	108209932 108209795 108209977 108209094 108211064 108213199 108214708 108215536 108215612 108218335 108220539 108223626 108226982 108193242 108196232 108199529 108192385
Oxidoreductase activity	0.00137777	73	1770	1.66995	Oxidoreductase activity	GO:0016491	108192373 108204470 108197053 108216898 108204978 108202677 108204355 108205046 108204637 108205052 108202978 108203465 108204559 108203529 108204966 108197614 108208286 108206261 108208233 108206710 108208873 108210263 108214328 108213492 108210731 108210906 108210922 108214174 108215465 108211013 108217657 108215930 108219447 108219100 108216255 108219227 108217130 108223184 108220381 108222477…
Passive transmembrane transporter activity	0.00137777	17	200	3.4417	Passive transmembrane transporter activity	GO:0022803	108209932 108209795 108209977 108209094 108211064 108213199 108214708 108215536 108215612 108218335 108220539 108223626 108226982 108193242 108196232 108199529 108192385
Phenylalanine ammonia-lyase activity	0.00137777	3	3	40.4905	Phenylalanine ammonia-lyase activity	GO:0045548	108217754 108223317 108227736
Structural constituent of ribosome	0.00184377	23	350	2.66081	Structural constituent of ribosome	GO:0003735	108192680 108205517 108205964 108206780 108206079 108206301 108205818 108197064 108214719 108215962 108215600 108216421 108216598 108223629 108223254 108226797 108224985 108193687 108193383 108199418 108199932 12598541 12598554
Methionine adenosyltransferase activity	0.00269694	4	9	17.9958	Methionine adenosyltransferase activity	GO:0004478	108204834 108196842 108199577 108202159
Carbon-carbon lyase activity	0.00269694	10	85	4.76359	Carbon-carbon lyase activity	GO:0016830	108219129 108223042 108228016 108226213 108227406 108228040 108192787 108196227 108196026 108202733
Dihydrolipoyl dehydrogenase activity	0.00737456	3	5	24.2943	Dihydrolipoyl dehydrogenase activity	GO:0004148	108205046 108199809 108202449
Transaminase activity	0.00868656	6	37	6.56603	Transaminase activity	GO:0008483	108205030 108205689 108224044 108228023 108193760 108203074
Transferase activity, transferring nitrogenous groups	0.00868656	6	37	6.56603	Transferase activity, transferring nitrogenous groups	GO:0016769	108205030 108205689 108224044 108228023 108193760 108203074
Ammonia-lyase activity	0.00868656	3	6	20.2453	Ammonia-lyase activity	GO:0016841	108217754 108223317 108227736
Nucleoside-triphosphatase activity	0.00868656	32	656	1.97515	Nucleoside-triphosphatase activity	GO:0017111	108204528 108205090 108204568 108200768 108205411 108209293 108208916 108209334 108209326 108209557 108209368 108209892 108214538 108210620 108214240 108215247 108218724 108218709 108218524 108218974 108223330 108224225 108227584 108227885 108227821 108227517 108227534 108196792 108193563 108193861 108196672 108202823
Pyridoxal phosphate binding	0.00868656	10	105	3.85624	Pyridoxal phosphate binding	GO:0030170	108205030 108203690 108210226 108205689 108215063 108224044 108228023 108196318 108197334 108202733
Vitamin B6 binding	0.00868656	10	105	3.85624	Vitamin B6 binding	GO:0070279	108205030 108203690 108210226 108205689 108215063 108224044 108228023 108196318 108197334 108202733
Protein serine phosphatase activity	0.0154874	8	76	4.26216	Protein serine phosphatase activity	GO:0106306	108204284 108210997 108215250 108219214 108223356 108196090 108199762 108200052
Protein threonine phosphatase activity	0.0154874	8	76	4.26216	Protein threonine phosphatase activity	GO:0106307	108204284 108210997 108215250 108219214 108223356 108196090 108199762 108200052
Pyrophosphatase activity	0.0167182	32	696	1.86163	Pyrophosphatase activity	GO:0016462	108204528 108205090 108204568 108200768 108205411 108209293 108208916 108209334 108209326 108209557 108209368 108209892 108214538 108210620 108214240 108215247 108218724 108218709 108218524 108218974 108223330 108224225 108227584 108227885 108227821 108227517 108227534 108196792 108193563 108193861 108196672 108202823
Phosphoenolpyruvate carboxykinase activity	0.0185027	3	8	15.184	Phosphoenolpyruvate carboxykinase activity	GO:0004611	108223042 108227406 108196227
Hydrolase activity, acting on acid anhydrides	0.0189961	32	708	1.83008	Hydrolase activity, acting on acid anhydrides	GO:0016817	108204528 108205090 108204568 108200768 108205411 108209293 108208916 108209334 108209326 108209557 108209368 108209892 108214538 108210620 108214240 108215247 108218724 108218709 108218524 108218974 108223330 108224225 108227584 108227885 108227821 108227517 108227534 108196792 108193563 108193861 108196672 108202823
Hydrolase activity, acting on acid anhydrides, in phosphorus-containing anhydrides	0.0189961	32	707	1.83267	Hydrolase activity, acting on acid anhydrides, in phosphorus-containing anhydrides	GO:0016818	108204528 108205090 108204568 108200768 108205411 108209293 108208916 108209334 108209326 108209557 108209368 108209892 108214538 108210620 108214240 108215247 108218724 108218709 108218524 108218974 108223330 108224225 108227584 108227885 108227821 108227517 108227534 108196792 108193563 108193861 108196672 108202823
Fructose-bisphosphate aldolase activity	0.0225445	3	9	13.4968	Fructose-bisphosphate aldolase activity	GO:0004332	108219129 108228016 108192787
Nutrient reservoir activity	0.0225445	6	48	5.06132	Nutrient reservoir activity	GO:0045735	108209941 108222201 108222483 108225086 108227018 108227034
Acyltransferase, acyl groups converted into alkyl on transfer	0.0302484	3	10	12.1472	Acyltransferase, acyl groups converted into alkyl on transfer	GO:0046912	108220957 108199733 108201769
ATP hydrolysis activity	0.0338057	23	475	1.96059	ATP hydrolysis activity	GO:0016887	108205090 108204568 108200768 108209293 108209334 108209557 108209368 108209892 108214538 108210620 108214240 108215247 108218724 108218709 108218524 108218974 108223330 108227584 108227821 108227534 108196792 108193861 108196672
Iron-sulfur cluster binding	0.0338057	9	113	3.22491	Iron-sulfur cluster binding	GO:0051536	108204966 108214328 108215063 108211013 108223330 108228008 108192785 108228002 108202728
Metal cluster binding	0.0338057	9	113	3.22491	Metal cluster binding	GO:0051540	108204966 108214328 108215063 108211013 108223330 108228008 108192785 108228002 108202728
Protein serine/threonine phosphatase activity	0.034769	10	137	2.95551	Protein serine/threonine phosphatase activity	GO:0004722	108204284 108210997 108215250 108219285 108219214 108223356 108196090 108199762 108200052 108200341
Oxidoreductase activity, acting on a sulfur group of donors, NAD(P) as acceptor	0.034769	3	11	11.0429	Oxidoreductase activity, acting on a sulfur group of donors, NAD(P) as acceptor	GO:0016668	108205046 108199809 108202449
GTP binding	0.0392044	15	265	2.29192	GTP binding	GO:0005525	108204528 108202812 108205411 108208916 108209326 108209353 108219106 108222894 108224225 108227885 108228040 108227517 108193563 108200337 108202823
Guanyl ribonucleotide binding	0.0392044	15	266	2.2833	Guanyl ribonucleotide binding	GO:0032561	108204528 108202812 108205411 108208916 108209326 108209353 108219106 108222894 108224225 108227885 108228040 108227517 108193563 108200337 108202823
NAD binding	0.0392044	7	76	3.72939	NAD binding	GO:0051287	108205052 108219447 108219100 108196255 108200025 108203025 12598542
Oxidoreduction-driven active transmembrane transporter activity	0.039404	5	40	5.06132	Oxidoreduction-driven active transmembrane transporter activity	GO:0015453	108214328 12598580 12598614 12598555 12598631
Vitamin binding	0.039404	10	142	2.85145	Vitamin binding	GO:0019842	108205030 108203690 108210226 108205689 108215063 108224044 108228023 108196318 108197334 108202733
Guanyl nucleotide binding	0.0398365	15	269	2.25784	Guanyl nucleotide binding	GO:0019001	108204528 108202812 108205411 108208916 108209326 108209353 108219106 108222894 108224225 108227885 108228040 108227517 108193563 108200337 108202823
ATP citrate synthase activity	0.0438683	2	4	20.2453	ATP citrate synthase activity	GO:0003878	108199733 108201769
Acyl-[acyl-carrier-protein] desaturase activity	0.0438683	2	4	20.2453	Acyl-[acyl-carrier-protein] desaturase activity	GO:0045300	108204355 108208286
Translation factor activity, RNA binding	0.0489646	8	103	3.1449	Translation factor activity, RNA binding	GO:0008135	108208916 108209326 108211571 108219106 108227371 108224592 108193136 108200062
Translation regulator activity	0.049329	8	104	3.11466	Translation regulator activity	GO:0045182	108208916 108209326 108211571 108219106 108227371 108224592 108193136 108200062
Translation regulator activity, nucleic acid binding	0.049329	8	104	3.11466	Translation regulator activity, nucleic acid binding	GO:0090079	108208916 108209326 108211571 108219106 108227371 108224592 108193136 108200062
Aldehyde-lyase activity	0.0498929	3	14	8.67654	Aldehyde-lyase activity	GO:0016832	108219129 108228016 108192787

## Sheet: GC-4 MF up-reg
Supplementary File 3 (C): Enrichment of GO terms of molecular function for up-regulated DEGs of GC-4.
Pathway	Enrichment FDR	nGenes	Pathway Genes	Fold Enrichment	Pathway	GO ID	Genes
Structural constituent of ribosome	1.77916e-42	80	350	7.18121	Structural constituent of ribosome	GO:0003735	108192680 108200766 108200924 108207062 108205517 108205964 108193712 108206780 108204547 108206079 108209870 108206525 108209365 108209823 108206480 108205763 108206551 108205818 108206231 108197064 108215078 108214719 108210937 108210638 108211045 108210487 108213179 108210718 108213072 108214459 108214652 108210448 108215290 108219479 108215805 108219170 108215600 108216421 108219073 108216598…
Structural molecule activity	1.77916e-42	86	409	6.60619	Structural molecule activity	GO:0005198	108192680 108203594 108204528 108204406 108200766 108200924 108207062 108205517 108205964 108193712 108206780 108204547 108206079 108209870 108206525 108209365 108209823 108206480 108205763 108206551 108205818 108206231 108197064 108215078 108214719 108210937 108210638 108211045 108210487 108214639 108213179 108210718 108213072 108214459 108214652 108210448 108215290 108219479 108215805 108219170…
Oxidoreductase activity	1.03117e-22	143	1770	2.53827	Oxidoreductase activity	GO:0016491	108204470 108196597 108206205 108204858 108206321 108202677 108204355 108215417 108205046 108209708 108204840 108215794 108202978 108204656 108203529 108204104 108204913 108196475 108208286 108206261 108206807 108205887 108205587 108206006 108206900 108206710 108208873 108210263 108209920 108214500 108213427 108210795 108214439 108211489 108213798 108214518 108213492 108214352 108215375 108213264…
Translation factor activity, RNA binding	1.64185e-13	25	103	7.62568	Translation factor activity, RNA binding	GO:0008135	108205067 108207044 108206626 108208916 108209326 108214259 108211571 108218446 108219106 108217876 108218754 108224136 108222823 108228073 108227371 108227861 108196514 108196666 108196105 108193981 108193136 108200062 108202617 108202722 108200162
Translation regulator activity	1.64185e-13	25	104	7.55236	Translation regulator activity	GO:0045182	108205067 108207044 108206626 108208916 108209326 108214259 108211571 108218446 108219106 108217876 108218754 108224136 108222823 108228073 108227371 108227861 108196514 108196666 108196105 108193981 108193136 108200062 108202617 108202722 108200162
Translation regulator activity, nucleic acid binding	1.64185e-13	25	104	7.55236	Translation regulator activity, nucleic acid binding	GO:0090079	108205067 108207044 108206626 108208916 108209326 108214259 108211571 108218446 108219106 108217876 108218754 108224136 108222823 108228073 108227371 108227861 108196514 108196666 108196105 108193981 108193136 108200062 108202617 108202722 108200162
Pyrophosphatase activity	2.68542e-13	66	696	2.97927	Pyrophosphatase activity	GO:0016462	108205179 108204528 108204406 108205090 108205067 108195200 108204568 108204187 108205411 108205028 108204702 108209203 108208916 108210126 108209334 108209326 108209557 108206992 108209368 108209143 108209892 108210897 108214656 108214359 108214590 108210519 108214639 108210620 108214240 108215247 108219006 108218724 108219594 108218894 108218446 108218524 108216010 108219193 108218754 108218974…
Hydrolase activity, acting on acid anhydrides	4.51622e-13	66	708	2.92878	Hydrolase activity, acting on acid anhydrides	GO:0016817	108205179 108204528 108204406 108205090 108205067 108195200 108204568 108204187 108205411 108205028 108204702 108209203 108208916 108210126 108209334 108209326 108209557 108206992 108209368 108209143 108209892 108210897 108214656 108214359 108214590 108210519 108214639 108210620 108214240 108215247 108219006 108218724 108219594 108218894 108218446 108218524 108216010 108219193 108218754 108218974…
Hydrolase activity, acting on acid anhydrides, in phosphorus-containing anhydrides	4.51622e-13	66	707	2.93292	Hydrolase activity, acting on acid anhydrides, in phosphorus-containing anhydrides	GO:0016818	108205179 108204528 108204406 108205090 108205067 108195200 108204568 108204187 108205411 108205028 108204702 108209203 108208916 108210126 108209334 108209326 108209557 108206992 108209368 108209143 108209892 108210897 108214656 108214359 108214590 108210519 108214639 108210620 108214240 108215247 108219006 108218724 108219594 108218894 108218446 108218524 108216010 108219193 108218754 108218974…
Nucleoside-triphosphatase activity	4.51622e-13	63	656	3.01726	Nucleoside-triphosphatase activity	GO:0017111	108205179 108204528 108204406 108205090 108205067 108195200 108204568 108204187 108205411 108205028 108204702 108209203 108208916 108210126 108209334 108209326 108209557 108206992 108209368 108209143 108209892 108214359 108214590 108210519 108214639 108210620 108214240 108215247 108219006 108218724 108219594 108218894 108218446 108218524 108216010 108219193 108218754 108218974 108215868 108222852…
Oxidoreductase activity, acting on paired donors, with oxidation of a pair of donors resulting in the reduction of molecular oxygen to two molecules of water	1.45303e-09	11	23	15.0259	Oxidoreductase activity, acting on paired donors, with oxidation of a pair of donors resulting in the reduction of molecular oxygen to two molecules of water	GO:0016717	108202677 108204355 108204656 108208286 108206807 108211018 108210933 108210458 108218482 108219326 108220695
GTP binding	5.30472e-09	32	265	3.79385	GTP binding	GO:0005525	108204528 108204406 108205067 108195200 108202812 108205411 108205028 108209203 108208916 108209326 108214639 108219594 108218446 108219106 108216010 108219193 108218754 108215868 108223264 108222839 108222823 108224225 108227885 108228040 108227517 108227319 108227861 108196514 108196097 108196584 108200337 108200375
Guanyl ribonucleotide binding	5.39992e-09	32	266	3.77959	Guanyl ribonucleotide binding	GO:0032561	108204528 108204406 108205067 108195200 108202812 108205411 108205028 108209203 108208916 108209326 108214639 108219594 108218446 108219106 108216010 108219193 108218754 108215868 108223264 108222839 108222823 108224225 108227885 108228040 108227517 108227319 108227861 108196514 108196097 108196584 108200337 108200375
Guanyl nucleotide binding	6.70407e-09	32	269	3.73743	Guanyl nucleotide binding	GO:0019001	108204528 108204406 108205067 108195200 108202812 108205411 108205028 108209203 108208916 108209326 108214639 108219594 108218446 108219106 108216010 108219193 108218754 108215868 108223264 108222839 108222823 108224225 108227885 108228040 108227517 108227319 108227861 108196514 108196097 108196584 108200337 108200375
Translation initiation factor activity	3.78784e-07	14	64	6.87265	Translation initiation factor activity	GO:0003743	108205067 108207044 108206626 108214259 108218446 108219106 108228073 108227371 108227861 108196514 108196105 108193981 108200062 108202617
RNA binding	3.91746e-07	67	1004	2.09661	RNA binding	GO:0003723	108192680 108220824 108205067 108200924 108205964 108193712 108203651 108206990 108207044 108206626 108206079 108208916 108209365 108209551 108209326 108205818 108215078 108214259 108210638 108211150 108214743 108211045 108211571 108211442 108214459 108214652 108215204 108215805 108218446 108219106 108217876 108219176 108218754 108215549 108224136 108222969 108222823 108228073 108227371 108227507…
GTPase activity	5.66575e-07	23	181	3.99232	GTPase activity	GO:0003924	108204528 108204406 108205067 108195200 108205411 108209203 108208916 108209326 108214639 108219594 108218446 108216010 108219193 108218754 108215868 108222839 108222823 108224225 108227885 108227517 108227319 108196514 108196584
Oxidoreductase activity, acting on CH-OH group of donors	8.19779e-07	22	171	4.04206	Oxidoreductase activity, acting on CH-OH group of donors	GO:0016614	108206321 108203529 108204104 108205887 108206006 108210795 108214352 108214174 108210691 108214991 108219227 108219659 108224093 108223687 108196308 108193514 108196463 108196592 108196557 108199365 108197551 108199758
ATP hydrolysis activity	8.19779e-07	40	475	2.64571	ATP hydrolysis activity	GO:0016887	108205179 108205090 108204568 108204187 108205028 108204702 108210126 108209334 108209557 108206992 108209368 108209143 108209892 108214359 108214590 108210519 108210620 108214240 108215247 108219006 108218724 108218894 108218524 108218974 108222852 108223037 108223714 108223330 108222768 108227230 108227584 108227821 108227953 108196792 108196820 108196672 108196547 108199325 108199405 108202443
Oxidoreductase activity, acting on the CH-OH group of donors, NAD or NADP as acceptor	1.39281e-05	18	140	4.03943	Oxidoreductase activity, acting on the CH-OH group of donors, NAD or NADP as acceptor	GO:0016616	108206321 108203529 108205887 108206006 108210795 108214352 108214174 108210691 108219227 108219659 108223687 108196308 108193514 108196463 108196592 108199365 108197551 108199758
ATP-dependent activity	3.08984e-05	52	802	2.03706	ATP-dependent activity	GO:0140657	108205179 108205090 108203676 108204568 108204187 108205028 108204702 108210126 108205695 108209334 108209557 108206992 108209368 108209143 108209892 108206227 108214359 108214590 108214743 108210519 108210620 108211240 108214240 108215247 108218899 108219006 108218724 108218775 108218894 108218524 108219176 108218974 108222784 108222852 108223037 108223714 108223330 108222768 108227230 108227584…
Translation elongation factor activity	7.61591e-05	8	30	8.37808	Translation elongation factor activity	GO:0003746	108208916 108209326 108217876 108218754 108224136 108222823 108193136 108200162
FMN binding	0.000123723	8	32	7.85445	FMN binding	GO:0010181	108204104 108214500 108210860 108213246 108218751 108196557 108199874 108203106
Structural constituent of cytoskeleton	0.000276496	5	11	14.2808	Structural constituent of cytoskeleton	GO:0005200	108204528 108204406 108214639 108227517 108196584
Unfolded protein binding	0.000510647	11	75	4.60795	Unfolded protein binding	GO:0051082	108209334 108209557 108210519 108214765 108219006 108227953 108196701 108196820 108196672 108196547 108202443
Phosphogluconate dehydrogenase (decarboxylating) activity	0.000620456	3	3	31.4178	Phosphogluconate dehydrogenase (decarboxylating) activity	GO:0004616	108196308 108199365 108199758
Oxidoreduction-driven active transmembrane transporter activity	0.000620456	8	40	6.28356	Oxidoreduction-driven active transmembrane transporter activity	GO:0015453	108209708 108218537 108192781 12598580 12598539 12598555 12598631 12598558
Transition metal ion binding	0.00106273	60	1113	1.69368	Transition metal ion binding	GO:0046914	108205104 108206205 108226269 108206586 108204472 108209999 108206261 108206319 108206339 108205942 108206900 108209368 108205689 108214500 108213427 108211874 108214518 108214590 108215063 108213492 108215375 108213264 108211204 108210906 108214388 108211340 108213039 108211602 108216129 108218635 108218813 108216211 108217900 108215708 108223801 108222170 108222781 108223832 108220874 108219920…
Ribonucleoprotein complex binding	0.0012055	7	33	6.66438	Ribonucleoprotein complex binding	GO:0043021	108205028 108210227 108210524 108217876 108193136 108199717 108200162
Oxidoreductase activity, acting on the CH-CH group of donors	0.00169161	9	59	4.79255	Oxidoreductase activity, acting on the CH-CH group of donors	GO:0016627	108204840 108209920 108215049 108213765 108223604 108228128 108224240 108196705 108199874
Catalase activity	0.00173333	4	9	13.9635	Catalase activity	GO:0004096	108214439 108218502 108220531 108192997
Methionine adenosyltransferase activity	0.00173333	4	9	13.9635	Methionine adenosyltransferase activity	GO:0004478	108223671 108195595 108196842 108202159
Oxidoreductase activity, acting on the CH-CH group of donors, quinone or related compound as acceptor	0.00173333	4	9	13.9635	Oxidoreductase activity, acting on the CH-CH group of donors, quinone or related compound as acceptor	GO:0016635	108213765 108223604 108224240 108196705
Proteasome-activating activity	0.00173333	4	9	13.9635	Proteasome-activating activity	GO:0036402	108204702 108210126 108209892 108223714
Nutrient reservoir activity	0.00185907	8	48	5.2363	Nutrient reservoir activity	GO:0045735	108209941 108222201 108222483 108222987 108219977 108225086 108227018 108227034
Vitamin binding	0.00266878	14	142	3.09753	Vitamin binding	GO:0019842	108205030 108204487 108203690 108209456 108205689 108206882 108215063 108219765 108224339 108228060 108194039 108196408 108195150 108197402
Endopeptidase activity	0.00287561	25	355	2.21252	Endopeptidase activity	GO:0004175	108204253 108204766 108225993 108204187 108205223 108204900 108204852 108210208 108209368 108206227 108214844 108214590 108214701 108214779 108211289 108210693 108215640 108216764 108218894 108220210 108223471 108227588 108197337 108197384 108203027
Flavin adenine dinucleotide binding	0.00334384	17	200	2.67051	Flavin adenine dinucleotide binding	GO:0050660	108204470 108205046 108209456 108206710 108209920 108214500 108214518 108215049 108214991 108219323 108218751 108223604 108228128 108228060 108199809 108199841 108203106
Oxidoreductase activity, acting on the CH-CH group of donors, oxygen as acceptor	0.00376058	4	11	11.4247	Oxidoreductase activity, acting on the CH-CH group of donors, oxygen as acceptor	GO:0016634	108204840 108209920 108215049 108228128
Succinate dehydrogenase activity	0.00380116	3	5	18.8507	Succinate dehydrogenase activity	GO:0000104	108213765 108223604 108224240
Glucose binding	0.00380116	3	5	18.8507	Glucose binding	GO:0005536	108225510 108199548 108203143
Succinate dehydrogenase (ubiquinone) activity	0.00380116	3	5	18.8507	Succinate dehydrogenase (ubiquinone) activity	GO:0008177	108213765 108223604 108224240
Oxidoreductase activity, acting on diphenols and related substances as donors	0.00400265	7	42	5.2363	Oxidoreductase activity, acting on diphenols and related substances as donors	GO:0016679	108206205 108213264 108211340 108211602 108192978 108192781 12598631
Carbon-carbon lyase activity	0.00436513	10	85	3.69621	Carbon-carbon lyase activity	GO:0016830	108204487 108204499 108223341 108223042 108226213 108227406 108228040 108196408 108196227 108196026
Aspartic-type endopeptidase activity	0.00469646	12	119	3.16818	Aspartic-type endopeptidase activity	GO:0004190	108204766 108225993 108205223 108204900 108204852 108214844 108214701 108211289 108216764 108223471 108197384 108203027
Isomerase activity	0.00469646	18	229	2.46952	Isomerase activity	GO:0016853	108210108 108207941 108210220 108214425 108214821 108214376 108214258 108219019 108219354 108223692 108224740 108224519 108224768 108196171 108196592 108199505 108200025 108200598
Aspartic-type peptidase activity	0.00469646	12	119	3.16818	Aspartic-type peptidase activity	GO:0070001	108204766 108225993 108205223 108204900 108204852 108214844 108214701 108211289 108216764 108223471 108197384 108203027
Hexokinase activity	0.00604418	3	6	15.7089	Hexokinase activity	GO:0004396	108225510 108199548 108203143
Oxidoreductase activity, acting on NAD(P)H, heme protein as acceptor	0.00604418	3	6	15.7089	Oxidoreductase activity, acting on NAD(P)H, heme protein as acceptor	GO:0016653	108218751 108224396 108203106
Ligase activity	0.00604418	18	236	2.39627	Ligase activity	GO:0016874	108204768 108204419 108209108 108209455 108209072 108215174 108211240 108218705 108216208 108218829 108219283 108223832 108228006 108193242 108196097 108196302 108198861 108199513
RRNA binding	0.00604418	9	74	3.82108	RRNA binding	GO:0019843	108193712 108209365 108211045 108215549 108193230 108199418 108200384 108192531 12598554
3 iron, 4 sulfur cluster binding	0.00604418	3	6	15.7089	3 iron, 4 sulfur cluster binding	GO:0051538	108214500 108213765 108224240
Zinc ion binding	0.00736373	33	568	1.82533	Zinc ion binding	GO:0008270	108205104 108226269 108206586 108204472 108209999 108206261 108206319 108205942 108209368 108205689 108211874 108214590 108215063 108215375 108211204 108210906 108214388 108216129 108218635 108218813 108216211 108215708 108222781 108220874 108192922 108225144 108224332 108227693 108196171 108196820 108197067 108202765 108203178
Transketolase or transaldolase activity	0.00763242	4	14	8.97652	Transketolase or transaldolase activity	GO:0016744	108209456 108218939 108227965 108228060
Antioxidant activity	0.00828593	13	147	2.77845	Antioxidant activity	GO:0016209	108215794 108204913 108214439 108213067 108218502 108215940 108220531 108223791 108192997 108195583 108193638 108197400 108200536
Iron-sulfur cluster binding	0.00891166	11	113	3.05837	Iron-sulfur cluster binding	GO:0051536	108214500 108215063 108213765 108211013 108218537 108223330 108224240 108192781 108228002 108195872 108202728
Metal cluster binding	0.00891166	11	113	3.05837	Metal cluster binding	GO:0051540	108214500 108215063 108213765 108211013 108218537 108223330 108224240 108192781 108228002 108195872 108202728
Tetrapyrrole binding	0.0100245	30	512	1.84089	Tetrapyrrole binding	GO:0046906	108196597 108193402 108204913 108213427 108214439 108213492 108215377 108218502 108215940 108217900 108216497 108220531 108223801 108222170 108219920 108223615 108223735 108226608 108224860 108192906 108192997 108193638 108197071 108199974 108197448 108196996 108202728 108202621 108200404 12598555
Oxidoreductase activity, acting on paired donors, with incorporation or reduction of molecular oxygen	0.0101521	26	422	1.93569	Oxidoreductase activity, acting on paired donors, with incorporation or reduction of molecular oxygen	GO:0016705	108202677 108204355 108204656 108208286 108206807 108213427 108213492 108211018 108210933 108210458 108219323 108218482 108219326 108217900 108223801 108222170 108219920 108223615 108223735 108220695 108226608 108192906 108196705 108197071 108199974 108200404
Chlorophyll binding	0.0102749	6	38	4.96071	Chlorophyll binding	GO:0016168	108193402 108216497 108224860 108197448 108196996 108202621
Ribosome binding	0.0104118	5	26	6.04189	Ribosome binding	GO:0043022	108205028 108217876 108193136 108199717 108200162
Electron transfer activity	0.0104978	16	211	2.38239	Electron transfer activity	GO:0009055	108196597 108205046 108209708 108214518 108213765 108211013 108218537 108225036 108224240 108192781 108199809 12598580 12598539 12598555 12598631 12598558
Oxidoreductase activity, acting on NAD(P)H	0.0104978	8	67	3.75138	Oxidoreductase activity, acting on NAD(P)H	GO:0016651	108209708 108218537 108218751 108224396 108203106 12598580 12598542 12598558
2 iron, 2 sulfur cluster binding	0.011863	5	27	5.81811	2 iron, 2 sulfur cluster binding	GO:0051537	108213765 108211013 108224240 108192781 108195872
Acyl-CoA oxidase activity	0.0126059	3	8	11.7817	Acyl-CoA oxidase activity	GO:0003997	108209920 108215049 108228128
Phosphoenolpyruvate carboxykinase activity	0.0126059	3	8	11.7817	Phosphoenolpyruvate carboxykinase activity	GO:0004611	108223042 108227406 108196227
Peptidase activity	0.014538	34	625	1.70913	Peptidase activity	GO:0008233	108204253 108204766 108204693 108225993 108204187 108205223 108204900 108207044 108204852 108205852 108210208 108209368 108206227 108214844 108214590 108214701 108214779 108211289 108210693 108215640 108216764 108216417 108218894 108220210 108221726 108220706 108223471 108227314 108227588 108193450 108195454 108197337 108197384 108203027
Pyridoxal phosphate binding	0.014538	10	105	2.99217	Pyridoxal phosphate binding	GO:0030170	108205030 108204487 108203690 108205689 108206882 108215063 108219765 108224339 108196408 108195150
Vitamin B6 binding	0.014538	10	105	2.99217	Vitamin B6 binding	GO:0070279	108205030 108204487 108203690 108205689 108206882 108215063 108219765 108224339 108196408 108195150
Translation release factor activity	0.0169239	3	9	10.4726	Translation release factor activity	GO:0003747	108211571 108196666 108202722
Translation termination factor activity	0.0169239	3	9	10.4726	Translation termination factor activity	GO:0008079	108211571 108196666 108202722
L-malate dehydrogenase activity	0.0169239	3	9	10.4726	L-malate dehydrogenase activity	GO:0030060	108219659 108223687 108196463
Protein-containing complex binding	0.0187655	8	75	3.35123	Protein-containing complex binding	GO:0044877	108205028 108210227 108210524 108217876 108223977 108193136 108199717 108200162
Adenosylhomocysteinase activity	0.0193557	2	3	20.9452	Adenosylhomocysteinase activity	GO:0004013	108196255 108199571
Isocitrate dehydrogenase (NAD+) activity	0.0193557	2	3	20.9452	Isocitrate dehydrogenase (NAD+) activity	GO:0004449	108205887 108210795
Isocitrate lyase activity	0.0193557	2	3	20.9452	Isocitrate lyase activity	GO:0004451	108223341 108226213
Hydrolase activity, acting on ether bonds	0.0193557	2	3	20.9452	Hydrolase activity, acting on ether bonds	GO:0016801	108196255 108199571
Trialkylsulfonium hydrolase activity	0.0193557	2	3	20.9452	Trialkylsulfonium hydrolase activity	GO:0016802	108196255 108199571
Carbohydrate kinase activity	0.0193557	5	31	5.06739	Carbohydrate kinase activity	GO:0019200	108203397 108223602 108225510 108199548 108203143
Phenylalanine ammonia-lyase activity	0.0193557	2	3	20.9452	Phenylalanine ammonia-lyase activity	GO:0045548	108217754 108223317
ATP transmembrane transporter activity	0.0202346	3	10	9.42534	ATP transmembrane transporter activity	GO:0005347	108192490 108227347 108192481
ATP:ADP antiporter activity	0.0202346	3	10	9.42534	ATP:ADP antiporter activity	GO:0005471	108192490 108227347 108192481
ADP transmembrane transporter activity	0.0202346	3	10	9.42534	ADP transmembrane transporter activity	GO:0015217	108192490 108227347 108192481
Acyltransferase, acyl groups converted into alkyl on transfer	0.0202346	3	10	9.42534	Acyltransferase, acyl groups converted into alkyl on transfer	GO:0046912	108220957 108199733 108201769
Lyase activity	0.0211899	19	298	2.00315	Lyase activity	GO:0016829	108206321 108204487 108204499 108210896 108217754 108224051 108223317 108223341 108223042 108227937 108226213 108227406 108228040 108228166 108196638 108196408 108196227 108196026 108203178
Transporter activity	0.0232956	56	1215	1.44806	Transporter activity	GO:0005215	108192490 108192252 108205179 108227347 108209708 108203676 108204568 108209932 108209795 108205695 108205606 108208463 108210094 108210049 108209634 108208828 108214037 108210664 108211593 108213199 108211051 108210605 108218899 108218537 108215612 108218335 108220654 108221098 108223626 108228175 108227230 108192781 108227602 108193242 108193971 108196792 108195996 108193514 108196854 108196232…
NADP binding	0.0249113	7	64	3.43632	NADP binding	GO:0050661	108218751 108219227 108196308 108196592 108199365 108199758 108203106
Anion:anion antiporter activity	0.0253567	3	11	8.56849	Anion:anion antiporter activity	GO:0015301	108192490 108227347 108192481
Oxidoreductase activity, acting on a sulfur group of donors, NAD(P) as acceptor	0.0253567	3	11	8.56849	Oxidoreductase activity, acting on a sulfur group of donors, NAD(P) as acceptor	GO:0016668	108205046 108215794 108199809
Solute:anion antiporter activity	0.0253567	3	11	8.56849	Solute:anion antiporter activity	GO:0140323	108192490 108227347 108192481
Ligase activity, forming carbon-sulfur bonds	0.0282739	7	66	3.33219	Ligase activity, forming carbon-sulfur bonds	GO:0016877	108209108 108215174 108211240 108219283 108223832 108228006 108198861
Adenine nucleotide transmembrane transporter activity	0.0294479	3	12	7.85445	Adenine nucleotide transmembrane transporter activity	GO:0000295	108192490 108227347 108192481
ATP citrate synthase activity	0.0294479	2	4	15.7089	ATP citrate synthase activity	GO:0003878	108199733 108201769
NADPH-hemoprotein reductase activity	0.0294479	2	4	15.7089	NADPH-hemoprotein reductase activity	GO:0003958	108218751 108203106
(S)-2-hydroxy-acid oxidase activity	0.0294479	2	4	15.7089	(S)-2-hydroxy-acid oxidase activity	GO:0003973	108204104 108196557
Acetolactate synthase activity	0.0294479	2	4	15.7089	Acetolactate synthase activity	GO:0003984	108209456 108228060
Metalloendopeptidase activity	0.0294479	7	68	3.23419	Metalloendopeptidase activity	GO:0004222	108204187 108209368 108214590 108214779 108215640 108218894 108227588
Purine ribonucleotide transmembrane transporter activity	0.0294479	3	12	7.85445	Purine ribonucleotide transmembrane transporter activity	GO:0005346	108192490 108227347 108192481
Ubiquinol-cytochrome-c reductase activity	0.0294479	2	4	15.7089	Ubiquinol-cytochrome-c reductase activity	GO:0008121	108192781 12598631
L-ascorbate oxidase activity	0.0294479	2	4	15.7089	L-ascorbate oxidase activity	GO:0008447	108206205 108213264
Purine nucleotide transmembrane transporter activity	0.0294479	3	12	7.85445	Purine nucleotide transmembrane transporter activity	GO:0015216	108192490 108227347 108192481
Transmembrane transporter activity	0.0294479	54	1181	1.43655	Transmembrane transporter activity	GO:0022857	108192490 108192252 108205179 108227347 108209708 108203676 108204568 108209932 108209795 108205695 108205606 108208463 108210094 108210049 108209634 108208828 108214037 108210664 108211593 108213199 108211051 108218899 108218537 108215612 108218335 108220654 108221098 108223626 108228175 108227230 108192781 108227602 108193242 108193971 108196792 108193514 108196854 108196232 108196918 108195474…
Acyl-[acyl-carrier-protein] desaturase activity	0.0294479	2	4	15.7089	Acyl-[acyl-carrier-protein] desaturase activity	GO:0045300	108204355 108208286
Carboxy-lyase activity	0.0297354	6	52	3.62513	Carboxy-lyase activity	GO:0016831	108204487 108223042 108227406 108196408 108196227 108196026
Acid-thiol ligase activity	0.0297354	6	52	3.62513	Acid-thiol ligase activity	GO:0016878	108215174 108211240 108219283 108223832 108228006 108198861
Oxidoreductase activity, acting on diphenols and related substances as donors, oxygen as acceptor	0.0297674	5	37	4.24565	Oxidoreductase activity, acting on diphenols and related substances as donors, oxygen as acceptor	GO:0016682	108206205 108213264 108211340 108211602 108192978
Protein domain specific binding	0.031756	4	24	5.2363	Protein domain specific binding	GO:0019904	108218600 108223308 108222000 108196513
Metallopeptidase activity	0.0327446	9	106	2.66755	Metallopeptidase activity	GO:0008237	108204187 108207044 108209368 108214590 108214779 108215640 108218894 108227588 108195454
Nucleotide transmembrane transporter activity	0.034292	3	13	7.25026	Nucleotide transmembrane transporter activity	GO:0015215	108192490 108227347 108192481
Oxidoreductase activity, acting on the CH-OH group of donors, oxygen as acceptor	0.034292	3	13	7.25026	Oxidoreductase activity, acting on the CH-OH group of donors, oxygen as acceptor	GO:0016899	108204104 108214991 108196557
Primary active transmembrane transporter activity	0.0350197	16	253	1.9869	Primary active transmembrane transporter activity	GO:0015399	108205179 108209708 108203676 108204568 108205695 108218899 108218537 108227230 108192781 108196792 108195474 12598580 12598539 12598555 12598631 12598558
ATP-dependent peptidase activity	0.0353242	5	39	4.02792	ATP-dependent peptidase activity	GO:0004176	108204187 108209368 108206227 108214590 108218894
NADH dehydrogenase (ubiquinone) activity	0.0388595	4	26	4.83351	NADH dehydrogenase (ubiquinone) activity	GO:0008137	108209708 108218537 12598580 12598558
Abscisic acid binding	0.0388595	4	26	4.83351	Abscisic acid binding	GO:0010427	108194227 108193625 108198846 108198795
Transferase activity, transferring alkyl or aryl (other than methyl) groups	0.0388595	8	91	2.76201	Transferase activity, transferring alkyl or aryl (other than methyl) groups	GO:0016765	108209808 108214656 108223671 108193138 108195595 108196842 108200806 108202159
Isoprenoid binding	0.0388595	4	26	4.83351	Isoprenoid binding	GO:0019840	108194227 108193625 108198846 108198795
Hormone binding	0.0388595	4	26	4.83351	Hormone binding	GO:0042562	108194227 108193625 108198846 108198795
Intramolecular oxidoreductase activity, interconverting aldoses and ketoses	0.0397328	3	14	6.73239	Intramolecular oxidoreductase activity, interconverting aldoses and ketoses	GO:0016861	108214821 108214258 108196171
Dihydrolipoyl dehydrogenase activity	0.0399642	2	5	12.5671	Dihydrolipoyl dehydrogenase activity	GO:0004148	108205046 108199809
Phosphopyruvate hydratase activity	0.0399642	2	5	12.5671	Phosphopyruvate hydratase activity	GO:0004634	108210896 108227937
Phosphoenolpyruvate carboxylase activity	0.0399642	2	5	12.5671	Phosphoenolpyruvate carboxylase activity	GO:0008964	108223042 108227406
Active transmembrane transporter activity	0.0399642	23	423	1.7083	Active transmembrane transporter activity	GO:0022804	108192490 108205179 108227347 108209708 108203676 108204568 108205695 108211593 108211051 108218899 108218537 108227230 108192781 108196792 108195474 108199717 108200488 108192481 12598580 12598539 12598555 12598631 12598558
Phosphopantetheine binding	0.0399642	2	5	12.5671	Phosphopantetheine binding	GO:0031177	108194039 108197402
Cullin family protein binding	0.0399642	2	5	12.5671	Cullin family protein binding	GO:0097602	108205111 108192992
Oxidoreductase activity, acting on a sulfur group of donors	0.042655	10	133	2.36224	Oxidoreductase activity, acting on a sulfur group of donors	GO:0016667	108205046 108215794 108210263 108220381 108224740 108225235 108225036 108227306 108199809 108197400
Intramolecular oxidoreductase activity	0.0429145	5	42	3.74022	Intramolecular oxidoreductase activity	GO:0016860	108214821 108214258 108223692 108224740 108196171
NAD binding	0.04335	7	76	2.89375	NAD binding	GO:0051287	108206006 108210795 108214352 108196255 108199571 108200025 12598542
Organophosphate ester transmembrane transporter activity	0.0447157	3	15	6.28356	Organophosphate ester transmembrane transporter activity	GO:0015605	108192490 108227347 108192481
Protein phosphatase inhibitor activity	0.0458625	5	43	3.65323	Protein phosphatase inhibitor activity	GO:0004864	108209755 108194227 108193625 108198846 108198795
Phosphatase inhibitor activity	0.0458625	5	43	3.65323	Phosphatase inhibitor activity	GO:0019212	108209755 108194227 108193625 108198846 108198795

## Sheet: GC-5 MF up-reg
Supplementary File 3 (D): Enrichment of GO terms of molecular function for up-regulated DEGs of GC-5.
Pathway	Enrichment FDR	nGenes	Pathway Genes	Fold Enrichment	Pathway	GO ID	Genes
Structural molecule activity	3.98405e-16	42	409	5.37012	Structural molecule activity	GO:0005198	108203594 108204528 108200924 108205517 108205964 108206521 108204547 108208348 108206079 108209870 108209365 108205818 108206231 108197064 108210625 108214719 108210638 108215290 108216542 108215880 108215600 108216421 108216598 108223629 108220401 108220503 108224533 108224809 108225014 108192498 108196357 108193500 108193608 108196872 108196756 108193230 108197719 108197444 108193383 108199932…
Structural constituent of ribosome	1.4204e-15	38	350	5.67772	Structural constituent of ribosome	GO:0003735	108200924 108205517 108205964 108206521 108204547 108206079 108209870 108209365 108205818 108206231 108197064 108210625 108214719 108210638 108215290 108216542 108215880 108215600 108216421 108216598 108223629 108220401 108220503 108224533 108224809 108225014 108192498 108196357 108193500 108193608 108196756 108193230 108197719 108197444 108193383 108199932 12598603 12598541
Oxidoreductase activity	1.04376e-06	70	1770	2.06816	Oxidoreductase activity	GO:0016491	108192373 108198954 108204707 108206205 108204355 108208964 108205052 108194368 108215794 108202978 108204656 108204104 108204966 108211654 108205260 108208233 108206006 108210263 108214806 108215375 108215049 108215256 108214742 108213067 108214174 108219323 108219384 108215930 108218502 108216169 108219100 108217689 108215708 108218751 108215624 108219345 108217130 108223231 108221937 108224006…
Chlorophyll binding	5.02586e-05	8	38	11.0094	Chlorophyll binding	GO:0016168	108203547 108219925 108224860 108196117 108197341 108197448 108196996 108202621
Protein heterodimerization activity	0.000703597	11	110	5.22948	Protein heterodimerization activity	GO:0046982	108202837 108198641 108208658 108211386 108216471 108217688 108222012 108220750 108223883 108225176 108192789
RNA binding	0.00184898	39	1004	2.03137	RNA binding	GO:0003723	108200924 108205964 108203651 108206079 108209365 108209326 108209201 108209294 108210115 108205818 108210638 108215391 108211571 108215204 108216398 108218419 108215880 108218754 108223632 108222969 108227700 108227927 108192808 108224592 108196357 108193500 108193608 108196105 108196802 108193230 108195454 108195867 108196278 108200062 108197444 108199554 108202669 108200384 12598541
Antioxidant activity	0.00649661	11	147	3.91322	Antioxidant activity	GO:0016209	108192373 108204707 108215794 108214806 108213067 108218502 108223791 108224718 108192997 108196057 108200536
Oxidoreductase activity, acting on the CH-CH group of donors	0.00649661	7	59	6.20447	Oxidoreductase activity, acting on the CH-CH group of donors	GO:0016627	108215049 108219384 108219345 108223604 108228055 108195887 108199874
Calmodulin binding	0.0077924	8	82	5.10193	Calmodulin binding	GO:0005516	108205306 108203703 108203481 108215357 108222826 108227373 108193268 108195474
Oxidoreductase activity, acting on the CH-CH group of donors, NAD or NADP as acceptor	0.0103133	4	17	12.3047	Oxidoreductase activity, acting on the CH-CH group of donors, NAD or NADP as acceptor	GO:0016628	108219384 108228055 108195887 108199874
Nutrient reservoir activity	0.010735	6	48	6.53685	Nutrient reservoir activity	GO:0045735	108210086 108222483 108222987 108219977 108227018 108197537
Translation factor activity, RNA binding	0.025118	8	103	4.06173	Translation factor activity, RNA binding	GO:0008135	108209326 108210115 108211571 108218754 108224592 108196105 108196278 108200062
Translation regulator activity	0.025118	8	104	4.02268	Translation regulator activity	GO:0045182	108209326 108210115 108211571 108218754 108224592 108196105 108196278 108200062
Translation regulator activity, nucleic acid binding	0.025118	8	104	4.02268	Translation regulator activity, nucleic acid binding	GO:0090079	108209326 108210115 108211571 108218754 108224592 108196105 108196278 108200062
Tetrapyrrole binding	0.0262504	21	512	2.1449	Tetrapyrrole binding	GO:0046906	108192373 108198954 108203547 108214806 108218502 108217130 108219800 108219925 108219710 108223735 108227431 108224860 108192997 108196117 108197071 108197341 108197448 108196996 108202728 108202621 12598555
Intramolecular oxidoreductase activity	0.0297449	5	42	6.22557	Intramolecular oxidoreductase activity	GO:0016860	108211654 108210692 108196171 108193732 108196376
Protein phosphatase regulator activity	0.0302136	6	63	4.98046	Protein phosphatase regulator activity	GO:0019888	108198652 108209755 108223721 108195270 108193625 108198846
Phosphatase regulator activity	0.0335942	6	65	4.82721	Phosphatase regulator activity	GO:0019208	108198652 108209755 108223721 108195270 108193625 108198846
1-deoxy-D-xylulose-5-phosphate synthase activity	0.0392504	2	4	26.1474	1-deoxy-D-xylulose-5-phosphate synthase activity	GO:0008661	108218939 108202654
Chlorophyllide a oxygenase [overall] activity	0.0392504	2	4	26.1474	Chlorophyllide a oxygenase [overall] activity	GO:0010277	108205260 108192785
Aldehyde-lyase activity	0.0392504	3	14	11.206	Aldehyde-lyase activity	GO:0016832	108204936 108204499 108192787
Intramolecular oxidoreductase activity, interconverting aldoses and ketoses	0.0392504	3	14	11.206	Intramolecular oxidoreductase activity, interconverting aldoses and ketoses	GO:0016861	108210692 108196171 108196376

## Sheet: GC-2 MF down-reg
Supplementary File 3 (E): Enrichment of GO terms of molecular function for down-regulated DEGs of GC-2.
Pathway	Enrichment FDR	nGenes	Pathway Genes	Fold Enrichment	Pathway	GO ID	Genes
Structural molecule activity	2.088e-52	84	409	9.08335	Structural molecule activity	GO:0005198	108203594 108204528 108227747 108200924 108205517 108206521 108206780 108204547 108204405 108208348 108206079 108209870 108206525 108209823 108205886 108205763 108206524 108206551 108206362 108205818 108206231 108197064 108214719 108210937 108214639 108213072 108214459 108210448 108217726 108215962 108215290 108217672 108215805 108216241 108219170 108215600 108216421 108216598 108216561 108216164…
Structural constituent of ribosome	1.26687e-51	78	350	9.85636	Structural constituent of ribosome	GO:0003735	108227747 108200924 108205517 108206521 108206780 108204547 108204405 108206079 108209870 108206525 108209823 108205886 108205763 108206524 108206551 108205818 108206231 108197064 108214719 108210937 108213072 108214459 108210448 108217726 108215962 108215290 108217672 108215805 108216241 108219170 108215600 108216421 108216598 108216561 108216164 108220373 108223629 108219736 108220401 108219970…
RNA binding	1.72366e-10	62	1004	2.73117	RNA binding	GO:0003723	108204895 108205469 108205158 108227747 108200924 108207352 108203651 108206626 108206079 108209326 108205886 108210115 108205818 108214259 108214743 108210717 108212998 108214459 108215204 108217726 108215912 108215962 108215805 108217757 108216561 108218406 108218754 108219895 108222969 108224077 108219978 108227721 108227371 108227507 108228019 108192808 108228145 108224592 108227861 108196357…
Chlorophyll binding	9.48631e-07	10	38	11.6388	Chlorophyll binding	GO:0016168	108203547 108193402 108205519 108219925 108224860 108196117 108197341 108197448 108196996 108202621
Oxidoreductase activity	1.2435e-05	75	1770	1.87404	Oxidoreductase activity	GO:0016491	108227532 108204791 108206205 108204858 108204355 108208964 108226420 108226650 108209556 108205052 108204840 108202978 108203465 108204966 108204913 108224455 108206711 108210263 108214675 108210515 108214298 108210735 108215256 108210922 108210458 108211013 108219534 108218802 108215861 108219447 108219100 108219296 108219659 108221937 108220918 108223184 108220230 108222740 108219710 108222794…
Nucleoside-triphosphatase activity	3.20972e-05	37	656	2.49453	Nucleoside-triphosphatase activity	GO:0017111	108204337 108204528 108205411 108204702 108209507 108209334 108209326 108209557 108209842 108209143 108209892 108214359 108214639 108215247 108219006 108218724 108216116 108219193 108218754 108218974 108215868 108219137 108222839 108227721 108224745 108227584 108227769 108227534 108193861 108196141 108196584 108196278 108199935 108199405 108202823 108196082 108192255
Pyrophosphatase activity	4.26938e-05	38	696	2.41471	Pyrophosphatase activity	GO:0016462	108204337 108204528 108205411 108204702 108209507 108209334 108209326 108209557 108209842 108209143 108209892 108214359 108214639 108215247 108219006 108218724 108216116 108219193 108218754 108218974 108215868 108219137 108222839 108227721 108224745 108227584 108227769 108227534 108227339 108193861 108196141 108196584 108196278 108199935 108199405 108202823 108196082 108192255
Hydrolase activity, acting on acid anhydrides	5.01553e-05	38	708	2.37378	Hydrolase activity, acting on acid anhydrides	GO:0016817	108204337 108204528 108205411 108204702 108209507 108209334 108209326 108209557 108209842 108209143 108209892 108214359 108214639 108215247 108219006 108218724 108216116 108219193 108218754 108218974 108215868 108219137 108222839 108227721 108224745 108227584 108227769 108227534 108227339 108193861 108196141 108196584 108196278 108199935 108199405 108202823 108196082 108192255
Hydrolase activity, acting on acid anhydrides, in phosphorus-containing anhydrides	5.01553e-05	38	707	2.37714	Hydrolase activity, acting on acid anhydrides, in phosphorus-containing anhydrides	GO:0016818	108204337 108204528 108205411 108204702 108209507 108209334 108209326 108209557 108209842 108209143 108209892 108214359 108214639 108215247 108219006 108218724 108216116 108219193 108218754 108218974 108215868 108219137 108222839 108227721 108224745 108227584 108227769 108227534 108227339 108193861 108196141 108196584 108196278 108199935 108199405 108202823 108196082 108192255
Isomerase activity	5.79916e-05	19	229	3.66951	Isomerase activity	GO:0016853	108204873 108207941 108214376 108214754 108210692 108216558 108219354 108223692 108220831 108227440 108224740 108228023 108224768 108227225 108193672 108199505 108200019 108200025 108200791
Translation factor activity, RNA binding	0.000140687	12	103	5.15269	Translation factor activity, RNA binding	GO:0008135	108206626 108209326 108210115 108214259 108212998 108218754 108227371 108224592 108227861 108196105 108196278 108202722
Translation regulator activity	0.000140687	12	104	5.10315	Translation regulator activity	GO:0045182	108206626 108209326 108210115 108214259 108212998 108218754 108227371 108224592 108227861 108196105 108196278 108202722
Translation regulator activity, nucleic acid binding	0.000140687	12	104	5.10315	Translation regulator activity, nucleic acid binding	GO:0090079	108206626 108209326 108210115 108214259 108212998 108218754 108227371 108224592 108227861 108196105 108196278 108202722
Protein heterodimerization activity	0.000235023	12	110	4.82479	Protein heterodimerization activity	GO:0046982	108202837 108198641 108208658 108205820 108211386 108216471 108217688 108222012 108220750 108223883 108222362 108226451
GTP binding	0.00110315	18	265	3.00412	GTP binding	GO:0005525	108204528 108205411 108210238 108209326 108214763 108214639 108215701 108219193 108218754 108215868 108222839 108227721 108224745 108227861 108196584 108196278 108202823 108196082
Guanyl ribonucleotide binding	0.00110315	18	266	2.99282	Guanyl ribonucleotide binding	GO:0032561	108204528 108205411 108210238 108209326 108214763 108214639 108215701 108219193 108218754 108215868 108222839 108227721 108224745 108227861 108196584 108196278 108202823 108196082
Guanyl nucleotide binding	0.00111169	18	269	2.95945	Guanyl nucleotide binding	GO:0019001	108204528 108205411 108210238 108209326 108214763 108214639 108215701 108219193 108218754 108215868 108222839 108227721 108224745 108227861 108196584 108196278 108202823 108196082
RRNA binding	0.00111169	9	74	5.37899	RRNA binding	GO:0019843	108217726 108216561 108219978 108193230 108197520 108199418 108192531 12598534 12598554
Unfolded protein binding	0.00111169	9	75	5.30727	Unfolded protein binding	GO:0051082	108204337 108209334 108209557 108219006 108219137 108227769 108227534 108196701 108196141
GTPase activity	0.00150679	14	181	3.42089	GTPase activity	GO:0003924	108204528 108205411 108209326 108214639 108219193 108218754 108215868 108222839 108227721 108224745 108196584 108196278 108202823 108196082
Peptidyl-prolyl cis-trans isomerase activity	0.00245009	8	66	5.36088	Peptidyl-prolyl cis-trans isomerase activity	GO:0003755	108204873 108207941 108214754 108216558 108219354 108224768 108199505 108200791
Cis-trans isomerase activity	0.00260381	8	67	5.28087	Cis-trans isomerase activity	GO:0016859	108204873 108207941 108214754 108216558 108219354 108224768 108199505 108200791
Oxygen evolving activity	0.00394741	3	6	22.1136	Oxygen evolving activity	GO:0010242	108214298 108224633 108196650
Transketolase or transaldolase activity	0.00394741	4	14	12.6364	Transketolase or transaldolase activity	GO:0016744	108209456 108218939 108227965 108202654
2 iron, 2 sulfur cluster binding	0.00539242	5	27	8.19024	2 iron, 2 sulfur cluster binding	GO:0051537	108210515 108211013 108219296 108222032 108193742
Enzyme activator activity	0.00626925	3	7	18.9545	Enzyme activator activity	GO:0008047	108209556 108215523 108222794
Lyase activity	0.00799497	17	298	2.52303	Lyase activity	GO:0016829	108204499 108210282 108219129 108218895 108217754 108217573 108220105 108223042 108224375 108228016 108227937 108227736 108227440 108227406 108192917 108203122 108203178
Translation initiation factor activity	0.00890322	7	64	4.83736	Translation initiation factor activity	GO:0003743	108206626 108210115 108214259 108227371 108224592 108227861 108196105
ATP hydrolysis activity	0.00890322	23	475	2.14153	ATP hydrolysis activity	GO:0016887	108204337 108204702 108209507 108209334 108209557 108209842 108209143 108209892 108214359 108215247 108219006 108218724 108216116 108218974 108219137 108227584 108227769 108227534 108193861 108196141 108199935 108199405 108192255
Calcium ion binding	0.0110431	15	255	2.6016	Calcium ion binding	GO:0005509	108209751 108210722 108216840 108220220 108224421 108224532 108227564 108227226 108195381 108193858 108196701 108196057 108200075 108201870 108192744
Fructose-bisphosphate aldolase activity	0.0121989	3	9	14.7424	Fructose-bisphosphate aldolase activity	GO:0004332	108204499 108219129 108228016
Oxidoreductase activity, acting on a sulfur group of donors	0.0123469	10	133	3.32536	Oxidoreductase activity, acting on a sulfur group of donors	GO:0016667	108226650 108209556 108203465 108204966 108210263 108222740 108222794 108224740 108224909 108199809
Chaperone binding	0.0123469	4	20	8.84545	Chaperone binding	GO:0051087	108219608 108223688 108228110 108194731
ATP transmembrane transporter activity	0.0147548	3	10	13.2682	ATP transmembrane transporter activity	GO:0005347	108227347 108223389 108192481
ATP:ADP antiporter activity	0.0147548	3	10	13.2682	ATP:ADP antiporter activity	GO:0005471	108227347 108223389 108192481
ADP transmembrane transporter activity	0.0147548	3	10	13.2682	ADP transmembrane transporter activity	GO:0015217	108227347 108223389 108192481
MRNA binding	0.0163651	10	143	3.09282	MRNA binding	GO:0003729	108205469 108205886 108214743 108212998 108215912 108222969 108227721 108196357 108196105 108202773
Phosphoglycerate kinase activity	0.0163651	2	3	29.4848	Phosphoglycerate kinase activity	GO:0004618	108214890 108219058
Structural constituent of cytoskeleton	0.0163651	3	11	12.062	Structural constituent of cytoskeleton	GO:0005200	108204528 108214639 108196584
Anion:anion antiporter activity	0.0163651	3	11	12.062	Anion:anion antiporter activity	GO:0015301	108227347 108223389 108192481
Phenylalanine ammonia-lyase activity	0.0163651	2	3	29.4848	Phenylalanine ammonia-lyase activity	GO:0045548	108217754 108227736
NAD binding	0.0163651	7	76	4.07356	NAD binding	GO:0051287	108227532 108205052 108219447 108219100 108193672 108200025 108203025
Solute:anion antiporter activity	0.0163651	3	11	12.062	Solute:anion antiporter activity	GO:0140323	108227347 108223389 108192481
Molecular function activator activity	0.0163651	3	11	12.062	Molecular function activator activity	GO:0140677	108209556 108215523 108222794
Adenine nucleotide transmembrane transporter activity	0.0200314	3	12	11.0568	Adenine nucleotide transmembrane transporter activity	GO:0000295	108227347 108223389 108192481
Purine ribonucleotide transmembrane transporter activity	0.0200314	3	12	11.0568	Purine ribonucleotide transmembrane transporter activity	GO:0005346	108227347 108223389 108192481
Purine nucleotide transmembrane transporter activity	0.0200314	3	12	11.0568	Purine nucleotide transmembrane transporter activity	GO:0015216	108227347 108223389 108192481
ATP citrate synthase activity	0.0245697	2	4	22.1136	ATP citrate synthase activity	GO:0003878	108202943 108201769
Ferredoxin-NADP+ reductase activity	0.0245697	2	4	22.1136	Ferredoxin-NADP+ reductase activity	GO:0004324	108221937 108228168
1-deoxy-D-xylulose-5-phosphate synthase activity	0.0245697	2	4	22.1136	1-deoxy-D-xylulose-5-phosphate synthase activity	GO:0008661	108218939 108202654
Ferredoxin-NAD(P) reductase activity	0.0245697	2	4	22.1136	Ferredoxin-NAD(P) reductase activity	GO:0008937	108221937 108228168
Nucleotide transmembrane transporter activity	0.0245697	3	13	10.2063	Nucleotide transmembrane transporter activity	GO:0015215	108227347 108223389 108192481
Carbon-nitrogen lyase activity	0.0245697	4	27	6.55219	Carbon-nitrogen lyase activity	GO:0016840	108217754 108217573 108224375 108227736
Electron transfer activity	0.0262118	12	211	2.5153	Electron transfer activity	GO:0009055	108226650 108204966 108224455 108210515 108211013 108222740 108224909 108193742 108199809 108200588 12598580 12598555
Aldehyde-lyase activity	0.0273837	3	14	9.47727	Aldehyde-lyase activity	GO:0016832	108204499 108219129 108228016
Organophosphate ester transmembrane transporter activity	0.0319178	3	15	8.84545	Organophosphate ester transmembrane transporter activity	GO:0015605	108227347 108223389 108192481
Iron-sulfur cluster binding	0.0319178	8	113	3.13113	Iron-sulfur cluster binding	GO:0051536	108204966 108210515 108211013 108219296 108222032 108222740 108193742 108202728
Metal cluster binding	0.0319178	8	113	3.13113	Metal cluster binding	GO:0051540	108204966 108210515 108211013 108219296 108222032 108222740 108193742 108202728
Magnesium ion binding	0.0321897	9	139	2.86364	Magnesium ion binding	GO:0000287	108209456 108215701 108219100 108223892 108220105 108223518 108227937 108227440 108192917
Translation elongation factor activity	0.0321897	4	30	5.89697	Translation elongation factor activity	GO:0003746	108209326 108212998 108218754 108196278
Phosphoenolpyruvate carboxylase activity	0.0340748	2	5	17.6909	Phosphoenolpyruvate carboxylase activity	GO:0008964	108223042 108227406
Oxidoreductase activity, acting on iron-sulfur proteins as donors, NAD or NADP as acceptor	0.0340748	2	5	17.6909	Oxidoreductase activity, acting on iron-sulfur proteins as donors, NAD or NADP as acceptor	GO:0016731	108221937 108228168
ATP-dependent activity	0.0370861	30	802	1.65439	ATP-dependent activity	GO:0140657	108204337 108204702 108209507 108205695 108209334 108209557 108209842 108209143 108209892 108215344 108214359 108214743 108215247 108219006 108218724 108216116 108218974 108219137 108223816 108227584 108227769 108192808 108227534 108193861 108196141 108195474 108197300 108199935 108199405 108192255
Oxidoreductase activity, acting on the CH-CH group of donors, NAD or NADP as acceptor	0.041802	3	17	7.80481	Oxidoreductase activity, acting on the CH-CH group of donors, NAD or NADP as acceptor	GO:0016628	108228055 108195887 108202693
Antioxidant activity	0.0426273	9	147	2.70779	Antioxidant activity	GO:0016209	108203465 108204913 108219534 108215861 108224718 108225292 108193796 108196057 108199741
Tetrapyrrole binding	0.0453757	21	512	1.81401	Tetrapyrrole binding	GO:0046906	108203547 108193402 108205519 108204913 108224455 108210861 108219534 108220230 108219925 108219710 108225292 108224860 108192906 108224820 108196117 108197341 108197448 108196996 108202728 108202621 12598555
Ammonia-lyase activity	0.0465909	2	6	14.7424	Ammonia-lyase activity	GO:0016841	108217754 108227736

## Sheet: GC-3 MF down-reg
Supplementary File 3 (F): Enrichment of GO terms of molecular function for down-regulated DEGs of GC-3.
No significant enrichment was found for molecular function in down-regulated DEGs of GC-3.

## Sheet: GC-4 MF down-reg
Supplementary File 3 (G): Enrichment of GO terms of molecular function for down-regulated DEGs of GC-4.
Pathway	Enrichment FDR	nGenes	Pathway Genes	Fold Enrichment	Pathway	GO ID	Genes
Structural molecule activity	8.18448e-33	46	409	11.8403	Structural molecule activity	GO:0005198	108204528 108204406 108200766 108200924 108205517 108206079 108209870 108206525 108209365 108206551 108205818 108206231 108215078 108214719 108214639 108213072 108215290 108219479 108219170 108215600 108216421 108216598 108215549 108223629 108219736 108220401 108219787 108226797 108224533 108227517 108211278 108224556 108192498 108194160 108196357 108193500 108196756 108193230 108195195 108193558…
Structural constituent of ribosome	2.99836e-31	42	350	12.633	Structural constituent of ribosome	GO:0003735	108200766 108200924 108205517 108206079 108209870 108206525 108209365 108206551 108205818 108206231 108215078 108214719 108213072 108215290 108219479 108219170 108215600 108216421 108216598 108215549 108223629 108219736 108220401 108219787 108226797 108224533 108211278 108224556 108192498 108194160 108196357 108193500 108196756 108193230 108195195 108193558 108193285 108199418 108200002 108193801…
Structural constituent of cytoskeleton	0.000251611	4	11	38.282	Structural constituent of cytoskeleton	GO:0005200	108204528 108204406 108214639 108227517
Nucleoside-triphosphatase activity	0.00042783	20	656	3.20962	Nucleoside-triphosphatase activity	GO:0017111	108204528 108204406 108205090 108209203 108209334 108209368 108209143 108214359 108214639 108210620 108215247 108216010 108218974 108215868 108222839 108224225 108227230 108227885 108227517 108202443
GTPase activity	0.000602794	10	181	5.81632	GTPase activity	GO:0003924	108204528 108204406 108209203 108214639 108216010 108215868 108222839 108224225 108227885 108227517
Pyrophosphatase activity	0.000645569	20	696	3.02516	Pyrophosphatase activity	GO:0016462	108204528 108204406 108205090 108209203 108209334 108209368 108209143 108214359 108214639 108210620 108215247 108216010 108218974 108215868 108222839 108224225 108227230 108227885 108227517 108202443
Hydrolase activity, acting on acid anhydrides	0.000645569	20	708	2.97388	Hydrolase activity, acting on acid anhydrides	GO:0016817	108204528 108204406 108205090 108209203 108209334 108209368 108209143 108214359 108214639 108210620 108215247 108216010 108218974 108215868 108222839 108224225 108227230 108227885 108227517 108202443
Hydrolase activity, acting on acid anhydrides, in phosphorus-containing anhydrides	0.000645569	20	707	2.97809	Hydrolase activity, acting on acid anhydrides, in phosphorus-containing anhydrides	GO:0016818	108204528 108204406 108205090 108209203 108209334 108209368 108209143 108214359 108214639 108210620 108215247 108216010 108218974 108215868 108222839 108224225 108227230 108227885 108227517 108202443
Chlorophyll binding	0.000974835	5	38	13.852	Chlorophyll binding	GO:0016168	108216497 108224860 108197448 108196996 108202621
Nutrient reservoir activity	0.00276956	5	48	10.9662	Nutrient reservoir activity	GO:0045735	108222201 108222483 108222987 108227018 108227034
GTP binding	0.00632871	10	265	3.97266	GTP binding	GO:0005525	108204528 108204406 108209203 108214639 108216010 108215868 108222839 108224225 108227885 108227517
Guanyl ribonucleotide binding	0.00632871	10	266	3.95772	Guanyl ribonucleotide binding	GO:0032561	108204528 108204406 108209203 108214639 108216010 108215868 108222839 108224225 108227885 108227517
Guanyl nucleotide binding	0.00638738	10	269	3.91358	Guanyl nucleotide binding	GO:0019001	108204528 108204406 108209203 108214639 108216010 108215868 108222839 108224225 108227885 108227517
Oxidoreduction-driven active transmembrane transporter activity	0.011218	4	40	10.5275	Oxidoreduction-driven active transmembrane transporter activity	GO:0015453	108209708 12598580 12598555 12598631
Acyl-[acyl-carrier-protein] desaturase activity	0.011218	2	4	52.6377	Acyl-[acyl-carrier-protein] desaturase activity	GO:0045300	108204355 108208286
RRNA binding	0.0133206	5	74	7.1132	RRNA binding	GO:0019843	108209365 108215549 108193230 108199418 108200384
Phosphoenolpyruvate carboxylase activity	0.0148065	2	5	42.1102	Phosphoenolpyruvate carboxylase activity	GO:0008964	108223042 108227406
Phosphopantetheine binding	0.0148065	2	5	42.1102	Phosphopantetheine binding	GO:0031177	108194039 108197402
RNA binding	0.0257192	20	1004	2.09712	RNA binding	GO:0003723	108200924 108206626 108206079 108209365 108205818 108215078 108214743 108215204 108215549 108227770 108196357 108193500 108196105 108193230 108193136 108199316 108199418 108199554 108200384 12598541
Oligosaccharyl transferase activity	0.033286	2	8	26.3189	Oligosaccharyl transferase activity	GO:0004576	108209978 108218529
Dolichyl-diphosphooligosaccharide-protein glycotransferase activity	0.033286	2	8	26.3189	Dolichyl-diphosphooligosaccharide-protein glycotransferase activity	GO:0004579	108209978 108218529
Phosphoenolpyruvate carboxykinase activity	0.033286	2	8	26.3189	Phosphoenolpyruvate carboxykinase activity	GO:0004611	108223042 108227406
Peptidyl-prolyl cis-trans isomerase activity	0.039182	4	66	6.38033	Peptidyl-prolyl cis-trans isomerase activity	GO:0003755	108207941 108219354 108224519 108224768
ATP transmembrane transporter activity	0.039182	2	10	21.0551	ATP transmembrane transporter activity	GO:0005347	108192490 108192481
ATP:ADP antiporter activity	0.039182	2	10	21.0551	ATP:ADP antiporter activity	GO:0005471	108192490 108192481
ADP transmembrane transporter activity	0.039182	2	10	21.0551	ADP transmembrane transporter activity	GO:0015217	108192490 108192481
Channel activity	0.039182	7	200	3.68464	Channel activity	GO:0015267	108209932 108209795 108213199 108218335 108223626 108228175 108193242
Cis-trans isomerase activity	0.039182	4	67	6.2851	Cis-trans isomerase activity	GO:0016859	108207941 108219354 108224519 108224768
Passive transmembrane transporter activity	0.039182	7	200	3.68464	Passive transmembrane transporter activity	GO:0022803	108209932 108209795 108213199 108218335 108223626 108228175 108193242
Tetrapyrrole binding	0.039182	12	512	2.46739	Tetrapyrrole binding	GO:0046906	108204913 108213492 108216497 108223615 108223735 108226608 108224860 108197448 108196996 108202621 108200404 12598555
Anion:anion antiporter activity	0.0427756	2	11	19.141	Anion:anion antiporter activity	GO:0015301	108192490 108192481
Modified amino acid binding	0.0427756	2	11	19.141	Modified amino acid binding	GO:0072341	108194039 108197402
Solute:anion antiporter activity	0.0427756	2	11	19.141	Solute:anion antiporter activity	GO:0140323	108192490 108192481
Adenine nucleotide transmembrane transporter activity	0.0466719	2	12	17.5459	Adenine nucleotide transmembrane transporter activity	GO:0000295	108192490 108192481
Purine ribonucleotide transmembrane transporter activity	0.0466719	2	12	17.5459	Purine ribonucleotide transmembrane transporter activity	GO:0005346	108192490 108192481
Purine nucleotide transmembrane transporter activity	0.0466719	2	12	17.5459	Purine nucleotide transmembrane transporter activity	GO:0015216	108192490 108192481
Unfolded protein binding	0.0466719	4	75	5.61469	Unfolded protein binding	GO:0051082	108209334 108214765 108196701 108202443

## Sheet: GC-5 MF down-reg
Supplementary File 3 (H): Enrichment of GO terms of molecular function for down-regulated DEGs of GC-5.
Pathway	Enrichment FDR	nGenes	Pathway Genes	Fold Enrichment	Pathway	GO ID	Genes
Structural molecule activity	1.92943e-25	36	409	11.8252	Structural molecule activity	GO:0005198	108204528 108200924 108205517 108205964 108206521 108204547 108208348 108209870 108209365 108206231 108197064 108210625 108214719 108210638 108215290 108216542 108215880 108215600 108216421 108216598 108223629 108220401 108220503 108224533 108224809 108225014 108192498 108196357 108193500 108193608 108196872 108196756 108197444 108193383 108199932 12598541
Structural constituent of ribosome	1.93077e-24	33	350	12.667	Structural constituent of ribosome	GO:0003735	108200924 108205517 108205964 108206521 108204547 108209870 108209365 108206231 108197064 108210625 108214719 108210638 108215290 108216542 108215880 108215600 108216421 108216598 108223629 108220401 108220503 108224533 108224809 108225014 108192498 108196357 108193500 108193608 108196756 108197444 108193383 108199932 12598541
Chlorophyll binding	2.47872e-08	8	38	28.2836	Chlorophyll binding	GO:0016168	108203547 108219925 108224860 108196117 108197341 108197448 108196996 108202621
Protein heterodimerization activity	5.81785e-07	10	110	12.2134	Protein heterodimerization activity	GO:0046982	108202837 108198641 108208658 108211386 108216471 108217688 108222012 108220750 108223883 108225176
RNA binding	6.88865e-06	25	1004	3.3453	RNA binding	GO:0003723	108200924 108205964 108203651 108209365 108209326 108209201 108210115 108210638 108216398 108218419 108215880 108218754 108223632 108222969 108227927 108192808 108224592 108196357 108193500 108193608 108196802 108195454 108196278 108197444 12598541
Oxidoreductase activity, acting on the CH-CH group of donors, NAD or NADP as acceptor	0.000242072	4	17	31.6111	Oxidoreductase activity, acting on the CH-CH group of donors, NAD or NADP as acceptor	GO:0016628	108219384 108228055 108195887 108199874
Oxidoreductase activity	0.000739553	30	1770	2.27707	Oxidoreductase activity	GO:0016491	108206205 108208964 108205052 108194368 108202978 108204656 108204966 108205260 108208233 108206006 108210263 108214806 108215375 108213067 108219384 108218751 108221937 108224006 108223209 108219710 108223791 108227431 108224718 108228055 108192997 108193260 108195887 108197071 108199874 12598555
Tetrapyrrole binding	0.000933743	14	512	3.67356	Tetrapyrrole binding	GO:0046906	108203547 108214806 108219925 108219710 108227431 108224860 108192997 108196117 108197071 108197341 108197448 108196996 108202621 12598555
Phosphoenolpyruvate carboxylase activity	0.013289	2	5	53.7389	Phosphoenolpyruvate carboxylase activity	GO:0008964	108223042 108227406
Translation factor activity, RNA binding	0.0174047	5	103	6.52171	Translation factor activity, RNA binding	GO:0008135	108209326 108210115 108218754 108224592 108196278
Oxidoreductase activity, acting on the CH-CH group of donors	0.0174047	4	59	9.10829	Oxidoreductase activity, acting on the CH-CH group of donors	GO:0016627	108219384 108228055 108195887 108199874
Translation regulator activity	0.0174047	5	104	6.459	Translation regulator activity	GO:0045182	108209326 108210115 108218754 108224592 108196278
Protein dimerization activity	0.0174047	10	403	3.33368	Protein dimerization activity	GO:0046983	108202837 108198641 108208658 108211386 108216471 108217688 108222012 108220750 108223883 108225176
Translation regulator activity, nucleic acid binding	0.0174047	5	104	6.459	Translation regulator activity, nucleic acid binding	GO:0090079	108209326 108210115 108218754 108224592 108196278
Translation elongation factor activity	0.0206234	3	30	13.4347	Translation elongation factor activity	GO:0003746	108209326 108218754 108196278
Phosphoenolpyruvate carboxykinase activity	0.0206234	2	8	33.5868	Phosphoenolpyruvate carboxykinase activity	GO:0004611	108223042 108227406
Fructose-bisphosphate aldolase activity	0.0248337	2	9	29.855	Fructose-bisphosphate aldolase activity	GO:0004332	108204499 108192787
Carbon-carbon lyase activity	0.0459411	4	85	6.32222	Carbon-carbon lyase activity	GO:0016830	108204499 108223042 108227406 108192787
Nucleoside-triphosphatase activity	0.0459411	12	656	2.45757	Nucleoside-triphosphatase activity	GO:0017111	108204528 108204187 108205411 108204702 108209326 108218754 108218974 108222852 108227769 108227534 108196278 108199935
Aldehyde-lyase activity	0.0495855	2	14	19.1925	Aldehyde-lyase activity	GO:0016832	108204499 108192787
Intramolecular oxidoreductase activity, interconverting aldoses and ketoses	0.0495855	2	14	19.1925	Intramolecular oxidoreductase activity, interconverting aldoses and ketoses	GO:0016861	108210692 108196376
Antioxidant activity	0.0497473	5	147	4.56964	Antioxidant activity	GO:0016209	108214806 108213067 108223791 108224718 108192997
