# Supplementary material for: Resistant cumin cultivar, GC-4 counters Fusarium oxysporum f. sp. cumini infection through up-regulation of steroid biosynthesis, limonene and pinene degradation and butanoate metabolism pathways
Source: Front Plant Sci. 2023 Oct 17;14:1204828. doi: 10.3389/fpls.2023.1204828 (PMC10616826; doi:10.3389/fpls.2023.1204828)
Supplement: Supplementary file 8 [file DataSheet_3.xlsx]

## Sheet: GC-2 BP up-reg
Supplementary File 4 (A): Enrichment of GO terms of biological process for up-regulated DEGs of GC-2.
Enrichment FDR	nGenes	Pathway Genes	Fold Enrichment	Pathway	GO ID	Genes	Genes
0.0217675	7	81	7.20741	Response to water	GO:0009415	108210193 108205689 108211357 108223291 108196449 108195393 108200052	108227747 108200924 108205517 108206521 108206780 108204547 108204405 108206079 108209870 108206525 108209823 108205886 108205763 108206524 108206551 108205818 108206231 108197064 108214719 108210937 108213072 108214459 108210448 108217726 108215962 108215290 108217672 108215805 108216241 108219170 108215600 108216421 108216598 108216561 108216164 108220373 108223629 108219736 108220401 108219970…
0.0217675	7	81	7.20741	Response to acid chemical	GO:0001101	108210193 108205689 108211357 108223291 108196449 108195393 108200052	108203594 108204528 108227747 108200924 108205517 108206521 108206780 108204547 108204405 108208348 108206079 108209870 108206525 108209823 108205886 108205763 108206524 108206551 108206362 108205818 108206231 108197064 108214719 108210937 108214639 108213072 108214459 108210448 108217726 108215962 108215290 108217672 108215805 108216241 108219170 108215600 108216421 108216598 108216561 108216164…
0.0270654	6	65	7.69846	Cellular respiration	GO:0045333	108223042 108227406 108225099 108196463 12598555 12598631	108204895 108205469 108205158 108227747 108200924 108207352 108203651 108206626 108206079 108209326 108205886 108210115 108205818 108214259 108215391 108214743 108211571 108210717 108212998 108214459 108215204 108216398 108217726 108215912 108215962 108215805 108219322 108217757 108216561 108218406 108218754 108219895 108222969 108224077 108219978 108227700 108227721 108227371 108227507 108228019…
0.0270654	3	9	27.8	S-adenosylmethionine biosynthetic process	GO:0006556	108204834 108196842 108202159	108203547 108193402 108205519 108216497 108219925 108224860 108196117 108197341 108197448 108196996 108202621
0.0271143	28	1109	2.10568	Small molecule metabolic process	GO:0044281	108192295 108204834 108202936 108209456 108205689 108210220 108205722 108215400 108215049 108219129 108219058 108216171 108223264 108223735 108228166 108192787 108227339 108227785 108196408 108196302 108196842 108193760 108196463 108196026 108199767 108200895 108202159 108202951	108227532 108197053 108204791 108196597 108206205 108204858 108202677 108204355 108208964 108226420 108226650 108209556 108205052 108204840 108202978 108203465 108204966 108204913 108224455 108205260 108215276 108206711 108210263 108214439 108214675 108210515 108214298 108210735 108215049 108215256 108210922 108210458 108214742 108214174 108211013 108219534 108218802 108215861 108219447 108216169…
0.0271143	13	331	3.27553	Response to oxygen-containing compound	GO:1901700	108202572 108205306 108210193 108209571 108205689 108210530 108211357 108223845 108223291 108196449 108195393 108198846 108200052	108205260 108210515 108211013 108219296 108222032 108219732 108192785 108193742
0.0280856	6	73	6.85479	Response to water deprivation	GO:0009414	108210193 108205689 108211357 108196449 108195393 108200052	108204337 108204528 108204568 108205411 108204702 108209507 108209334 108209326 108209557 108209842 108209143 108209892 108211032 108214359 108214639 108215247 108219006 108218724 108216318 108216116 108219193 108218754 108218974 108215868 108219137 108222839 108223330 108227721 108224745 108227230 108227584 108227769 108227534 108227339 108196792 108193563 108193861 108196141 108196584 108196672…
0.032501	3	12	20.85	Carbon fixation	GO:0015977	108227641 108223042 108227406	108204337 108204528 108204568 108205411 108204702 108209507 108209334 108209326 108209557 108209842 108209143 108209892 108214359 108214639 108215247 108219006 108218724 108216318 108216116 108219193 108218754 108218974 108215868 108219137 108222839 108223330 108227721 108224745 108227230 108227584 108227769 108227534 108196792 108193563 108193861 108196141 108196584 108196672 108196278 108199935…
0.032501	6	80	6.255	Energy derivation by oxidation of organic compounds	GO:0015980	108223042 108227406 108225099 108196463 12598555 12598631	108204337 108204528 108204568 108205411 108204702 108209507 108209334 108209326 108209557 108209842 108209143 108209892 108211032 108214359 108214639 108215247 108219006 108218724 108216318 108216116 108219193 108218754 108218974 108215868 108219137 108222839 108223330 108227721 108224745 108227230 108227584 108227769 108227534 108227339 108196792 108193563 108193861 108196141 108196584 108196672…
0.032501	3	13	19.2462	S-adenosylmethionine metabolic process	GO:0046500	108204834 108196842 108202159	108204337 108204528 108204568 108205411 108204702 108209507 108209334 108209326 108209557 108209842 108209143 108209892 108211032 108214359 108214639 108215247 108219006 108218724 108216318 108216116 108219193 108218754 108218974 108215868 108219137 108222839 108223330 108227721 108224745 108227230 108227584 108227769 108227534 108227339 108196792 108193563 108193861 108196141 108196584 108196672…
0.032501	29	1234	1.95997	Transmembrane transport	GO:0055085	108205374 108204568 108205695 108209094 108208828 108215344 108215087 108218464 108216436 108215612 108223550 108219767 108227379 108228175 108227373 108227230 108193971 108196792 108195170 108193678 108196854 108196232 108199529 108200052 108199935 108197513 108200272 108202444 12598555	108204873 108207941 108210220 108214376 108214754 108210692 108216558 108219354 108223692 108220831 108227440 108224740 108228023 108224768 108227225 108193672 108199505 108200019 108200025 108200791 108200598
0.032501	20	718	2.32312	Organic substance catabolic process	GO:1901575	108192429 108204479 108205689 108211113 108214402 108215049 108214174 108219129 108219058 108216320 108228125 108192787 108227785 108196449 108196785 108196408 108199767 108199402 108202513 108202919	108206626 108209326 108210115 108214259 108211571 108212998 108218754 108227371 108224592 108227861 108196105 108196278 108202722
0.0341482	5	56	7.44643	Aerobic respiration	GO:0009060	108223042 108227406 108196463 12598555 12598631	108206626 108209326 108210115 108214259 108211571 108212998 108218754 108227371 108224592 108227861 108196105 108196278 108202722
0.0378808	13	375	2.8912	Generation of precursor metabolites and energy	GO:0006091	108196597 108214298 108219129 108219058 108216497 108223042 108227406 108225099 108192787 108196463 108199767 12598555 12598631	108206626 108209326 108210115 108214259 108211571 108212998 108218754 108227371 108224592 108227861 108196105 108196278 108202722
0.046911	4	36	9.26667	One-carbon metabolic process	GO:0006730	108204834 108205722 108196842 108202159	108204528 108205411 108210238 108209326 108214763 108214639 108218945 108215701 108216318 108219193 108218754 108215868 108223264 108222839 108227721 108224745 108227861 108193563 108196584 108196278 108202823 108196082
0.0472833	6	94	5.3234	Sulfur compound biosynthetic process	GO:0044272	108204834 108210075 108196842 108196026 108199767 108202159	108204528 108205411 108210238 108209326 108214763 108214639 108218945 108215701 108216318 108219193 108218754 108215868 108223264 108222839 108227721 108224745 108227861 108193563 108196584 108196278 108202823 108196082
0.0472833	21	823	2.12807	Catabolic process	GO:0009056	108192429 108204479 108205689 108211113 108214439 108214402 108215049 108214174 108219129 108219058 108216320 108228125 108192787 108227785 108196449 108196785 108196408 108199767 108199402 108202513 108202919	108204528 108205411 108210238 108209326 108214763 108214639 108218945 108215701 108216318 108219193 108218754 108215868 108223264 108222839 108227721 108224745 108227861 108193563 108196584 108196278 108202823 108196082
0.0472833	8	169	3.94793	Response to inorganic substance	GO:0010035	108202572 108210193 108205689 108211357 108223291 108196449 108195393 108200052	108204966 108205260 108210515 108211013 108219296 108222032 108219732 108222740 108223330 108192785 108227839 108193742 108202728

## Sheet: GC-3 BP up-reg
Supplementary File 4 (B): Enrichment of GO terms of biological process for up-regulated DEGs of GC-3.
Enrichment FDR	nGenes	Pathway Genes	Fold Enrichment	Pathway	GO ID	Genes
1.11984e-07	57	1109	2.5706	Small molecule metabolic process	GO:0044281	108192617 108204961 108204355 108204834 108205052 108205030 108202978 108193733 108203690 108203397 108205689 108214810 108210565 108212852 108217657 108215536 108219129 108219447 108219100 108216208 108219019 108217754 108219027 108219227 108215763 108216171 108220957 108224044 108223317 108223735 108228016 108227736 108228040 108228008 108192787 108228002 108227225 108227785 108193242 108196255…
1.47237e-05	54	1194	2.26194	Organonitrogen compound biosynthetic process	GO:1901566	108192680 108204916 108204961 108205517 108205964 108206780 108193733 108203690 108210266 108206079 108208916 108209326 108205689 108206301 108206652 108205818 108197064 108214719 108215298 108214810 108211571 108210565 108215536 108215962 108216208 108219106 108216421 108216598 108215763 108223315 108223184 108223629 108223254 108224225 108228041 108228023 108228040 108224985 108228002 108193242…
8.72854e-05	35	662	2.64425	Organic acid metabolic process	GO:0006082	108192617 108204355 108205030 108202978 108193733 108203690 108203397 108205689 108214810 108210565 108219129 108219100 108216208 108217754 108219027 108220957 108224044 108223317 108223735 108228016 108227736 108228008 108192787 108227225 108227785 108196255 108196923 108193760 108196318 108193732 108196592 108196505 108202733 108200806 108203065
0.000100246	34	645	2.6364	Oxoacid metabolic process	GO:0043436	108192617 108204355 108205030 108202978 108193733 108203690 108203397 108205689 108214810 108210565 108219129 108219100 108216208 108217754 108219027 108220957 108224044 108223317 108228016 108227736 108228008 108192787 108227225 108227785 108196255 108196923 108193760 108196318 108193732 108196592 108196505 108202733 108200806 108203065
0.000100246	8	36	11.1142	Alpha-amino acid catabolic process	GO:1901606	108202978 108205689 108217754 108224044 108223317 108227736 108227785 108196255
0.00013169	16	179	4.47053	Photosynthesis	GO:0015979	108204268 108204978 108227641 108209242 108214328 108211233 108216708 108223184 108222802 108223364 108227226 108193419 108195887 108195261 108197341 108197448
0.000232142	32	625	2.56072	Carboxylic acid metabolic process	GO:0019752	108204355 108205030 108202978 108193733 108203690 108203397 108205689 108214810 108210565 108219129 108219100 108216208 108217754 108219027 108220957 108224044 108223317 108228016 108227736 108228008 108192787 108227225 108227785 108196255 108193760 108196318 108193732 108196592 108196505 108202733 108200806 108203065
0.000232142	5	12	20.8392	Erythrose 4-phosphate/phosphoenolpyruvate family amino acid metabolic process	GO:1902221	108210565 108217754 108223317 108227736 108227785
0.000232142	4	6	33.3427	Erythrose 4-phosphate/phosphoenolpyruvate family amino acid catabolic process	GO:1902222	108217754 108223317 108227736 108227785
0.000232142	5	12	20.8392	L-phenylalanine metabolic process	GO:0006558	108210565 108217754 108223317 108227736 108227785
0.000232142	4	6	33.3427	L-phenylalanine catabolic process	GO:0006559	108217754 108223317 108227736 108227785
0.000233235	31	609	2.54587	Translation	GO:0006412	108192680 108205517 108205964 108206780 108193733 108206079 108208916 108209326 108206301 108205818 108197064 108214719 108214810 108211571 108215962 108219106 108216421 108216598 108223315 108223629 108223254 108224225 108228041 108224985 108193687 108193136 108200062 108199418 108199932 12598541 12598554
0.000271695	31	616	2.51694	Peptide biosynthetic process	GO:0043043	108192680 108205517 108205964 108206780 108193733 108206079 108208916 108209326 108206301 108205818 108197064 108214719 108214810 108211571 108215962 108219106 108216421 108216598 108223315 108223629 108223254 108224225 108228041 108224985 108193687 108193136 108200062 108199418 108199932 12598541 12598554
0.00031856	33	686	2.40592	Peptide metabolic process	GO:0006518	108192680 108205517 108205964 108206780 108203465 108193733 108206079 108208916 108209326 108206301 108205818 108197064 108210412 108214719 108214810 108211571 108215962 108219106 108216421 108216598 108223315 108223629 108223254 108224225 108228041 108224985 108193687 108193136 108200062 108199418 108199932 12598541 12598554
0.000348898	6	23	13.0471	Glucose metabolic process	GO:0006006	108205052 108219447 108219227 108227225 108196227 108203025
0.000363671	12	120	5.0014	ATP metabolic process	GO:0046034	108203397 108215536 108219129 108219027 108215763 108228016 108192787 108227225 108193242 12598614 12598555 12598631
0.000363671	18	259	3.47588	Organonitrogen compound catabolic process	GO:1901565	108202978 108205111 108209142 108209892 108205689 108214402 108214174 108215045 108217754 108217951 108224044 108223317 108227736 108228059 108192992 108227785 108196255 108199402
0.000417005	22	375	2.93416	Generation of precursor metabolites and energy	GO:0006091	108204978 108203397 108214328 108211013 108219129 108219100 108219027 108219227 108220957 108223364 108223042 108228016 108192787 108227225 108193197 108193419 108197341 108197448 12598580 12598614 12598555 12598631
0.000417005	31	645	2.40377	Amide biosynthetic process	GO:0043604	108192680 108205517 108205964 108206780 108193733 108206079 108208916 108209326 108206301 108205818 108197064 108214719 108214810 108211571 108215962 108219106 108216421 108216598 108223315 108223629 108223254 108224225 108228041 108224985 108193687 108193136 108200062 108199418 108199932 12598541 12598554
0.000417005	5	15	16.6713	Aromatic amino acid family catabolic process	GO:0009074	108217754 108224044 108223317 108227736 108227785
0.000417005	3	3	50.014	Cinnamic acid biosynthetic process	GO:0009800	108217754 108223317 108227736
0.000417005	3	3	50.014	Cinnamic acid metabolic process	GO:0009803	108217754 108223317 108227736
0.000421147	34	746	2.27946	Cellular amide metabolic process	GO:0043603	108192680 108205517 108205964 108206780 108203465 108193733 108206079 108208916 108209326 108206301 108205818 108197064 108210412 108214719 108214810 108211571 108215962 108219106 108216421 108216598 108216171 108223315 108223629 108223254 108224225 108228041 108224985 108193687 108193136 108200062 108199418 108199932 12598541 12598554
0.000421147	7	38	9.21311	Cellular amino acid catabolic process	GO:0009063	108202978 108205689 108217754 108223317 108227736 108227785 108196255
0.000501318	15	197	3.80817	Purine-containing compound metabolic process	GO:0072521	108204961 108203397 108215536 108219129 108219027 108215763 108216171 108228016 108192787 108228002 108227225 108193242 108196255 108194334 108196026
0.000786348	4	9	22.2285	S-adenosylmethionine biosynthetic process	GO:0006556	108204834 108196842 108199577 108202159
0.00131395	8	62	6.45342	Organic acid catabolic process	GO:0016054	108202978 108205689 108217754 108224044 108223317 108227736 108227785 108196255
0.00206688	13	174	3.73668	Alpha-amino acid metabolic process	GO:1901605	108202978 108203690 108205689 108210565 108216208 108217754 108224044 108223317 108227736 108227785 108196255 108196318 108203065
0.00220479	13	177	3.67335	Purine nucleotide metabolic process	GO:0006163	108204961 108203397 108215536 108219129 108219027 108215763 108216171 108228016 108192787 108228002 108227225 108193242 108194334
0.00220479	31	718	2.15938	Organic substance catabolic process	GO:1901575	108202978 108205111 108203397 108209142 108209941 108209892 108205689 108214402 108214174 108215045 108219129 108217754 108219027 108217951 108224044 108223317 108225086 108228016 108227736 108228059 108227732 108192992 108192787 108227225 108227785 108193915 108196255 108196449 108196785 108199402 108202513
0.00220479	11	130	4.23196	Protein folding	GO:0006457	108205090 108209334 108209557 108207941 108215247 108218974 108224768 108227534 108193501 108193861 108200598
0.00220479	13	176	3.69422	Purine ribonucleotide metabolic process	GO:0009150	108204961 108203397 108215536 108219129 108219027 108215763 108216171 108228016 108192787 108228002 108227225 108193242 108194334
0.00241696	9	89	5.0576	Small molecule catabolic process	GO:0044282	108202978 108205689 108217754 108224044 108223317 108227736 108227225 108227785 108196255
0.00241696	6	36	8.33567	One-carbon metabolic process	GO:0006730	108204834 108203690 108196255 108196842 108199577 108202159
0.00310982	4	13	15.3889	S-adenosylmethionine metabolic process	GO:0046500	108204834 108196842 108199577 108202159
0.00378084	7	56	6.25175	Aerobic respiration	GO:0009060	108219100 108220957 108223042 108193197 12598614 12598555 12598631
0.00423971	13	193	3.36882	Ribose phosphate metabolic process	GO:0019693	108204961 108203397 108215536 108219129 108219027 108215763 108216171 108228016 108192787 108228002 108227225 108193242 108194334
0.00423971	33	823	2.00542	Catabolic process	GO:0009056	108202978 108205111 108203397 108209142 108209941 108209892 108205689 108214488 108214402 108214174 108215045 108219129 108216255 108217754 108219027 108217951 108224044 108223317 108225086 108228016 108227736 108228059 108227732 108192992 108192787 108227225 108227785 108193915 108196255 108196449 108196785 108199402 108202513
0.00423971	13	193	3.36882	Ribonucleotide metabolic process	GO:0009259	108204961 108203397 108215536 108219129 108219027 108215763 108216171 108228016 108192787 108228002 108227225 108193242 108194334
0.004504	12	169	3.55129	Response to inorganic substance	GO:0010035	108192617 108202572 108205689 108212852 108223291 108228059 108196449 108195393 108199741 108200052 108202728 108200536
0.00516045	7	60	5.83497	Carboxylic acid catabolic process	GO:0046395	108202978 108205689 108217754 108223317 108227736 108227785 108196255
0.00592475	23	501	2.29605	Carbohydrate derivative metabolic process	GO:1901135	108204961 108203397 108210266 108209142 108206652 108215536 108219129 108219027 108219227 108217951 108215763 108216171 108228016 108228008 108192787 108228002 108227225 108193242 108196255 108194334 108196592 108196026 108197076
0.00599368	8	82	4.87942	Pyruvate metabolic process	GO:0006090	108203397 108219129 108219027 108228016 108228008 108192787 108227225 108196592
0.00599368	17	315	2.69917	Cellular amino acid metabolic process	GO:0006520	108205030 108202978 108193733 108203690 108205689 108214810 108210565 108216208 108217754 108224044 108223317 108227736 108227785 108196255 108193760 108196318 108203065
0.00676167	15	261	2.87437	Monocarboxylic acid metabolic process	GO:0032787	108204355 108203397 108219129 108217754 108219027 108220957 108223317 108228016 108227736 108228008 108192787 108227225 108193732 108196592 108196505
0.0073409	20	415	2.41031	Small molecule biosynthetic process	GO:0044283	108204355 108203690 108205689 108210565 108216208 108219019 108217754 108224044 108223317 108223735 108227736 108228040 108196873 108193760 108196227 108193732 108196026 108196505 108200806 108203065
0.00744649	7	65	5.38613	Cellular respiration	GO:0045333	108219100 108220957 108223042 108193197 12598614 12598555 12598631
0.00951754	17	331	2.5687	Response to oxygen-containing compound	GO:1901700	108192617 108202572 108205689 108210530 108211150 108212852 108218491 108216211 108223291 108228059 108194227 108193625 108196449 108195393 108200052 108202728 108200536
0.0134029	7	72	4.86247	Nucleoside diphosphate phosphorylation	GO:0006165	108203397 108219129 108219027 108228016 108192787 108227225 108194334
0.0142557	7	73	4.79586	Nucleotide phosphorylation	GO:0046939	108203397 108219129 108219027 108228016 108192787 108227225 108194334
0.0142557	12	197	3.04654	Isoprenoid biosynthetic process	GO:0008299	108215199 108210530 108213096 108216223 108220729 108223735 108227458 108225595 108228008 108193275 108196592 108197679
0.0157513	15	287	2.61397	Nucleobase-containing small molecule metabolic process	GO:0055086	108204961 108203397 108215536 108219129 108219027 108215763 108216171 108228016 108192787 108228002 108227225 108193242 108196255 108194334 108196026
0.016497	6	55	5.45607	Aromatic amino acid family metabolic process	GO:0009072	108210565 108217754 108224044 108223317 108227736 108227785
0.0165473	12	202	2.97113	Isoprenoid metabolic process	GO:0006720	108215199 108210530 108213096 108216223 108220729 108223735 108227458 108225595 108228008 108193275 108196592 108197679
0.0165473	7	76	4.60655	Nucleoside diphosphate metabolic process	GO:0009132	108203397 108219129 108219027 108228016 108192787 108227225 108194334
0.0167409	3	10	15.0042	Olefinic compound metabolic process	GO:0120254	108217754 108223317 108227736
0.0167409	3	10	15.0042	Olefinic compound biosynthetic process	GO:0120255	108217754 108223317 108227736
0.0181035	22	522	2.10787	Cellular catabolic process	GO:0044248	108202978 108205111 108209142 108209892 108205689 108214488 108214402 108214174 108215045 108216255 108217754 108217951 108224044 108223317 108227736 108228059 108192992 108227785 108193915 108196255 108196449 108202513
0.0190516	13	236	2.75501	Nucleotide metabolic process	GO:0009117	108204961 108203397 108215536 108219129 108219027 108215763 108216171 108228016 108192787 108228002 108227225 108193242 108194334
0.0205833	7	80	4.37623	Energy derivation by oxidation of organic compounds	GO:0015980	108219100 108220957 108223042 108193197 12598614 12598555 12598631
0.0207643	2	3	33.3427	Regulation of anion transport	GO:0044070	108220539 108200052
0.0207643	13	240	2.70909	Nucleoside phosphate metabolic process	GO:0006753	108204961 108203397 108215536 108219129 108219027 108215763 108216171 108228016 108192787 108228002 108227225 108193242 108194334
0.0207643	7	81	4.3222	Response to water	GO:0009415	108205689 108212852 108223291 108228059 108196449 108195393 108200052
0.0207643	7	81	4.3222	Response to acid chemical	GO:0001101	108205689 108212852 108223291 108228059 108196449 108195393 108200052
0.0253876	10	160	3.12588	Terpenoid biosynthetic process	GO:0016114	108215199 108210530 108213096 108216223 108220729 108223735 108227458 108225595 108193275 108197679
0.0257268	3	12	12.5035	Carbon fixation	GO:0015977	108227641 108223042 108195261
0.0262957	7	85	4.1188	Pigment metabolic process	GO:0042440	108215199 108214174 108223184 108192978 108228023 108228002 108195887
0.0278664	10	163	3.06834	Terpenoid metabolic process	GO:0006721	108215199 108210530 108213096 108216223 108220729 108223735 108227458 108225595 108193275 108197679
0.0346604	6	67	4.47887	Glycolytic process	GO:0006096	108203397 108219129 108219027 108228016 108192787 108227225
0.0346604	6	67	4.47887	ADP metabolic process	GO:0046031	108203397 108219129 108219027 108228016 108192787 108227225
0.0346604	6	67	4.47887	ATP generation from ADP	GO:0006757	108203397 108219129 108219027 108228016 108192787 108227225
0.0347567	8	116	3.44924	Aromatic compound catabolic process	GO:0019439	108214174 108217754 108224044 108223317 108227736 108227785 108193915 108196255
0.0347567	2	4	25.007	Negative regulation of photosynthesis	GO:1905156	108223364 108195261
0.0347567	2	4	25.007	Tyrosine catabolic process	GO:0006572	108224044 108227785
0.0347567	12	228	2.63232	Sulfur compound metabolic process	GO:0006790	108204834 108203465 108210412 108215063 108216171 108196255 108196842 108196318 108196026 108199577 108202159 108203065
0.0357169	3	14	10.7173	Benzene-containing compound metabolic process	GO:0042537	108217754 108223317 108227736
0.0357169	8	117	3.41976	Organic cyclic compound catabolic process	GO:1901361	108214174 108217754 108224044 108223317 108227736 108227785 108193915 108196255
0.0366584	18	426	2.11327	Response to abiotic stimulus	GO:0009628	108202572 108222704 108205689 108214328 108214538 108210561 108212852 108218730 108218531 108218916 108223291 108223364 108228059 108193419 108196449 108195393 108195261 108200052
0.0379625	6	70	4.28692	Purine nucleoside diphosphate metabolic process	GO:0009135	108203397 108219129 108219027 108228016 108192787 108227225
0.0379625	6	70	4.28692	Purine ribonucleoside diphosphate metabolic process	GO:0009179	108203397 108219129 108219027 108228016 108192787 108227225
0.0379625	6	70	4.28692	Ribonucleoside diphosphate metabolic process	GO:0009185	108203397 108219129 108219027 108228016 108192787 108227225
0.0402821	6	71	4.22654	Pigment biosynthetic process	GO:0046148	108215199 108223184 108192978 108228023 108228002 108195887
0.0404616	3	15	10.0028	Protein refolding	GO:0042026	108205090 108215247 108218974
0.0414472	55	1879	1.46395	Response to stimulus	GO:0050896	108192617 108192373 108202572 108222704 108209142 108209489 108209479 108205689 108209454 108214328 108210530 108213481 108211150 108215298 108214538 108215165 108215202 108211888 108210561 108212852 108218730 108218531 108218491 108216211 108217674 108218689 108216255 108217951 108218716 108218916 108218772 108223291 108220381 108223364 108228130 108228059 108226456 108194227 108193625 108193419…
0.0414472	5	50	5.0014	Response to heat	GO:0009408	108205689 108214538 108210561 108212852 108195261
0.0428658	34	1031	1.64935	Response to stress	GO:0006950	108192373 108202572 108209142 108209479 108205689 108214328 108215298 108214538 108215202 108210561 108212852 108218531 108218491 108217674 108216255 108217951 108220381 108228130 108228059 108226456 108194227 108193625 108193419 108196923 108196449 108195393 108195261 108198657 108199741 108200052 108202000 108202597 108200536 108192380
0.0429635	7	97	3.60926	Purine-containing compound biosynthetic process	GO:0072522	108204961 108215536 108215763 108228002 108193242 108194334 108196026
0.043149	6	73	4.11074	Response to water deprivation	GO:0009414	108205689 108212852 108228059 108196449 108195393 108200052
0.0457568	3	16	9.37763	Oxidative phosphorylation	GO:0006119	12598614 12598555 12598631
0.0477609	19	478	1.988	Organophosphate metabolic process	GO:0019637	108204916 108204961 108203397 108215536 108219129 108219019 108219027 108219227 108215763 108216171 108228016 108228008 108192787 108228002 108227225 108193242 108194334 108196592 108202698
0.0481058	9	154	2.9229	Cell redox homeostasis	GO:0045454	108205046 108204966 108208233 108213221 108217657 108199809 108199741 108202521 108202449

## Sheet: GC-4 BP up-reg
Supplementary File 4 (C): Enrichment of GO terms of biological process for up-regulated DEGs of GC-4.
Enrichment FDR	nGenes	Pathway Genes	Fold Enrichment	Pathway	GO ID	Genes
1.13267e-46	98	609	6.40268	Translation	GO:0006412	108192680 108205067 108200924 108207062 108205517 108205964 108193712 108203651 108206780 108204547 108207044 108206626 108206079 108208916 108209823 108209326 108206480 108205763 108206551 108206231 108197064 108215078 108214719 108214259 108210937 108210638 108211045 108210487 108211571 108213179 108210718 108214459 108214652 108210448 108215290 108219479 108215805 108218705 108218829 108218446…
1.21214e-46	98	616	6.32993	Peptide biosynthetic process	GO:0043043	108192680 108205067 108200924 108207062 108205517 108205964 108193712 108203651 108206780 108204547 108207044 108206626 108206079 108208916 108209823 108209326 108206480 108205763 108206551 108206231 108197064 108215078 108214719 108214259 108210937 108210638 108211045 108210487 108211571 108213179 108210718 108214459 108214652 108210448 108215290 108219479 108215805 108218705 108218829 108218446…
1.21214e-46	100	645	6.1687	Amide biosynthetic process	GO:0043604	108192680 108205067 108200924 108207062 108205517 108205964 108193712 108203651 108206780 108204547 108207044 108206626 108206079 108208916 108209823 108209326 108206480 108205763 108206551 108206231 108197064 108215078 108214719 108214259 108210937 108210638 108211045 108210487 108211571 108213179 108210718 108214459 108214652 108210448 108215290 108219479 108215805 108218705 108218829 108219283…
2.1185e-43	99	686	5.74202	Peptide metabolic process	GO:0006518	108192680 108205067 108200924 108207062 108205517 108205964 108193712 108203651 108206780 108204547 108207044 108206626 108206079 108208916 108209823 108209326 108206480 108205763 108206551 108206231 108197064 108215078 108214719 108214259 108210937 108210638 108211045 108210487 108211571 108213179 108210718 108214459 108214652 108210448 108215290 108219479 108215805 108218705 108218829 108218446…
7.25327e-42	101	746	5.38686	Cellular amide metabolic process	GO:0043603	108192680 108205067 108200924 108207062 108205517 108205964 108193712 108203651 108206780 108204547 108207044 108206626 108206079 108208916 108209823 108209326 108206480 108205763 108206551 108206231 108197064 108215078 108214719 108214259 108210937 108210638 108211045 108210487 108211571 108213179 108210718 108214459 108214652 108210448 108215290 108219479 108215805 108218705 108218829 108219283…
1.16836e-39	124	1194	4.1321	Organonitrogen compound biosynthetic process	GO:1901566	108192680 108204961 108206321 108205067 108200924 108207062 108205517 108204840 108205964 108193712 108203651 108206780 108204419 108204547 108207044 108203690 108206626 108206079 108208916 108205612 108209823 108209326 108206480 108205763 108209456 108206551 108205689 108209808 108206231 108197064 108214500 108215078 108214719 108214259 108210937 108210638 108211045 108210487 108211571 108213179…
1.68069e-14	79	1109	2.83432	Small molecule metabolic process	GO:0044281	108204961 108206321 108204355 108205030 108202978 108204487 108204419 108203690 108203397 108210108 108206807 108206339 108206006 108209456 108205689 108210220 108209920 108209808 108214500 108214821 108214890 108214656 108210896 108215049 108214258 108215377 108213039 108215707 108218705 108216208 108218829 108219283 108216001 108217754 108219227 108219229 108223264 108220957 108219659 108223317…
5.85716e-13	54	625	3.43769	Carboxylic acid metabolic process	GO:0019752	108206321 108204355 108205030 108202978 108204487 108204419 108203690 108203397 108206807 108206339 108206006 108209456 108205689 108209920 108209808 108214500 108214821 108214890 108210896 108215049 108214258 108215377 108213039 108218705 108216208 108218829 108219283 108216001 108217754 108220957 108219659 108223317 108223341 108223687 108227937 108228128 108228166 108227785 108196308 108196255…
1.91786e-12	54	645	3.3311	Oxoacid metabolic process	GO:0043436	108206321 108204355 108205030 108202978 108204487 108204419 108203690 108203397 108206807 108206339 108206006 108209456 108205689 108209920 108209808 108214500 108214821 108214890 108210896 108215049 108214258 108215377 108213039 108218705 108216208 108218829 108219283 108216001 108217754 108220957 108219659 108223317 108223341 108223687 108227937 108228128 108228166 108227785 108196308 108196255…
2.0934e-12	40	375	4.24406	Generation of precursor metabolites and energy	GO:0006091	108196597 108193402 108203397 108205887 108210795 108214821 108214890 108214518 108210896 108213765 108214258 108211013 108218537 108219227 108215831 108220957 108219659 108223604 108223832 108224093 108223341 108223687 108223042 108227937 108227406 108225036 108224240 108192781 108196308 108199767 108199365 108199758 108199548 108203143 108200564 12598580 12598539 12598555 12598631 12598558
4.54532e-12	54	662	3.24556	Organic acid metabolic process	GO:0006082	108206321 108204355 108205030 108202978 108204487 108204419 108203690 108203397 108206807 108206339 108206006 108209456 108205689 108209920 108209808 108214500 108214821 108214890 108210896 108215049 108214258 108215377 108213039 108218705 108216208 108218829 108219283 108216001 108217754 108220957 108219659 108223317 108223341 108223687 108227937 108228128 108228166 108227785 108196308 108196255…
3.10706e-11	17	65	10.4061	Cellular respiration	GO:0045333	108205887 108210795 108213765 108218537 108220957 108219659 108223604 108223832 108224093 108223341 108223687 108223042 108227406 108224240 12598539 12598555 12598631
3.13779e-11	16	56	11.368	Aerobic respiration	GO:0009060	108205887 108210795 108213765 108218537 108220957 108219659 108223604 108223832 108223341 108223687 108223042 108227406 108224240 12598539 12598555 12598631
4.01758e-10	34	331	4.087	Response to oxygen-containing compound	GO:1901700	108202572 108215794 108198641 108210083 108210193 108209571 108205689 108209755 108211150 108215357 108211357 108210557 108219323 108215707 108218502 108216211 108219176 108223845 108223837 108223291 108221601 108222943 108223791 108227208 108194227 108193625 108196449 108195150 108198846 108198795 108199758 108199874 108202728 108200536
9.49918e-10	17	80	8.45497	Energy derivation by oxidation of organic compounds	GO:0015980	108205887 108210795 108213765 108218537 108220957 108219659 108223604 108223832 108224093 108223341 108223687 108223042 108227406 108224240 12598539 12598555 12598631
4.70305e-09	55	823	2.65899	Catabolic process	GO:0009056	108192429 108204693 108202978 108203397 108204702 108210126 108209941 108209892 108205689 108209920 108214439 108214821 108214890 108215104 108214352 108210896 108215049 108210693 108214258 108211340 108215377 108213039 108214174 108211602 108215707 108215994 108218502 108215940 108216001 108217754 108220210 108220531 108223255 108223317 108223714 108224093 108225086 108227937 108228128 108224802…
9.18329e-09	28	261	4.26846	Monocarboxylic acid metabolic process	GO:0032787	108204355 108203397 108206807 108206339 108206006 108209920 108214821 108214890 108210896 108215049 108214258 108219283 108216001 108217754 108220957 108223317 108223341 108227937 108228128 108196308 108196592 108196505 108199767 108199365 108199758 108199874 108199548 108203143
1.03141e-08	12	40	11.9364	Tricarboxylic acid cycle	GO:0006099	108205887 108210795 108213765 108220957 108219659 108223604 108223832 108223341 108223687 108223042 108227406 108224240
1.03141e-08	41	522	3.12512	Cellular catabolic process	GO:0044248	108204693 108202978 108204702 108210126 108209892 108205689 108209920 108214439 108215104 108215049 108210693 108211340 108215377 108213039 108214174 108211602 108215707 108215994 108218502 108215940 108216001 108217754 108220210 108220531 108223255 108223317 108223714 108224093 108228128 108224802 108192992 108192997 108227785 108193638 108196255 108196449 108196408 108193147 108199571 108197337…
1.43158e-08	51	757	2.68057	Response to chemical	GO:0042221	108202572 108215794 108198641 108210083 108210193 108209571 108209456 108210264 108205689 108209755 108214439 108211150 108215357 108211357 108210896 108210557 108213067 108219323 108215707 108218502 108216211 108215940 108219176 108220531 108223255 108220621 108223845 108223837 108223291 108223933 108221601 108222943 108223832 108223791 108224236 108227208 108192997 108194227 108193625 108195583…
3.63121e-08	16	89	7.15292	Small molecule catabolic process	GO:0044282	108202978 108205689 108209920 108215049 108215377 108213039 108215707 108216001 108217754 108223317 108224093 108228128 108227785 108196255 108193147 108199571
3.63121e-08	14	65	8.56975	Translational initiation	GO:0006413	108205067 108207044 108206626 108214259 108218446 108219106 108228073 108227371 108227861 108196514 108196105 108193981 108200062 108202617
4.53926e-07	46	718	2.5491	Organic substance catabolic process	GO:1901575	108192429 108204693 108202978 108203397 108204702 108210126 108209941 108209892 108205689 108209920 108214821 108214890 108215104 108214352 108210896 108215049 108210693 108214258 108211340 108215377 108213039 108214174 108211602 108215707 108215994 108216001 108217754 108220210 108223317 108223714 108224093 108225086 108227937 108228128 108192992 108227785 108196255 108196449 108196408 108193147…
2.79712e-06	19	169	4.47322	Response to inorganic substance	GO:0010035	108202572 108215794 108198641 108210193 108205689 108211357 108219323 108215707 108218502 108223291 108223832 108223791 108196449 108195150 108196820 108199758 108199874 108202728 108200536
5.16074e-06	20	194	4.10187	Response to lipid	GO:0033993	108210083 108209571 108205689 108209755 108211150 108211357 108210557 108218502 108216211 108219176 108223845 108223837 108221601 108222943 108227208 108194227 108193625 108198846 108198795 108199758
8.65244e-06	48	849	2.2495	Lipid metabolic process	GO:0006629	108192429 108204766 108202677 108204355 108204656 108206807 108209941 108206339 108205612 108205587 108206006 108206900 108209920 108214656 108214701 108215049 108211018 108210933 108210458 108215328 108219323 108218482 108218481 108219326 108218743 108218742 108216223 108223875 108223766 108220729 108223694 108223471 108220695 108225086 108228128 108225740 108196408 108196705 108196592 108196505…
8.95669e-06	34	501	2.70019	Carbohydrate derivative metabolic process	GO:1901135	108204961 108203397 108210108 108214821 108214890 108214352 108210896 108214258 108219283 108219227 108215831 108223264 108223694 108224093 108224089 108227937 108228002 108193242 108196171 108196308 108196255 108193147 108196592 108196026 108197076 108199767 108199571 108199365 108197887 108199758 108199548 108202474 108203143 108200564
1.07524e-05	11	60	7.29449	Carboxylic acid catabolic process	GO:0046395	108202978 108205689 108209920 108215049 108215377 108217754 108223317 108228128 108227785 108196255 108199571
1.47102e-05	11	62	7.05918	Organic acid catabolic process	GO:0016054	108202978 108205689 108209920 108215049 108215377 108217754 108223317 108228128 108227785 108196255 108199571
1.57566e-05	17	155	4.36386	Cellular response to oxygen-containing compound	GO:1901701	108215794 108210083 108209571 108209755 108211150 108210557 108215707 108223845 108223837 108222943 108223791 108227208 108194227 108193625 108198846 108198795 108200536
2.09246e-05	16	141	4.51496	Response to abscisic acid	GO:0009737	108210083 108205689 108209755 108211150 108211357 108210557 108218502 108216211 108219176 108221601 108227208 108194227 108193625 108198846 108198795 108199758
2.3379e-05	19	197	3.83743	Purine-containing compound metabolic process	GO:0072521	108204961 108203397 108214821 108214890 108210896 108214258 108219283 108223264 108224089 108227937 108228002 108193242 108196255 108196026 108199767 108199571 108199548 108202474 108203143
2.38091e-05	16	143	4.45182	Response to alcohol	GO:0097305	108210083 108205689 108209755 108211150 108211357 108210557 108218502 108216211 108219176 108221601 108227208 108194227 108193625 108198846 108198795 108199758
3.45495e-05	15	130	4.59094	Protein folding	GO:0006457	108205090 108209557 108206992 108207941 108210519 108215247 108219006 108224768 108227953 108196820 108196672 108196547 108199505 108202443 108200598
6.69366e-05	14	120	4.64195	ATP metabolic process	GO:0046034	108203397 108214821 108214890 108210896 108214258 108218537 108227937 108193242 108199767 108199548 108203143 12598539 12598555 12598631
7.38587e-05	29	435	2.65254	Cellular response to chemical stimulus	GO:0070887	108215794 108210083 108209571 108210264 108209755 108214439 108211150 108210557 108213067 108215707 108218502 108215940 108220531 108223255 108223845 108223837 108223933 108222943 108223791 108227208 108192997 108194227 108193625 108195583 108193638 108198846 108198795 108197400 108200536
7.70008e-05	8	36	8.8418	Alpha-amino acid catabolic process	GO:1901606	108202978 108205689 108215377 108217754 108223317 108227785 108196255 108199571
8.79325e-05	21	259	3.22606	Organonitrogen compound catabolic process	GO:1901565	108204693 108202978 108204702 108210126 108209892 108205689 108210693 108215377 108214174 108215994 108217754 108220210 108223317 108223714 108192992 108227785 108196255 108196408 108199402 108199571 108197337
0.000111	17	182	3.71647	Response to oxidative stress	GO:0006979	108202572 108215794 108205612 108205689 108214439 108211357 108218502 108215940 108220531 108220381 108223692 108223791 108227681 108192997 108193638 108199874 108200536
0.000111	8	38	8.37644	Cellular amino acid catabolic process	GO:0009063	108202978 108205689 108215377 108217754 108223317 108227785 108196255 108199571
0.000119099	22	287	3.04996	Nucleobase-containing small molecule metabolic process	GO:0055086	108204961 108203397 108210108 108214821 108214890 108210896 108214258 108219283 108223264 108224089 108227937 108228002 108193242 108196171 108196255 108196026 108199767 108199571 108197887 108199548 108202474 108203143
0.000182576	13	115	4.49779	Cellular response to lipid	GO:0071396	108210083 108209571 108209755 108211150 108210557 108223845 108223837 108222943 108227208 108194227 108193625 108198846 108198795
0.000278501	16	176	3.6171	Purine ribonucleotide metabolic process	GO:0009150	108204961 108203397 108214821 108214890 108210896 108214258 108219283 108223264 108224089 108227937 108228002 108193242 108199767 108199548 108202474 108203143
0.000292359	16	177	3.59666	Purine nucleotide metabolic process	GO:0006163	108204961 108203397 108214821 108214890 108210896 108214258 108219283 108223264 108224089 108227937 108228002 108193242 108199767 108199548 108202474 108203143
0.000317082	10	72	5.52613	Nucleoside diphosphate phosphorylation	GO:0006165	108203397 108214821 108214890 108210896 108214258 108227937 108199767 108199548 108202474 108203143
0.000344069	29	478	2.41392	Organophosphate metabolic process	GO:0019637	108204961 108203397 108214821 108214890 108214352 108210896 108214258 108219283 108219227 108215831 108223264 108224093 108224089 108227937 108228002 108193242 108196308 108193339 108193147 108196592 108199767 108199365 108199325 108197887 108199758 108199548 108202474 108203143 108200564
0.000344069	10	73	5.45043	Nucleotide phosphorylation	GO:0046939	108203397 108214821 108214890 108210896 108214258 108227937 108199767 108199548 108202474 108203143
0.000440708	22	315	2.77885	Cellular amino acid metabolic process	GO:0006520	108206321 108205030 108202978 108204487 108204419 108203690 108209456 108205689 108209808 108214500 108215377 108218705 108216208 108218829 108217754 108223317 108228166 108227785 108196255 108196302 108199571 108199513
0.000464171	8	47	6.77244	Translational elongation	GO:0006414	108208916 108209326 108206231 108217876 108218754 108224136 108222823 108200162
0.000464171	10	76	5.23528	Nucleoside diphosphate metabolic process	GO:0009132	108203397 108214821 108214890 108210896 108214258 108227937 108199767 108199548 108202474 108203143
0.000478118	6	24	9.94703	Pentose-phosphate shunt	GO:0006098	108219227 108215831 108196308 108199365 108199758 108200564
0.000478118	26	415	2.49275	Small molecule biosynthetic process	GO:0044283	108206321 108204355 108204419 108203690 108206807 108206339 108206006 108209456 108205689 108209808 108214500 108214821 108214656 108213039 108216208 108217754 108223317 108224089 108228040 108228166 108193339 108196227 108196026 108196505 108199874 108200806
0.000478118	6	24	9.94703	Glucose 6-phosphate metabolic process	GO:0051156	108219227 108215831 108196308 108199365 108199758 108200564
0.000478118	6	24	9.94703	NADPH regeneration	GO:0006740	108219227 108215831 108196308 108199365 108199758 108200564
0.000500859	5	15	13.2627	Translational termination	GO:0006415	108211571 108217876 108196666 108202722 108200162
0.000556401	7	36	7.73658	One-carbon metabolic process	GO:0006730	108203690 108223671 108196255 108195595 108196842 108199571 108202159
0.000599055	11	96	4.55905	Reactive oxygen species metabolic process	GO:0072593	108215794 108204104 108214439 108218502 108215940 108220531 108223791 108192997 108193638 108197400 108200536
0.000627181	16	193	3.2985	Ribose phosphate metabolic process	GO:0019693	108204961 108203397 108214821 108214890 108210896 108214258 108219283 108223264 108224089 108227937 108228002 108193242 108199767 108199548 108202474 108203143
0.000627181	15	172	3.46989	Electron transport chain	GO:0022900	108196597 108214518 108213765 108211013 108218537 108223604 108224093 108225036 108224240 108192781 12598580 12598539 12598555 12598631 12598558
0.000627181	16	193	3.2985	Ribonucleotide metabolic process	GO:0009259	108204961 108203397 108214821 108214890 108210896 108214258 108219283 108223264 108224089 108227937 108228002 108193242 108199767 108199548 108202474 108203143
0.000647691	10	81	4.91211	Response to water	GO:0009415	108198641 108210193 108205689 108211357 108219323 108218502 108223291 108196449 108195150 108199758
0.000647691	10	81	4.91211	Response to acid chemical	GO:0001101	108198641 108210193 108205689 108211357 108219323 108218502 108223291 108196449 108195150 108199758
0.000647691	28	477	2.33557	Response to organic substance	GO:0010033	108210083 108209571 108210264 108205689 108209755 108211150 108215357 108211357 108210896 108210557 108215707 108218502 108216211 108219176 108223255 108223845 108223837 108223933 108221601 108222943 108224236 108227208 108194227 108193625 108196820 108198846 108198795 108199758
0.00069903	10	82	4.85221	Pyruvate metabolic process	GO:0006090	108203397 108214821 108214890 108210896 108214258 108227937 108196592 108199767 108199548 108203143
0.00069903	14	155	3.59376	Response to toxic substance	GO:0009636	108215794 108209456 108214439 108213067 108215707 108218502 108215940 108220531 108223791 108192997 108195583 108193638 108197400 108200536
0.00074655	9	67	5.34467	Glycolytic process	GO:0006096	108203397 108214821 108214890 108210896 108214258 108227937 108199767 108199548 108203143
0.00074655	9	67	5.34467	ADP metabolic process	GO:0046031	108203397 108214821 108214890 108210896 108214258 108227937 108199767 108199548 108203143
0.00074655	9	67	5.34467	ATP generation from ADP	GO:0006757	108203397 108214821 108214890 108210896 108214258 108227937 108199767 108199548 108203143
0.000746802	4	9	17.6836	S-adenosylmethionine biosynthetic process	GO:0006556	108223671 108195595 108196842 108202159
0.000848128	25	411	2.4202	Response to hormone	GO:0009725	108210083 108209571 108210264 108205689 108209755 108211150 108211357 108210896 108210557 108218502 108216211 108219176 108223845 108223837 108223933 108221601 108222943 108224236 108227208 108194227 108193625 108196820 108198846 108198795 108199758
0.000888563	75	1879	1.58814	Response to stimulus	GO:0050896	108202572 108204341 108215794 108204104 108205267 108206807 108198641 108205612 108210083 108210193 108209571 108209456 108210264 108205689 108209755 108214439 108211047 108211150 108215357 108211357 108210896 108215377 108210557 108213067 108219323 108215707 108219594 108218502 108216211 108217674 108217627 108215940 108218689 108219176 108218716 108220531 108223255 108220621 108223845 108223837…
0.000926747	25	414	2.40266	Response to endogenous stimulus	GO:0009719	108210083 108209571 108210264 108205689 108209755 108211150 108211357 108210896 108210557 108218502 108216211 108219176 108223845 108223837 108223933 108221601 108222943 108224236 108227208 108194227 108193625 108196820 108198846 108198795 108199758
0.000937822	3	4	29.8411	Aldonic acid metabolic process	GO:0019520	108196308 108199365 108199758
0.000937822	3	4	29.8411	D-gluconate metabolic process	GO:0019521	108196308 108199365 108199758
0.000937822	9	70	5.11561	Purine nucleoside diphosphate metabolic process	GO:0009135	108203397 108214821 108214890 108210896 108214258 108227937 108199767 108199548 108203143
0.000937822	9	70	5.11561	Purine ribonucleoside diphosphate metabolic process	GO:0009179	108203397 108214821 108214890 108210896 108214258 108227937 108199767 108199548 108203143
0.000937822	9	70	5.11561	Ribonucleoside diphosphate metabolic process	GO:0009185	108203397 108214821 108214890 108210896 108214258 108227937 108199767 108199548 108203143
0.000946411	5	18	11.0523	Formation of cytoplasmic translation initiation complex	GO:0001732	108207044 108214259 108228073 108196105 108202617
0.00103624	6	29	8.23202	NADP metabolic process	GO:0006739	108219227 108215831 108196308 108199365 108199758 108200564
0.00122644	5	19	10.4706	Cytoplasmic translational initiation	GO:0002183	108207044 108214259 108228073 108196105 108202617
0.00124472	9	73	4.90538	Response to water deprivation	GO:0009414	108198641 108210193 108205689 108211357 108219323 108218502 108196449 108195150 108199758
0.0013224	9	74	4.83909	Cellular response to abscisic acid stimulus	GO:0071215	108210083 108209755 108211150 108210557 108227208 108194227 108193625 108198846 108198795
0.0013224	13	148	3.4949	Cellular response to toxic substance	GO:0097237	108215794 108214439 108213067 108215707 108218502 108215940 108220531 108223791 108192997 108195583 108193638 108197400 108200536
0.0013224	9	74	4.83909	Cellular response to alcohol	GO:0097306	108210083 108209755 108211150 108210557 108227208 108194227 108193625 108198846 108198795
0.0013224	13	148	3.4949	Cellular detoxification	GO:1990748	108215794 108214439 108213067 108215707 108218502 108215940 108220531 108223791 108192997 108195583 108193638 108197400 108200536
0.00141366	6	31	7.70092	Cellular aldehyde metabolic process	GO:0006081	108215707 108216001 108220957 108223341 108193339 108196592
0.00144517	17	236	2.86609	Nucleotide metabolic process	GO:0009117	108204961 108203397 108214821 108214890 108210896 108214258 108219283 108223264 108224089 108227937 108228002 108193242 108199767 108197887 108199548 108202474 108203143
0.00146372	13	150	3.4483	Detoxification	GO:0098754	108215794 108214439 108213067 108215707 108218502 108215940 108220531 108223791 108192997 108195583 108193638 108197400 108200536
0.00173091	17	240	2.81832	Nucleoside phosphate metabolic process	GO:0006753	108204961 108203397 108214821 108214890 108210896 108214258 108219283 108223264 108224089 108227937 108228002 108193242 108199767 108197887 108199548 108202474 108203143
0.00175356	14	174	3.20134	Alpha-amino acid metabolic process	GO:1901605	108202978 108204487 108204419 108203690 108209456 108205689 108214500 108215377 108216208 108217754 108223317 108227785 108196255 108199571
0.00180975	5	21	9.47336	Regulation of protein catabolic process	GO:0042176	108204702 108210126 108209892 108223714 108199402
0.00243882	8	64	4.97351	Dicarboxylic acid metabolic process	GO:0043648	108206321 108204487 108205689 108209808 108214500 108219659 108223687 108228166
0.00264593	6	35	6.82082	Response to reactive oxygen species	GO:0000302	108202572 108215794 108218502 108223791 108199874 108200536
0.0028704	4	13	12.2425	S-adenosylmethionine metabolic process	GO:0046500	108223671 108195595 108196842 108202159
0.00350154	19	305	2.4786	Carboxylic acid biosynthetic process	GO:0046394	108206321 108204355 108204419 108203690 108206807 108206339 108206006 108209456 108205689 108209808 108214500 108213039 108216208 108217754 108223317 108228166 108196505 108199874 108200806
0.00350154	3	6	19.8941	Erythrose 4-phosphate/phosphoenolpyruvate family amino acid catabolic process	GO:1902222	108217754 108223317 108227785
0.00350154	3	6	19.8941	L-phenylalanine catabolic process	GO:0006559	108217754 108223317 108227785
0.00350154	8	68	4.68095	Abscisic acid-activated signaling pathway	GO:0009738	108209755 108211150 108210557 108227208 108194227 108193625 108198846 108198795
0.00366578	4	14	11.368	Positive regulation of proteasomal protein catabolic process	GO:1901800	108204702 108210126 108209892 108223714
0.00366578	4	14	11.368	Positive regulation of proteolysis involved in cellular protein catabolic process	GO:1903052	108204702 108210126 108209892 108223714
0.00366578	4	14	11.368	Positive regulation of cellular protein catabolic process	GO:1903364	108204702 108210126 108209892 108223714
0.00384893	6	38	6.28233	Rhythmic process	GO:0048511	108202572 108210083 108211430 108218502 108218689 108218716
0.00394664	12	147	3.24801	Cellular oxidant detoxification	GO:0098869	108215794 108214439 108213067 108218502 108215940 108220531 108223791 108192997 108195583 108193638 108197400 108200536
0.00436725	6	39	6.12125	Positive regulation of cellular protein metabolic process	GO:0032270	108204702 108210126 108209892 108217876 108223714 108200162
0.00456921	5	26	7.65156	Positive regulation of cellular catabolic process	GO:0031331	108204702 108210126 108209892 108223255 108223714
0.00458204	4	15	10.6102	Positive regulation of protein catabolic process	GO:0045732	108204702 108210126 108209892 108223714
0.00458204	4	15	10.6102	Positive regulation of proteolysis	GO:0045862	108204702 108210126 108209892 108223714
0.00458204	4	15	10.6102	Aromatic amino acid family catabolic process	GO:0009074	108215377 108217754 108223317 108227785
0.00459704	7	55	5.06394	Aromatic amino acid family metabolic process	GO:0009072	108206321 108209808 108215377 108217754 108223317 108228166 108227785
0.00471254	6	40	5.96822	Cellular protein complex disassembly	GO:0043624	108211571 108217876 108227439 108196666 108202722 108200162
0.00471254	6	40	5.96822	Positive regulation of protein metabolic process	GO:0051247	108204702 108210126 108209892 108217876 108223714 108200162
0.00503465	19	318	2.37728	Organic acid biosynthetic process	GO:0016053	108206321 108204355 108204419 108203690 108206807 108206339 108206006 108209456 108205689 108209808 108214500 108213039 108216208 108217754 108223317 108228166 108196505 108199874 108200806
0.00509714	3	7	17.052	Mitochondrial ADP transmembrane transport	GO:0140021	108192490 108227347 108192481
0.00509714	3	7	17.052	Mitochondrial ATP transmembrane transport	GO:1990544	108192490 108227347 108192481
0.00509714	5	27	7.36817	Positive regulation of catabolic process	GO:0009896	108204702 108210126 108209892 108223255 108223714
0.00509784	9	92	3.89231	Phenylpropanoid metabolic process	GO:0009698	108215174 108211340 108211602 108211240 108219283 108217754 108223317 108228006 108198861
0.00538945	4	16	9.94703	Oxidative phosphorylation	GO:0006119	108218537 12598539 12598555 12598631
0.00538945	4	16	9.94703	Regulation of proteasomal protein catabolic process	GO:0061136	108204702 108210126 108209892 108223714
0.00538945	4	16	9.94703	Regulation of proteolysis involved in cellular protein catabolic process	GO:1903050	108204702 108210126 108209892 108223714
0.00538945	4	16	9.94703	Regulation of cellular protein catabolic process	GO:1903362	108204702 108210126 108209892 108223714
0.00662561	8	77	4.13383	Hydrogen peroxide metabolic process	GO:0042743	108204104 108214439 108218502 108215940 108220531 108192997 108193638 108197400
0.00730435	3	8	14.9205	Carbohydrate homeostasis	GO:0033500	108210083 108199548 108203143
0.00730435	3	8	14.9205	Glycerol-3-phosphate metabolic process	GO:0006072	108214352 108224093 108193147
0.00730435	3	8	14.9205	Glucose homeostasis	GO:0042593	108210083 108199548 108203143
0.00730435	3	8	14.9205	Alditol phosphate metabolic process	GO:0052646	108214352 108224093 108193147
0.00730435	3	8	14.9205	Cellular glucose homeostasis	GO:0001678	108210083 108199548 108203143
0.00786239	34	755	1.79178	Proteolysis	GO:0006508	108204766 108204693 108225993 108204187 108205223 108207044 108204702 108205852 108210126 108209368 108209892 108206227 108214844 108214590 108214701 108214779 108211469 108210693 108215640 108216417 108215994 108218894 108220210 108223714 108221726 108220706 108223471 108227314 108192992 108193450 108195454 108197337 108197384 108203027
0.00820506	19	335	2.25664	Protein-containing complex subunit organization	GO:0043933	108227641 108207044 108198641 108209402 108214259 108211571 108215033 108217876 108223308 108228073 108227439 108196666 108196105 108199316 108202617 108202722 108200162 108200692 108196167
0.00820506	43	1031	1.65945	Response to stress	GO:0006950	108202572 108215794 108204104 108205267 108198641 108205612 108210083 108210193 108209456 108205689 108214439 108211047 108211357 108215377 108219323 108218502 108217674 108215940 108219176 108220531 108223255 108220381 108223692 108223694 108223791 108225280 108227681 108226456 108192997 108194227 108193625 108193638 108196097 108196449 108195150 108196820 108198846 108198795 108199758 108199874…
0.00851292	5	31	6.41744	Cytoplasmic translation	GO:0002181	108207044 108214259 108228073 108196105 108202617
0.00851292	6	46	5.18975	Protein-containing complex disassembly	GO:0032984	108211571 108217876 108227439 108196666 108202722 108200162
0.00851292	6	46	5.18975	Regulation of catabolic process	GO:0009894	108204702 108210126 108209892 108223255 108223714 108199402
0.0106543	16	266	2.39327	Cellular response to organic substance	GO:0071310	108210083 108209571 108210264 108209755 108211150 108210557 108223255 108223845 108223837 108223933 108222943 108227208 108194227 108193625 108198846 108198795
0.0114853	8	85	3.74476	Pigment metabolic process	GO:0042440	108204840 108214656 108214174 108224051 108192978 108228002 108196638 108196705
0.011687	4	20	7.95762	Purine nucleoside metabolic process	GO:0042278	108224089 108196255 108196026 108199571
0.011687	4	20	7.95762	Purine ribonucleoside metabolic process	GO:0046128	108224089 108196255 108196026 108199571
0.0116959	15	244	2.44599	Cellular response to hormone stimulus	GO:0032870	108210083 108209571 108210264 108209755 108211150 108210557 108223845 108223837 108223933 108222943 108227208 108194227 108193625 108198846 108198795
0.0118003	12	172	2.77591	Protein catabolic process	GO:0030163	108204693 108204702 108210126 108209892 108210693 108214174 108215994 108220210 108223714 108192992 108199402 108197337
0.0126	6	50	4.77457	Cellular component disassembly	GO:0022411	108211571 108217876 108227439 108196666 108202722 108200162
0.0129065	15	247	2.41628	Cellular response to endogenous stimulus	GO:0071495	108210083 108209571 108210264 108209755 108211150 108210557 108223845 108223837 108223933 108222943 108227208 108194227 108193625 108198846 108198795
0.0131895	3	10	11.9364	ADP transport	GO:0015866	108192490 108227347 108192481
0.0131895	3	10	11.9364	ATP transport	GO:0015867	108192490 108227347 108192481
0.0131895	9	108	3.31568	Secondary metabolic process	GO:0019748	108215174 108211340 108211602 108211240 108219283 108217754 108223317 108228006 108198861
0.0131895	3	10	11.9364	Nucleotide transmembrane transport	GO:1901679	108192490 108227347 108192481
0.0132736	4	21	7.57869	Ribonucleoside metabolic process	GO:0009119	108224089 108196255 108196026 108199571
0.0139827	2	3	26.5254	S-adenosylhomocysteine catabolic process	GO:0019510	108196255 108199571
0.0139827	2	3	26.5254	Purine nucleoside catabolic process	GO:0006152	108196255 108199571
0.0139827	2	3	26.5254	Purine ribonucleoside catabolic process	GO:0046130	108196255 108199571
0.0139827	2	3	26.5254	Aldehyde catabolic process	GO:0046185	108215707 108216001
0.0139827	2	3	26.5254	S-adenosylhomocysteine metabolic process	GO:0046498	108196255 108199571
0.0139827	2	3	26.5254	Cinnamic acid biosynthetic process	GO:0009800	108217754 108223317
0.0139827	2	3	26.5254	Cinnamic acid metabolic process	GO:0009803	108217754 108223317
0.0149011	4	22	7.2342	Respiratory electron transport chain	GO:0022904	108218537 108224093 12598539 12598631
0.0149011	7	71	3.92277	Hydrogen peroxide catabolic process	GO:0042744	108214439 108218502 108215940 108220531 108192997 108193638 108197400
0.0149011	7	71	3.92277	Pigment biosynthetic process	GO:0046148	108204840 108214656 108224051 108192978 108228002 108196638 108196705
0.0149011	4	22	7.2342	Glutamine family amino acid biosynthetic process	GO:0009084	108204419 108205689 108214500 108216208
0.0163243	3	11	10.8513	Regulation of circadian rhythm	GO:0042752	108202572 108210083 108211430
0.0185136	8	94	3.38622	Sulfur compound biosynthetic process	GO:0044272	108215080 108219283 108223671 108195595 108196842 108196026 108199767 108202159
0.0190849	9	116	3.08701	Aromatic compound catabolic process	GO:0019439	108211340 108215377 108214174 108211602 108217754 108223317 108227785 108196255 108199571
0.0190849	14	235	2.37036	Hormone-mediated signaling pathway	GO:0009755	108209571 108210264 108209755 108211150 108210557 108223845 108223837 108223933 108222943 108227208 108194227 108193625 108198846 108198795
0.0193855	5	39	5.10104	Proteasomal protein catabolic process	GO:0010498	108204702 108210126 108209892 108220210 108223714
0.0193855	3	12	9.94703	Carbon fixation	GO:0015977	108227641 108223042 108227406
0.0193855	3	12	9.94703	Removal of superoxide radicals	GO:0019430	108215794 108223791 108200536
0.0193855	11	163	2.68509	Cellular protein catabolic process	GO:0044257	108204693 108204702 108210126 108209892 108210693 108214174 108215994 108220210 108223714 108192992 108197337
0.0193855	3	12	9.94703	Cellular response to oxygen radical	GO:0071450	108215794 108223791 108200536
0.0193855	3	12	9.94703	Cellular response to superoxide	GO:0071451	108215794 108223791 108200536
0.0193855	9	117	3.06062	Organic cyclic compound catabolic process	GO:1901361	108211340 108215377 108214174 108211602 108217754 108223317 108227785 108196255 108199571
0.0193855	3	12	9.94703	Erythrose 4-phosphate/phosphoenolpyruvate family amino acid metabolic process	GO:1902221	108217754 108223317 108227785
0.0193855	3	12	9.94703	L-phenylalanine metabolic process	GO:0006558	108217754 108223317 108227785
0.0193855	3	12	9.94703	Response to superoxide	GO:0000303	108215794 108223791 108200536
0.0193855	3	12	9.94703	Response to oxygen radical	GO:0000305	108215794 108223791 108200536
0.0193855	5	39	5.10104	Nucleoside metabolic process	GO:0009116	108224089 108228002 108196255 108196026 108199571
0.0193855	3	12	9.94703	Chorismate biosynthetic process	GO:0009423	108206321 108209808 108228166
0.0198253	6	57	4.18822	Ribonucleoprotein complex assembly	GO:0022618	108207044 108214259 108228073 108196105 108199316 108202617
0.0202993	13	214	2.41703	Cellular homeostasis	GO:0019725	108205046 108205612 108210083 108213067 108223692 108225036 108227306 108195583 108193400 108199809 108199548 108202521 108203143
0.0202993	5	40	4.97351	Regulation of cellular catabolic process	GO:0031329	108204702 108210126 108209892 108223255 108223714
0.0202993	8	97	3.28149	Purine-containing compound biosynthetic process	GO:0072522	108204961 108219283 108224089 108228002 108193242 108196026 108199767 108202474
0.0211649	6	58	4.11601	Ribonucleoprotein complex subunit organization	GO:0071826	108207044 108214259 108228073 108196105 108199316 108202617
0.02177	2	4	19.8941	Alditol catabolic process	GO:0019405	108224093 108193147
0.02177	2	4	19.8941	Glycerol catabolic process	GO:0019563	108224093 108193147
0.02177	2	4	19.8941	Nucleobase-containing small molecule catabolic process	GO:0034656	108196255 108199571
0.02177	2	4	19.8941	Ribonucleoside catabolic process	GO:0042454	108196255 108199571
0.02177	2	4	19.8941	Positive regulation of protein-containing complex disassembly	GO:0043243	108217876 108200162
0.02177	2	4	19.8941	Glyoxylate cycle	GO:0006097	108220957 108223341
0.02177	2	4	19.8941	Positive regulation of translational elongation	GO:0045901	108217876 108200162
0.02177	2	4	19.8941	Positive regulation of translational termination	GO:0045905	108217876 108200162
0.02177	2	4	19.8941	Glyoxylate metabolic process	GO:0046487	108220957 108223341
0.02177	2	4	19.8941	Glycosyl compound catabolic process	GO:1901658	108196255 108199571
0.02177	2	4	19.8941	Regulation of translational termination	GO:0006449	108217876 108200162
0.02177	2	4	19.8941	Translational frameshifting	GO:0006452	108217876 108200162
0.02177	2	4	19.8941	Nucleoside catabolic process	GO:0009164	108196255 108199571
0.02177	2	4	19.8941	Oxidative photosynthetic carbon pathway	GO:0009854	108204104 108196557
0.0219428	3	13	9.18187	Purine nucleotide transport	GO:0015865	108192490 108227347 108192481
0.0219428	3	13	9.18187	Purine ribonucleotide transport	GO:0015868	108192490 108227347 108192481
0.0219428	3	13	9.18187	Adenine nucleotide transport	GO:0051503	108192490 108227347 108192481
0.0227439	5	42	4.73668	Calcium ion transport	GO:0006816	108203676 108208863 108218899 108216781 108223191
0.0245861	5	43	4.62652	Negative regulation of phosphatase activity	GO:0010923	108209755 108194227 108193625 108198846 108198795
0.0245861	5	43	4.62652	Negative regulation of phosphoprotein phosphatase activity	GO:0032515	108209755 108194227 108193625 108198846 108198795
0.0245861	5	43	4.62652	Negative regulation of dephosphorylation	GO:0035305	108209755 108194227 108193625 108198846 108198795
0.0245861	5	43	4.62652	Negative regulation of protein dephosphorylation	GO:0035308	108209755 108194227 108193625 108198846 108198795
0.0245861	14	248	2.2461	Homeostatic process	GO:0042592	108205046 108205612 108210083 108213067 108223837 108223692 108225036 108227306 108195583 108193400 108199809 108199548 108202521 108203143
0.0247994	4	27	5.89453	Dicarboxylic acid biosynthetic process	GO:0043650	108206321 108209808 108214500 108228166
0.0260724	3	14	8.52602	Benzene-containing compound metabolic process	GO:0042537	108215377 108217754 108223317
0.0260724	3	14	8.52602	Superoxide metabolic process	GO:0006801	108215794 108223791 108200536
0.0260724	3	14	8.52602	Nucleotide transport	GO:0006862	108192490 108227347 108192481
0.0292237	5	45	4.4209	Glycosyl compound metabolic process	GO:1901657	108224089 108228002 108196255 108196026 108199571
0.0295036	13	228	2.26862	Sulfur compound metabolic process	GO:0006790	108215063 108215080 108219283 108223671 108196255 108195595 108196842 108195872 108196026 108199767 108199571 108197400 108202159
0.0315256	3	15	7.95762	Glutamate metabolic process	GO:0006536	108204487 108205689 108214500
0.0327773	2	5	15.9152	Acceptance of pollen	GO:0060321	108203294 108223060
0.0328847	11	180	2.4315	Ribonucleoprotein complex biogenesis	GO:0022613	108220824 108207044 108210227 108214259 108219736 108228073 108228010 108227927 108196105 108199316 108202617
0.0349369	4	30	5.30508	Circadian rhythm	GO:0007623	108202572 108210083 108211430 108218502
0.0363575	7	88	3.16496	Purine ribonucleotide biosynthetic process	GO:0009152	108204961 108219283 108224089 108228002 108193242 108199767 108202474
0.0366728	9	134	2.67234	Monosaccharide metabolic process	GO:0005996	108210220 108214821 108213039 108219227 108219229 108196227 108197400 108199548 108203143
0.0366728	3	16	7.46027	Cellular response to reactive oxygen species	GO:0034614	108215794 108223791 108200536
0.0366728	3	16	7.46027	Polyol catabolic process	GO:0046174	108213039 108224093 108193147
0.0366728	3	16	7.46027	Chorismate metabolic process	GO:0046417	108206321 108209808 108228166
0.0377378	7	89	3.1294	Purine nucleotide biosynthetic process	GO:0006164	108204961 108219283 108224089 108228002 108193242 108199767 108202474
0.0421063	14	267	2.08627	Carbohydrate catabolic process	GO:0016052	108203397 108214821 108214890 108215104 108210896 108214258 108213039 108224093 108227937 108196449 108193147 108199767 108199548 108203143
0.0421063	10	162	2.45606	Proteolysis involved in cellular protein catabolic process	GO:0051603	108204693 108204702 108210126 108209892 108210693 108215994 108220210 108223714 108192992 108197337
0.0422658	4	32	4.97351	Cellular lipid catabolic process	GO:0044242	108209920 108215049 108228128 108196408
0.0427199	3	17	7.02143	Alcohol catabolic process	GO:0046164	108213039 108224093 108193147
0.0449112	2	6	13.2627	Carotene metabolic process	GO:0016119	108214656 108196705
0.0449112	2	6	13.2627	Aerobic electron transport chain	GO:0019646	12598539 12598631
0.0449112	2	6	13.2627	Lipid homeostasis	GO:0055088	108205612 108223837
0.0449112	2	6	13.2627	Purine-containing compound catabolic process	GO:0072523	108196255 108199571
0.0489885	3	18	6.63135	Organic hydroxy compound catabolic process	GO:1901616	108213039 108224093 108193147
0.0489885	3	18	6.63135	Fatty acid beta-oxidation	GO:0006635	108209920 108215049 108228128

## Sheet: GC-5 BP up-reg
Supplementary File 4 (D): Enrichment of GO terms of biological process for up-regulated DEGs of GC-5.
Enrichment FDR	nGenes	Pathway Genes	Fold Enrichment	Pathway	GO ID	Genes
0.000815614	17	331	4.03204	Response to oxygen-containing compound	GO:1901700	108202572 108215794 108205689 108209755 108219323 108218502 108223845 108223291 108223791 108193625 108196877 108196449 108198846 108200052 108199874 108202728 108200536
0.000815614	12	169	5.5744	Response to inorganic substance	GO:0010035	108202572 108215794 108205689 108219323 108218502 108223291 108223791 108196449 108200052 108199874 108202728 108200536
0.00101828	21	522	3.15829	Cellular catabolic process	GO:0044248	108204936 108202978 108205111 108204702 108206455 108209016 108209383 108205689 108211113 108215091 108214402 108215049 108214174 108218502 108215624 108217951 108216320 108224802 108227785 108196449 108202513
0.00101828	6	35	13.4582	Response to reactive oxygen species	GO:0000302	108202572 108215794 108218502 108223791 108199874 108200536
0.00115386	14	259	4.24357	Organonitrogen compound catabolic process	GO:1901565	108204936 108202978 108205111 108204702 108206455 108209383 108205689 108215091 108214402 108214174 108215624 108217951 108216320 108227785
0.00226593	32	1109	2.26528	Small molecule metabolic process	GO:0044281	108204936 108204355 108202978 108204499 108202969 108211654 108203690 108206455 108205689 108210220 108215400 108214890 108214656 108215049 108218641 108219100 108219034 108216171 108223264 108223735 108193016 108227215 108224339 108227785 108196171 108196842 108193732 108196026 108199874 108200895 108202654 108203065
0.00226593	24	718	2.62416	Organic substance catabolic process	GO:1901575	108204936 108202978 108205111 108204499 108204702 108206455 108209016 108209383 108205689 108211113 108214890 108215091 108214402 108215049 108214174 108215624 108217951 108216320 108227215 108227732 108227785 108196449 108196785 108202513
0.00226593	4	14	22.4303	Superoxide metabolic process	GO:0006801	108215794 108205792 108223791 108200536
0.00226593	26	823	2.48014	Catabolic process	GO:0009056	108204936 108202978 108205111 108204499 108204702 108206455 108209016 108209383 108205689 108211113 108214890 108215091 108214402 108215049 108214174 108218502 108215624 108217951 108216320 108227215 108224802 108227732 108227785 108196449 108196785 108202513
0.00742357	5	36	10.9036	Alpha-amino acid catabolic process	GO:1901606	108204936 108202978 108206455 108205689 108227785
0.0074459	4	20	15.7012	Cellular response to oxidative stress	GO:0034599	108215794 108215681 108223791 108200536
0.0074459	6	60	7.85061	Carboxylic acid catabolic process	GO:0046395	108204936 108202978 108206455 108205689 108215049 108227785
0.0074459	5	38	10.3298	Cellular amino acid catabolic process	GO:0009063	108204936 108202978 108206455 108205689 108227785
0.00806295	6	62	7.59737	Organic acid catabolic process	GO:0016054	108204936 108202978 108206455 108205689 108215049 108227785
0.00806295	7	89	6.17464	Small molecule catabolic process	GO:0044282	108204936 108202978 108206455 108205689 108215049 108227215 108227785
0.0107721	3	10	23.5518	Pentose metabolic process	GO:0019321	108218641 108193016 108227215
0.0107721	4	24	13.0844	Cellular response to chemical stress	GO:0062197	108215794 108215681 108223791 108200536
0.0107721	7	96	5.7244	Reactive oxygen species metabolic process	GO:0072593	108215794 108204104 108205792 108218502 108215681 108223791 108200536
0.0143827	3	12	19.6265	Removal of superoxide radicals	GO:0019430	108215794 108223791 108200536
0.0143827	22	757	2.28155	Response to chemical	GO:0042221	108192373 108202572 108204707 108215794 108205689 108209755 108219323 108218502 108215681 108223845 108223291 108223791 108193625 108196877 108196449 108196057 108198846 108200052 108199874 108202728 108200536 108200255
0.0143827	3	12	19.6265	Cellular response to oxygen radical	GO:0071450	108215794 108223791 108200536
0.0143827	3	12	19.6265	Cellular response to superoxide	GO:0071451	108215794 108223791 108200536
0.0143827	3	12	19.6265	Response to superoxide	GO:0000303	108215794 108223791 108200536
0.0143827	3	12	19.6265	Response to oxygen radical	GO:0000305	108215794 108223791 108200536
0.0177802	41	1879	1.71301	Response to stimulus	GO:0050896	108192373 108202572 108204707 108198652 108215794 108204104 108209294 108205689 108209755 108214863 108215298 108211888 108219323 108218531 108218502 108215681 108217951 108216320 108218656 108223845 108223291 108220561 108223721 108223791 108227891 108225341 108226456 108227257 108193625 108196877 108196449 108196057 108198846 108200052 108199874 108202000 108202728 108202597 108202855 108200536…
0.0177802	9	182	3.88217	Response to oxidative stress	GO:0006979	108192373 108202572 108215794 108205689 108218502 108215681 108223791 108199874 108200536
0.0177802	6	81	5.81527	Response to water	GO:0009415	108205689 108219323 108218502 108223291 108196449 108200052
0.0177802	6	81	5.81527	Response to acid chemical	GO:0001101	108205689 108219323 108218502 108223291 108196449 108200052
0.0238745	26	1031	1.97979	Response to stress	GO:0006950	108192373 108202572 108215794 108204104 108205689 108214863 108215298 108219323 108218531 108218502 108215681 108217951 108216320 108223791 108227891 108225341 108226456 108227257 108193625 108196449 108198846 108200052 108199874 108202000 108202597 108200536
0.0243171	8	155	4.05193	Cellular response to oxygen-containing compound	GO:1901701	108215794 108209755 108223845 108223791 108193625 108198846 108200052 108200536
0.0256363	3	16	14.7199	Cellular response to reactive oxygen species	GO:0034614	108215794 108223791 108200536
0.0256363	4	35	8.97213	Calcium ion transmembrane transport	GO:0070588	108222826 108227373 108195474 108198778
0.0256363	3	16	14.7199	Glycine metabolic process	GO:0006544	108202978 108203690 108206455
0.0318138	9	205	3.44661	Protein dephosphorylation	GO:0006470	108198652 108208168 108209755 108215250 108223356 108223721 108193625 108198846 108200052
0.0318138	9	205	3.44661	Response to biotic stimulus	GO:0009607	108204104 108215298 108211888 108218502 108225341 108226456 108193625 108198846 108199874
0.0328611	5	66	5.94743	Regulation of protein dephosphorylation	GO:0035304	108198652 108209755 108223721 108193625 108198846
0.0328611	5	66	5.94743	Regulation of phosphoprotein phosphatase activity	GO:0043666	108198652 108209755 108223721 108193625 108198846
0.0328611	14	435	2.52663	Cellular response to chemical stimulus	GO:0070887	108192373 108204707 108215794 108209755 108218502 108215681 108223845 108223791 108193625 108196057 108198846 108200052 108200536 108200255
0.0328611	4	39	8.05191	Serine family amino acid metabolic process	GO:0009069	108202978 108203690 108206455 108203065
0.0328611	2	5	31.4024	Jasmonic acid biosynthetic process	GO:0009695	108193732 108199874
0.0372094	8	174	3.60948	Alpha-amino acid metabolic process	GO:1901605	108204936 108202978 108202969 108203690 108206455 108205689 108227785 108203065
0.0373891	5	69	5.68885	Regulation of phosphatase activity	GO:0010921	108198652 108209755 108223721 108193625 108198846
0.0383782	4	42	7.47677	Calcium ion transport	GO:0006816	108222826 108227373 108195474 108198778
0.0425013	5	72	5.45181	Regulation of dephosphorylation	GO:0035303	108198652 108209755 108223721 108193625 108198846
0.0425013	2	6	26.1687	Hyperosmotic salinity response	GO:0042538	108205689 108214863
0.0425013	2	6	26.1687	Glycine catabolic process	GO:0006546	108202978 108206455
0.0428464	5	73	5.37713	Response to water deprivation	GO:0009414	108205689 108219323 108218502 108196449 108200052
0.0476704	8	188	3.34069	Transcription by RNA polymerase II	GO:0006366	108214195 108219576 108219783 108224543 108194187 108193520 108193634 108199270
0.0476704	7	148	3.71313	Cellular response to toxic substance	GO:0097237	108192373 108204707 108215794 108218502 108223791 108196057 108200536
0.0476704	7	147	3.73839	Cellular oxidant detoxification	GO:0098869	108192373 108204707 108215794 108218502 108223791 108196057 108200536
0.0476704	7	148	3.71313	Cellular detoxification	GO:1990748	108192373 108204707 108215794 108218502 108223791 108196057 108200536
0.0476704	9	228	3.09893	Sulfur compound metabolic process	GO:0006790	108204707 108209550 108213210 108216171 108222973 108196842 108196026 108202654 108203065
0.0493463	7	150	3.66362	Detoxification	GO:0098754	108192373 108204707 108215794 108218502 108223791 108196057 108200536
0.0493463	21	849	1.94185	Lipid metabolic process	GO:0006629	108204766 108204355 108209383 108215199 108214085 108214656 108214701 108215049 108215328 108218468 108219323 108218481 108217689 108220729 108223735 108192913 108227780 108193732 108197384 108199874 108202654
0.0493463	2	7	22.4303	Jasmonic acid metabolic process	GO:0009694	108193732 108199874

## Sheet: GC-2 BP down-reg
Supplementary File 4 (E): Enrichment of GO terms of biological process for down-regulated DEGs of GC-2.
Enrichment FDR	nGenes	Pathway Genes	Fold Enrichment	Pathway	GO ID	Genes
3.80648e-46	93	609	6.75392	Translation	GO:0006412	108227747 108200924 108205517 108203651 108206780 108204547 108204405 108193733 108206626 108206079 108209870 108206525 108209823 108209326 108205886 108205763 108206524 108210115 108206551 108205818 108206231 108197064 108214719 108214259 108210937 108210392 108213072 108212998 108214459 108210448 108217726 108215962 108215290 108215523 108217672 108215805 108216241 108219170 108215600 108216421…
5.23286e-46	93	616	6.67717	Peptide biosynthetic process	GO:0043043	108227747 108200924 108205517 108203651 108206780 108204547 108204405 108193733 108206626 108206079 108209870 108206525 108209823 108209326 108205886 108205763 108206524 108210115 108206551 108205818 108206231 108197064 108214719 108214259 108210937 108210392 108213072 108212998 108214459 108210448 108217726 108215962 108215290 108215523 108217672 108215805 108216241 108219170 108215600 108216421…
8.67193e-45	96	686	6.18924	Peptide metabolic process	GO:0006518	108227747 108200924 108205517 108203651 108206780 108203465 108204547 108204405 108193733 108206626 108206079 108209870 108206525 108209823 108209326 108205886 108205763 108207984 108206524 108210115 108206551 108205818 108206231 108197064 108214719 108214259 108210937 108210392 108213072 108212998 108214459 108210448 108217726 108215962 108215290 108215523 108217672 108215805 108216241 108219170…
1.49144e-44	93	645	6.37696	Amide biosynthetic process	GO:0043604	108227747 108200924 108205517 108203651 108206780 108204547 108204405 108193733 108206626 108206079 108209870 108206525 108209823 108209326 108205886 108205763 108206524 108210115 108206551 108205818 108206231 108197064 108214719 108214259 108210937 108210392 108213072 108212998 108214459 108210448 108217726 108215962 108215290 108215523 108217672 108215805 108216241 108219170 108215600 108216421…
4.3116e-43	122	1194	4.51903	Organonitrogen compound biosynthetic process	GO:1901566	108204916 108204961 108227747 108226420 108200924 108205517 108204840 108203651 108206780 108204547 108204405 108205276 108193733 108205201 108206626 108206079 108209870 108206525 108209978 108209823 108209326 108205886 108205763 108209072 108206524 108209456 108210115 108206551 108205818 108206231 108197064 108214719 108214259 108210937 108214786 108210392 108213072 108212998 108214459 108210448…
7.34988e-42	96	746	5.69145	Cellular amide metabolic process	GO:0043603	108227747 108200924 108205517 108203651 108206780 108203465 108204547 108204405 108193733 108206626 108206079 108209870 108206525 108209823 108209326 108205886 108205763 108207984 108206524 108210115 108206551 108205818 108206231 108197064 108214719 108214259 108210937 108210392 108213072 108212998 108214459 108210448 108217726 108215962 108215290 108215523 108217672 108215805 108216241 108219170…
3.66313e-34	47	179	11.6127	Photosynthesis	GO:0015979	108204268 108202895 108203547 108193402 108205519 108205276 108205248 108210151 108205201 108209242 108209360 108208876 108210722 108214298 108211252 108211233 108210994 108215684 108216708 108218406 108216840 108220784 108223489 108223184 108222802 108219969 108219925 108219769 108227868 108228055 108224633 108224860 108227226 108224294 108193419 108196775 108193858 108196650 108195887 108196117…
1.0202e-17	45	375	5.30727	Generation of precursor metabolites and energy	GO:0006091	108203547 108222940 108204499 108193402 108205519 108224455 108205201 108214890 108210515 108214298 108210692 108211013 108211252 108215684 108219129 108219058 108219100 108218406 108219659 108220784 108223602 108223518 108219925 108219769 108223042 108228016 108227937 108227868 108227406 108224633 108224860 108227225 108193419 108193742 108196650 108196117 108197341 108197448 108197052 108196996…
1.81528e-14	22	94	10.3511	Photosynthesis, light reaction	GO:0019684	108203547 108193402 108205519 108205201 108214298 108211252 108215684 108218406 108220784 108219925 108219769 108227868 108224633 108224860 108193419 108196650 108196117 108197341 108197448 108197052 108196996 108202621
3.54386e-11	13	35	16.4273	Photosynthesis, light harvesting	GO:0009765	108203547 108193402 108205519 108219925 108219769 108227868 108224860 108193419 108196117 108197341 108197448 108196996 108202621
2.00147e-07	7	12	25.7992	Photosystem II assembly	GO:0010207	108214298 108215684 108219769 108224633 108193419 108196650 108197052
5.77847e-07	17	130	5.78357	Protein folding	GO:0006457	108204337 108209334 108209557 108207941 108215247 108219006 108219608 108219354 108218974 108219137 108227769 108224768 108227534 108193861 108196701 108196141 108199505
1.47328e-05	11	64	7.60156	Protein-chromophore linkage	GO:0018298	108203547 108193402 108205519 108218656 108219925 108224860 108196117 108197341 108197448 108196996 108202621
3.11122e-05	9	43	9.25687	Porphyrin-containing compound biosynthetic process	GO:0006779	108204840 108205276 108205201 108219296 108215742 108223184 108228055 108228023 108195887
3.80956e-05	11	71	6.85211	Pigment biosynthetic process	GO:0046148	108204840 108205276 108205201 108219296 108215742 108223184 108192978 108228055 108228023 108227339 108195887
4.10877e-05	9	45	8.84545	Tetrapyrrole biosynthetic process	GO:0033014	108204840 108205276 108205201 108219296 108215742 108223184 108228055 108228023 108195887
4.21819e-05	7	24	12.8996	Chlorophyll biosynthetic process	GO:0015995	108205276 108205201 108219296 108215742 108223184 108228055 108195887
4.21819e-05	52	1109	2.07378	Small molecule metabolic process	GO:0044281	108204352 108204961 108204355 108226420 108204834 108209556 108205052 108202978 108204499 108193733 108213144 108206455 108208970 108209072 108209456 108206270 108214890 108214763 108210735 108210392 108218802 108215536 108219129 108215701 108219058 108218895 108219447 108219100 108218939 108217754 108219659 108220281 108223602 108223518 108224089 108222794 108228016 108227937 108227736 108227440…
7.88164e-05	12	94	5.64603	Plastid organization	GO:0009657	108205201 108214477 108218406 108216351 108220231 108223308 108226513 108228184 108192808 108200123 108198672 108199414
0.000142461	23	335	3.0365	Protein-containing complex subunit organization	GO:0043933	108209393 108205190 108198641 108210225 108206764 108210115 108211417 108214259 108214298 108215218 108215684 108216165 108218406 108223308 108219769 108225341 108224633 108224825 108193419 108196105 108196650 108197052 108202722
0.000142461	16	177	3.99795	Purine nucleotide metabolic process	GO:0006163	108204961 108204499 108214890 108214763 108215536 108219129 108215701 108219058 108220281 108223602 108223518 108224089 108228016 108227937 108225192 108227225
0.000142461	16	176	4.02066	Purine ribonucleotide metabolic process	GO:0009150	108204961 108204499 108214890 108214763 108215536 108219129 108215701 108219058 108220281 108223602 108223518 108224089 108228016 108227937 108225192 108227225
0.000155481	11	85	5.72353	Pigment metabolic process	GO:0042440	108204840 108205276 108205201 108219296 108215742 108223184 108192978 108228055 108228023 108227339 108195887
0.00018189	21	294	3.15909	Protein-containing complex assembly	GO:0065003	108209393 108205190 108198641 108210225 108206764 108210115 108211417 108214259 108214298 108215218 108215684 108218406 108223308 108219769 108225341 108224633 108224825 108193419 108196105 108196650 108197052
0.000204634	20	274	3.22827	Cellular protein-containing complex assembly	GO:0034622	108209393 108205190 108198641 108210225 108206764 108210115 108211417 108214259 108214298 108215218 108215684 108218406 108219769 108225341 108224633 108224825 108193419 108196105 108196650 108197052
0.000204634	10	72	6.14268	Nucleoside diphosphate phosphorylation	GO:0006165	108204499 108214890 108219129 108219058 108223602 108223518 108228016 108227937 108225192 108227225
0.000217145	10	73	6.05853	Nucleotide phosphorylation	GO:0046939	108204499 108214890 108219129 108219058 108223602 108223518 108228016 108227937 108225192 108227225
0.000217145	9	58	6.86285	Porphyrin-containing compound metabolic process	GO:0006778	108204840 108205276 108205201 108219296 108215742 108223184 108228055 108228023 108195887
0.00024247	9	59	6.74653	Tetrapyrrole metabolic process	GO:0033013	108204840 108205276 108205201 108219296 108215742 108223184 108228055 108228023 108195887
0.000284602	10	76	5.81938	Nucleoside diphosphate metabolic process	GO:0009132	108204499 108214890 108219129 108219058 108223602 108223518 108228016 108227937 108225192 108227225
0.000293789	7	34	9.10561	Chlorophyll metabolic process	GO:0015994	108205276 108205201 108219296 108215742 108223184 108228055 108195887
0.000293789	16	193	3.66651	Ribose phosphate metabolic process	GO:0019693	108204961 108204499 108214890 108214763 108215536 108219129 108215701 108219058 108220281 108223602 108223518 108224089 108228016 108227937 108225192 108227225
0.000293789	16	193	3.66651	Ribonucleotide metabolic process	GO:0009259	108204961 108204499 108214890 108214763 108215536 108219129 108215701 108219058 108220281 108223602 108223518 108224089 108228016 108227937 108225192 108227225
0.000352174	14	154	4.02066	Cell redox homeostasis	GO:0045454	108226650 108209556 108204966 108210263 108210736 108215861 108222740 108223692 108222794 108224718 108224909 108193796 108199809 108199741
0.000352174	16	197	3.59206	Purine-containing compound metabolic process	GO:0072521	108204961 108204499 108214890 108214763 108215536 108219129 108215701 108219058 108220281 108223602 108223518 108224089 108228016 108227937 108225192 108227225
0.000522418	9	67	5.94098	Glycolytic process	GO:0006096	108204499 108214890 108219129 108219058 108223602 108223518 108228016 108227937 108227225
0.000522418	9	67	5.94098	ADP metabolic process	GO:0046031	108204499 108214890 108219129 108219058 108223602 108223518 108228016 108227937 108227225
0.000522418	12	120	4.42273	ATP metabolic process	GO:0046034	108204499 108214890 108215536 108219129 108219058 108220281 108223602 108223518 108228016 108227937 108227225 12598555
0.000522418	9	67	5.94098	ATP generation from ADP	GO:0006757	108204499 108214890 108219129 108219058 108223602 108223518 108228016 108227937 108227225
0.000694724	9	70	5.68636	Purine nucleoside diphosphate metabolic process	GO:0009135	108204499 108214890 108219129 108219058 108223602 108223518 108228016 108227937 108227225
0.000694724	9	70	5.68636	Purine ribonucleoside diphosphate metabolic process	GO:0009179	108204499 108214890 108219129 108219058 108223602 108223518 108228016 108227937 108227225
0.000694724	9	70	5.68636	Ribonucleoside diphosphate metabolic process	GO:0009185	108204499 108214890 108219129 108219058 108223602 108223518 108228016 108227937 108227225
0.000734687	17	236	3.18586	Nucleotide metabolic process	GO:0009117	108204961 108204499 108214890 108214763 108210735 108215536 108219129 108215701 108219058 108220281 108223602 108223518 108224089 108228016 108227937 108225192 108227225
0.000744329	9	71	5.60627	Chloroplast organization	GO:0009658	108205201 108214477 108218406 108216351 108220231 108226513 108228184 108192808 108199414
0.000766775	30	585	2.26807	Cellular component biogenesis	GO:0044085	108209393 108205190 108198641 108210225 108206764 108210115 108211417 108214259 108215374 108214298 108215218 108215684 108218406 108216351 108219736 108220897 108223308 108220349 108219769 108224426 108224710 108225341 108224633 108224825 108228010 108192808 108193419 108196105 108196650 108197052
0.000849376	17	240	3.13277	Nucleoside phosphate metabolic process	GO:0006753	108204961 108204499 108214890 108214763 108210735 108215536 108219129 108215701 108219058 108220281 108223602 108223518 108224089 108228016 108227937 108225192 108227225
0.000923033	26	478	2.40567	Organophosphate metabolic process	GO:0019637	108204916 108204352 108204961 108204499 108214890 108214763 108210735 108210692 108215536 108219129 108215701 108219058 108218939 108220281 108223602 108223518 108224089 108228016 108227937 108227564 108225192 108227225 108193339 108193147 108197388 108202654
0.00195045	26	501	2.29523	Carbohydrate derivative metabolic process	GO:1901135	108204961 108204499 108209978 108214890 108214763 108214786 108210735 108210692 108215536 108219129 108215701 108219058 108218895 108218939 108220281 108222736 108223602 108223518 108224089 108228016 108227937 108225192 108227225 108228134 108193147 108202654
0.00210998	9	82	4.85421	Pyruvate metabolic process	GO:0006090	108204499 108214890 108219129 108219058 108223602 108223518 108228016 108227937 108227225
0.00219395	4	12	14.7424	Carbon fixation	GO:0015977	108205248 108208876 108223042 108227406
0.00219395	17	261	2.8807	Monocarboxylic acid metabolic process	GO:0032787	108204355 108204499 108213144 108214890 108219129 108219058 108217754 108223602 108223518 108228016 108227937 108227736 108227413 108227225 108195869 108193553 108196505
0.00219395	3	5	26.5364	Photosystem II stabilization	GO:0042549	108214298 108224633 108196650
0.00219395	18	287	2.77384	Nucleobase-containing small molecule metabolic process	GO:0055086	108204961 108204499 108214890 108214763 108210735 108215536 108219129 108215701 108219058 108218895 108220281 108223602 108223518 108224089 108228016 108227937 108225192 108227225
0.00228993	15	214	3.10004	Cellular homeostasis	GO:0019725	108226650 108209556 108204966 108210263 108210736 108215861 108222740 108223692 108222794 108224718 108224909 108193400 108193796 108199809 108199741
0.0034659	22	409	2.37897	Cellular component assembly	GO:0022607	108209393 108205190 108198641 108210225 108206764 108210115 108211417 108214259 108214298 108215218 108215684 108218406 108216351 108223308 108219769 108225341 108224633 108224825 108193419 108196105 108196650 108197052
0.0034659	16	248	2.85337	Homeostatic process	GO:0042592	108226650 108209556 108204966 108210263 108210736 108215861 108222032 108222740 108223692 108222794 108224718 108224909 108193400 108193796 108199809 108199741
0.00394207	3	6	22.1136	Glycine catabolic process	GO:0006546	108202978 108206455 108206270
0.00394207	3	6	22.1136	De-etiolation	GO:0009704	108217567 108218406 108220561
0.00437391	29	625	2.05215	Carboxylic acid metabolic process	GO:0019752	108204355 108226420 108202978 108204499 108193733 108213144 108206455 108209072 108209456 108206270 108214890 108210392 108218802 108219129 108219058 108219100 108217754 108219659 108223602 108223518 108228016 108227937 108227736 108227440 108227413 108227225 108195869 108193553 108196505
0.0050515	4	15	11.7939	Regulation of photosynthesis	GO:0010109	108205201 108214298 108224633 108196650
0.00556097	22	426	2.28404	Response to abiotic stimulus	GO:0009628	108205201 108205267 108198641 108206772 108214359 108211289 108210561 108217567 108218406 108216351 108220561 108224084 108219769 108220831 108224825 108225192 108227413 108193419 108195393 108194059 108197052 108201870
0.00630015	4	16	11.0568	Ribosomal large subunit biogenesis	GO:0042273	108215218 108219736 108224426 108224710
0.00630015	3	7	18.9545	Maturation of LSU-rRNA from tricistronic rRNA transcript (SSU-rRNA, 5.8S rRNA, LSU-rRNA)	GO:0000463	108219736 108224426 108224710
0.00673017	29	645	1.98851	Oxoacid metabolic process	GO:0043436	108204355 108226420 108202978 108204499 108193733 108213144 108206455 108209072 108209456 108206270 108214890 108210392 108218802 108219129 108219058 108219100 108217754 108219659 108223602 108223518 108228016 108227937 108227736 108227440 108227413 108227225 108195869 108193553 108196505
0.0079084	12	169	3.1404	Response to inorganic substance	GO:0010035	108205201 108198641 108206772 108211289 108212998 108217567 108224825 108225192 108227413 108195393 108199741 108202728
0.00923632	3	8	16.5852	Serine family amino acid catabolic process	GO:0009071	108202978 108206455 108206270
0.00923632	3	8	16.5852	Photosystem II repair	GO:0010206	108219769 108227868 108193419
0.00957033	29	662	1.93745	Organic acid metabolic process	GO:0006082	108204355 108226420 108202978 108204499 108193733 108213144 108206455 108209072 108209456 108206270 108214890 108210392 108218802 108219129 108219058 108219100 108217754 108219659 108223602 108223518 108228016 108227937 108227736 108227440 108227413 108227225 108195869 108193553 108196505
0.00964639	7	65	4.76294	Translational initiation	GO:0006413	108206626 108210115 108214259 108227371 108224592 108227861 108196105
0.00964639	6	47	5.64603	Translational elongation	GO:0006414	108206525 108209326 108206231 108212998 108218754 108196278
0.00964639	7	65	4.76294	Protein peptidyl-prolyl isomerization	GO:0000413	108204873 108207941 108214754 108216558 108219354 108224768 108199505
0.0106505	52	1446	1.59047	Cellular component organization or biogenesis	GO:0071840	108204528 108209393 108204701 108205190 108205201 108198641 108210225 108206764 108210115 108211417 108214259 108215374 108214639 108214298 108215218 108214477 108215684 108215590 108216116 108216165 108218406 108216351 108222736 108219736 108220231 108220897 108223308 108220349 108219769 108226513 108228184 108224426 108224710 108227173 108225341 108224633 108224825 108228010 108192808 108227732…
0.0125022	3	9	14.7424	Maturation of LSU-rRNA	GO:0000470	108219736 108224426 108224710
0.0131094	8	89	3.97549	Small molecule catabolic process	GO:0044282	108204352 108202978 108206455 108206270 108217754 108227736 108227225 108193147
0.016061	3	10	13.2682	ADP transport	GO:0015866	108227347 108223389 108192481
0.016061	3	10	13.2682	ATP transport	GO:0015867	108227347 108223389 108192481
0.016061	31	757	1.81116	Response to chemical	GO:0042221	108212357 108204913 108205201 108198641 108206772 108205886 108209456 108213213 108210736 108211289 108212998 108219534 108215861 108215681 108217567 108220212 108222794 108227721 108224718 108224825 108225192 108225292 108227413 108195270 108193625 108196357 108193796 108195393 108196057 108199741 108202728
0.016061	3	10	13.2682	Regulation of photosynthesis, light reaction	GO:0042548	108214298 108224633 108196650
0.016061	3	10	13.2682	Regulation of generation of precursor metabolites and energy	GO:0043467	108214298 108224633 108196650
0.016061	5	36	6.14268	Alpha-amino acid catabolic process	GO:1901606	108202978 108206455 108206270 108217754 108227736
0.0169455	7	73	4.24097	Response to water deprivation	GO:0009414	108205201 108198641 108206772 108211289 108224825 108227413 108195393
0.0181332	7	74	4.18366	Peptidyl-proline modification	GO:0018208	108204873 108207941 108214754 108216558 108219354 108224768 108199505
0.0185471	2	3	29.4848	Response to paraquat	GO:1901562	108205201 108227413
0.0185471	2	3	29.4848	Cinnamic acid biosynthetic process	GO:0009800	108217754 108227736
0.0185471	2	3	29.4848	Cinnamic acid metabolic process	GO:0009803	108217754 108227736
0.0191674	5	38	5.81938	Cellular amino acid catabolic process	GO:0009063	108202978 108206455 108206270 108217754 108227736
0.0193539	4	23	7.6917	Glucose metabolic process	GO:0006006	108205052 108219447 108227225 108203025
0.0193539	6	56	4.73864	Aerobic respiration	GO:0009060	108222940 108219100 108219659 108223042 108227406 12598555
0.0194733	3	11	12.062	Protein repair	GO:0030091	108219769 108227868 108193419
0.0231364	5	40	5.52841	Tricarboxylic acid cycle	GO:0006099	108222940 108219100 108219659 108223042 108227406
0.0256851	7	80	3.86989	Energy derivation by oxidation of organic compounds	GO:0015980	108222940 108219100 108219659 108223042 108227406 108200223 12598555
0.0269841	7	81	3.82211	Response to water	GO:0009415	108205201 108198641 108206772 108211289 108224825 108227413 108195393
0.0269841	7	81	3.82211	Response to acid chemical	GO:0001101	108205201 108198641 108206772 108211289 108224825 108227413 108195393
0.0284801	46	1317	1.54476	Cellular component organization	GO:0016043	108204528 108209393 108204701 108205190 108205201 108198641 108210225 108206764 108210115 108211417 108214259 108215374 108214639 108214298 108215218 108214477 108215684 108215590 108216116 108216165 108218406 108216351 108222736 108220231 108223308 108219769 108226513 108228184 108227173 108225341 108224633 108224825 108192808 108227732 108193419 108196105 108196584 108196650 108196519 108197521…
0.029637	3	13	10.2063	Purine nucleotide transport	GO:0015865	108227347 108223389 108192481
0.029637	3	13	10.2063	Purine ribonucleotide transport	GO:0015868	108227347 108223389 108192481
0.029637	11	180	2.70278	Ribonucleoprotein complex biogenesis	GO:0022613	108210115 108211417 108214259 108215218 108219736 108220349 108224426 108224710 108228010 108192808 108196105
0.029637	3	13	10.2063	Adenine nucleotide transport	GO:0051503	108227347 108223389 108192481
0.0298624	2	4	22.1136	Reductive pentose-phosphate cycle	GO:0019253	108205248 108208876
0.0298624	2	4	22.1136	Glycine decarboxylation via glycine cleavage system	GO:0019464	108206455 108206270
0.0298624	2	4	22.1136	Photosynthesis, dark reaction	GO:0019685	108205248 108208876
0.0298624	2	4	22.1136	1-deoxy-D-xylulose 5-phosphate metabolic process	GO:0052863	108218939 108202654
0.0298624	2	4	22.1136	1-deoxy-D-xylulose 5-phosphate biosynthetic process	GO:0052865	108218939 108202654
0.0298624	10	155	2.85337	Response to toxic substance	GO:0009636	108204913 108209456 108213213 108219534 108215861 108224718 108225292 108193796 108196057 108199741
0.0325134	14	267	2.31903	Carbohydrate catabolic process	GO:0016052	108204499 108214890 108219129 108219058 108223602 108223518 108227173 108228016 108227937 108227452 108227732 108227225 108193147 108203122
0.0340717	6	65	4.08252	Cellular respiration	GO:0045333	108222940 108219100 108219659 108223042 108227406 12598555
0.0340717	3	14	9.47727	Nucleotide transport	GO:0006862	108227347 108223389 108192481
0.0359463	5	46	4.80731	Response to red or far red light	GO:0009639	108205201 108217567 108218406 108220561 108225192
0.0389374	28	718	1.72474	Organic substance catabolic process	GO:1901575	108204352 108202978 108205111 108204499 108205201 108204702 108206455 108209892 108206270 108214890 108219129 108215523 108219058 108217754 108223602 108223518 108223944 108227173 108228016 108227937 108227736 108227564 108227452 108227732 108227225 108193147 108199969 108203122
0.0402353	3	15	8.84545	Protein targeting to chloroplast	GO:0045036	108214477 108223308 108199414
0.0402353	18	396	2.01033	Regulation of biological quality	GO:0065008	108226650 108209556 108204966 108193733 108210263 108210736 108215523 108215861 108222032 108222740 108223692 108222794 108224718 108224909 108193400 108193796 108199809 108199741
0.0402353	3	15	8.84545	Establishment of protein localization to chloroplast	GO:0072596	108214477 108223308 108199414
0.0447248	2	5	17.6909	Plastid translation	GO:0032544	108200123 108198672
0.0447248	2	5	17.6909	Valine biosynthetic process	GO:0009099	108209456 108218802
0.045627	4	31	5.70674	Cytoplasmic translation	GO:0002181	108206525 108210115 108214259 108196105
0.0462152	3	16	8.29261	Protein localization to chloroplast	GO:0072598	108214477 108223308 108199414
0.0462152	3	16	8.29261	Glycine metabolic process	GO:0006544	108202978 108206455 108206270
0.046481	27	698	1.7108	Organelle organization	GO:0006996	108204528 108209393 108205190 108205201 108198641 108210225 108206764 108214639 108215218 108214477 108215590 108216116 108216165 108218406 108216351 108220231 108223308 108226513 108228184 108224825 108192808 108196584 108197521 108200123 108198672 108199414 108192266

## Sheet: GC-3 BP down-reg
Supplementary File 4 (F): Enrichment of GO terms of biological process for down-regulated DEGs of GC-3.
No significant enrichment was found for biological process in down-regulated DEGs of GC-3.

## Sheet: GC-4 BP down-reg
Supplementary File 4 (G): Enrichment of GO terms of biological process for down-regulated DEGs of GC-4.
Enrichment FDR	nGenes	Pathway Genes	Fold Enrichment	Pathway	GO ID	Genes
4.4707e-28	49	616	8.37418	Peptide biosynthetic process	GO:0043043	108200766 108200924 108205517 108206626 108206079 108209870 108206525 108209365 108206551 108205818 108206231 108215078 108214719 108213072 108215290 108215523 108219479 108218829 108219170 108215600 108216421 108216598 108215549 108222839 108223629 108220401 108219787 108226797 108224225 108224533 108211278 108224556 108192498 108227690 108194160 108196357 108193500 108196105 108196756 108193230…
4.4707e-28	50	645	8.16088	Amide biosynthetic process	GO:0043604	108200766 108200924 108205517 108206626 108206079 108209870 108206525 108209365 108206551 108205818 108206231 108215078 108214719 108213072 108215290 108215523 108219479 108218829 108219170 108215600 108216421 108216598 108215549 108222839 108223629 108220401 108219787 108226797 108224225 108224533 108211278 108224556 108192498 108227690 108194160 108196357 108193500 108196105 108196756 108193230…
4.4707e-28	49	609	8.47044	Translation	GO:0006412	108200766 108200924 108205517 108206626 108206079 108209870 108206525 108209365 108206551 108205818 108206231 108215078 108214719 108213072 108215290 108215523 108219479 108218829 108219170 108215600 108216421 108216598 108215549 108222839 108223629 108220401 108219787 108226797 108224225 108224533 108211278 108224556 108192498 108227690 108194160 108196357 108193500 108196105 108196756 108193230…
4.79271e-27	50	686	7.67313	Peptide metabolic process	GO:0006518	108200766 108200924 108205517 108206626 108206079 108209870 108206525 108209365 108206551 108205818 108206231 108215078 108214719 108213072 108215290 108215523 108219479 108218829 108219170 108215600 108216421 108216598 108215549 108222839 108222973 108223629 108220401 108219787 108226797 108224225 108224533 108211278 108224556 108192498 108227690 108194160 108196357 108193500 108196105 108196756…
2.039e-26	51	746	7.19711	Cellular amide metabolic process	GO:0043603	108200766 108200924 108205517 108206626 108206079 108209870 108206525 108209365 108206551 108205818 108206231 108215078 108214719 108213072 108215290 108215523 108219479 108218829 108219170 108215600 108216421 108216598 108215549 108222839 108222973 108223629 108220401 108219787 108226797 108224225 108224533 108211278 108224556 108192498 108227690 108194160 108196357 108193500 108196105 108196756…
9.44365e-23	58	1194	5.11388	Organonitrogen compound biosynthetic process	GO:1901566	108200766 108200924 108205517 108206626 108206079 108209870 108206525 108209978 108209365 108209072 108206551 108205818 108206231 108215078 108214719 108213072 108215290 108215523 108219479 108218529 108218939 108218829 108219170 108215600 108216421 108216598 108215549 108222839 108223629 108220401 108219787 108226797 108224225 108224533 108228060 108211278 108224556 108192498 108227690 108193242…
8.70943e-09	18	261	7.26037	Monocarboxylic acid metabolic process	GO:0032787	108192295 108204355 108200315 108204499 108213144 108208286 108209455 108206006 108214821 108214890 108223602 108227937 108226213 108225510 108194039 108196505 108199767 108197402
2.64398e-08	27	662	4.29371	Organic acid metabolic process	GO:0006082	108192295 108204355 108200315 108202978 108204499 108213144 108208286 108209455 108206006 108209072 108214821 108214890 108218829 108223602 108223735 108227937 108226213 108224339 108228060 108225510 108193138 108194039 108196463 108196505 108199767 108197402 108200404
5.08675e-08	35	1109	3.32249	Small molecule metabolic process	GO:0044281	108192295 108204355 108200315 108202978 108204499 108213144 108208286 108209455 108206006 108209072 108214821 108214890 108212852 108218939 108218829 108219019 108218908 108223602 108223671 108223735 108227937 108226213 108224339 108228060 108225510 108193242 108193138 108194039 108196463 108196505 108199767 108197402 108199949 108197388 108200404
5.14299e-08	20	375	5.61469	Generation of precursor metabolites and energy	GO:0006091	108209708 108204499 108214821 108214890 108216497 108223602 108223042 108227937 108226213 108227406 108224860 108225510 108196463 108199767 108197448 108196996 108202621 12598580 12598555 12598631
1.33991e-07	25	625	4.21102	Carboxylic acid metabolic process	GO:0019752	108192295 108204355 108200315 108202978 108204499 108213144 108208286 108209455 108206006 108209072 108214821 108214890 108218829 108223602 108227937 108226213 108224339 108228060 108225510 108193138 108194039 108196463 108196505 108199767 108197402
2.31245e-07	25	645	4.08044	Oxoacid metabolic process	GO:0043436	108192295 108204355 108200315 108202978 108204499 108213144 108208286 108209455 108206006 108209072 108214821 108214890 108218829 108223602 108227937 108226213 108224339 108228060 108225510 108193138 108194039 108196463 108196505 108199767 108197402
6.68498e-06	18	415	4.56616	Small molecule biosynthetic process	GO:0044283	108192295 108204355 108200315 108213144 108208286 108206006 108209072 108214821 108218939 108219019 108223735 108228060 108193138 108194039 108196505 108197402 108197388 108200404
1.27085e-05	10	120	8.77295	ATP metabolic process	GO:0046034	108204499 108214821 108214890 108223602 108227937 108225510 108193242 108199767 12598555 12598631
2.50446e-05	10	130	8.09811	Protein folding	GO:0006457	108205090 108209334 108207941 108214765 108215247 108219354 108218974 108224768 108196701 108202443
5.95998e-05	11	179	6.46944	Photosynthesis	GO:0015979	108202895 108209242 108214617 108210722 108216497 108224860 108227226 108197448 108200075 108196996 108202621
7.69546e-05	9	116	8.16792	Fatty acid biosynthetic process	GO:0006633	108192295 108204355 108200315 108213144 108208286 108206006 108194039 108196505 108197402
0.000105285	14	318	4.63477	Organic acid biosynthetic process	GO:0016053	108192295 108204355 108200315 108213144 108208286 108206006 108209072 108223735 108228060 108193138 108194039 108196505 108197402 108200404
0.000123564	7	67	10.9989	Glycolytic process	GO:0006096	108204499 108214821 108214890 108223602 108227937 108225510 108199767
0.000123564	7	67	10.9989	ADP metabolic process	GO:0046031	108204499 108214821 108214890 108223602 108227937 108225510 108199767
0.000123564	7	67	10.9989	ATP generation from ADP	GO:0006757	108204499 108214821 108214890 108223602 108227937 108225510 108199767
0.000145458	7	70	10.5275	Purine nucleoside diphosphate metabolic process	GO:0009135	108204499 108214821 108214890 108223602 108227937 108225510 108199767
0.000145458	7	70	10.5275	Purine ribonucleoside diphosphate metabolic process	GO:0009179	108204499 108214821 108214890 108223602 108227937 108225510 108199767
0.000145458	7	70	10.5275	Ribonucleoside diphosphate metabolic process	GO:0009185	108204499 108214821 108214890 108223602 108227937 108225510 108199767
0.000168839	7	72	10.2351	Nucleoside diphosphate phosphorylation	GO:0006165	108204499 108214821 108214890 108223602 108227937 108225510 108199767
0.000178115	7	73	10.0949	Nucleotide phosphorylation	GO:0046939	108204499 108214821 108214890 108223602 108227937 108225510 108199767
0.000191375	9	137	6.9159	Monocarboxylic acid biosynthetic process	GO:0072330	108192295 108204355 108200315 108213144 108208286 108206006 108194039 108196505 108197402
0.000216592	7	76	9.69642	Nucleoside diphosphate metabolic process	GO:0009132	108204499 108214821 108214890 108223602 108227937 108225510 108199767
0.000225091	9	141	6.71971	Fatty acid metabolic process	GO:0006631	108192295 108204355 108200315 108213144 108208286 108206006 108194039 108196505 108197402
0.000334882	7	82	8.98693	Pyruvate metabolic process	GO:0006090	108204499 108214821 108214890 108223602 108227937 108225510 108199767
0.000366575	6	56	11.2795	Aerobic respiration	GO:0009060	108223042 108226213 108227406 108196463 12598555 12598631
0.000448347	5	35	15.0393	Photosynthesis, light harvesting	GO:0009765	108216497 108224860 108197448 108196996 108202621
0.000746165	6	64	9.86957	Protein-chromophore linkage	GO:0018298	108218730 108216497 108224860 108197448 108196996 108202621
0.000791553	6	65	9.71773	Cellular respiration	GO:0045333	108223042 108226213 108227406 108196463 12598555 12598631
0.000851492	12	305	4.14198	Carboxylic acid biosynthetic process	GO:0046394	108192295 108204355 108200315 108213144 108208286 108206006 108209072 108228060 108193138 108194039 108196505 108197402
0.00241452	6	80	7.89566	Energy derivation by oxidation of organic compounds	GO:0015980	108223042 108226213 108227406 108196463 12598555 12598631
0.00305098	15	519	3.04264	Lipid biosynthetic process	GO:0008610	108192295 108205104 108204355 108200315 108213144 108208286 108206006 108218939 108219019 108223735 108194039 108193275 108196505 108197402 108200404
0.00581777	8	176	4.78525	Purine ribonucleotide metabolic process	GO:0009150	108204499 108214821 108214890 108223602 108227937 108225510 108193242 108199767
0.00588884	8	177	4.75821	Purine nucleotide metabolic process	GO:0006163	108204499 108214821 108214890 108223602 108227937 108225510 108193242 108199767
0.00650156	3	15	21.0551	Protein refolding	GO:0042026	108205090 108215247 108218974
0.00650156	9	228	4.15561	Sulfur compound metabolic process	GO:0006790	108210263 108215080 108218939 108222973 108223671 108193138 108195872 108199767 108203106
0.00795129	15	575	2.74632	Cellular lipid metabolic process	GO:0044255	108192295 108205104 108204355 108200315 108213144 108208286 108206006 108218939 108219019 108223735 108194039 108193275 108196505 108197402 108200404
0.00903607	8	193	4.36375	Ribose phosphate metabolic process	GO:0019693	108204499 108214821 108214890 108223602 108227937 108225510 108193242 108199767
0.00903607	4	40	10.5275	Tricarboxylic acid cycle	GO:0006099	108223042 108226213 108227406 108196463
0.00903607	19	849	2.35599	Lipid metabolic process	GO:0006629	108192295 108205104 108204355 108200315 108204900 108213144 108208286 108209455 108206006 108218939 108219019 108218908 108223735 108196252 108194039 108193275 108196505 108197402 108200404
0.00903607	8	193	4.36375	Ribonucleotide metabolic process	GO:0009259	108204499 108214821 108214890 108223602 108227937 108225510 108193242 108199767
0.00908241	17	718	2.49259	Organic substance catabolic process	GO:1901575	108204253 108226276 108202978 108205111 108204499 108209142 108210208 108214821 108214890 108215523 108223602 108227937 108227732 108225510 108227690 108199767 108202513
0.0097364	8	197	4.27514	Purine-containing compound metabolic process	GO:0072521	108204499 108214821 108214890 108223602 108227937 108225510 108193242 108199767
0.0150322	18	823	2.3025	Catabolic process	GO:0009056	108204253 108226276 108202978 108205111 108204499 108204913 108209142 108210208 108214821 108214890 108215523 108223602 108227937 108227732 108225510 108227690 108199767 108202513
0.0162681	9	267	3.54861	Carbohydrate catabolic process	GO:0016052	108204499 108214821 108214890 108223602 108227937 108227732 108225510 108199767 108202513
0.0162681	13	501	2.7317	Carbohydrate derivative metabolic process	GO:1901135	108205104 108204499 108209142 108209978 108214821 108214890 108218529 108218939 108223602 108227937 108225510 108193242 108199767
0.0252822	2	7	30.0787	Mitochondrial ADP transmembrane transport	GO:0140021	108192490 108192481
0.0252822	2	7	30.0787	Mitochondrial ATP transmembrane transport	GO:1990544	108192490 108192481
0.0252822	2	7	30.0787	Maturation of LSU-rRNA from tricistronic rRNA transcript (SSU-rRNA, 5.8S rRNA, LSU-rRNA)	GO:0000463	108210524 108219736
0.0269239	8	236	3.56866	Nucleotide metabolic process	GO:0009117	108204499 108214821 108214890 108223602 108227937 108225510 108193242 108199767
0.0269883	5	94	5.59976	Photosynthesis, light reaction	GO:0019684	108216497 108224860 108197448 108196996 108202621
0.0269883	5	94	5.59976	Sulfur compound biosynthetic process	GO:0044272	108215080 108218939 108223671 108193138 108199767
0.0283343	8	240	3.50918	Nucleoside phosphate metabolic process	GO:0006753	108204499 108214821 108214890 108223602 108227937 108225510 108193242 108199767
0.0301484	2	8	26.3189	Nuclear-transcribed mRNA catabolic process, deadenylation-dependent decay	GO:0000288	108215523 108227690
0.0301484	2	8	26.3189	Deadenylation-dependent decapping of nuclear-transcribed mRNA	GO:0000290	108215523 108227690
0.0366853	2	9	23.3945	RNA decapping	GO:0110154	108215523 108227690
0.0366853	2	9	23.3945	Methylguanosine-cap decapping	GO:0110156	108215523 108227690
0.0366853	2	9	23.3945	Maturation of LSU-rRNA	GO:0000470	108210524 108219736
0.0393272	2	10	21.0551	ADP transport	GO:0015866	108192490 108192481
0.0393272	2	10	21.0551	ATP transport	GO:0015867	108192490 108192481
0.0393272	2	10	21.0551	Diterpenoid biosynthetic process	GO:0016102	108223735 108200404
0.0393272	2	10	21.0551	RNA destabilization	GO:0050779	108215523 108227690
0.0393272	2	10	21.0551	Positive regulation of mRNA catabolic process	GO:0061014	108215523 108227690
0.0393272	2	10	21.0551	MRNA destabilization	GO:0061157	108215523 108227690
0.0393272	2	10	21.0551	Nucleotide transmembrane transport	GO:1901679	108192490 108192481
0.0393272	2	10	21.0551	Positive regulation of mRNA metabolic process	GO:1903313	108215523 108227690
0.0393272	4	65	6.47849	Protein peptidyl-prolyl isomerization	GO:0000413	108207941 108219354 108224519 108224768
0.0393272	2	10	21.0551	Gibberellin biosynthetic process	GO:0009686	108223735 108200404
0.0495763	9	334	2.83676	Cellular carbohydrate metabolic process	GO:0044262	108204514 108214821 108219019 108218908 108223602 108226213 108225510 108202513 108202604

## Sheet: GC-5 BP down-reg
Supplementary File 4 (H): Enrichment of GO terms of biological process for down-regulated DEGs of GC-5.
Enrichment FDR	nGenes	Pathway Genes	Fold Enrichment	Pathway	GO ID	Genes
2.81294e-21	38	616	8.28766	Peptide biosynthetic process	GO:0043043	108200924 108205517 108205964 108203651 108204547 108209870 108209365 108209326 108210115 108206231 108197064 108210625 108214719 108210638 108215290 108216542 108215880 108215600 108216421 108216598 108218754 108223629 108220401 108220503 108224533 108224809 108225014 108224592 108192498 108196357 108193500 108193608 108196756 108196278 108197444 108193383 108199932 12598541
2.81294e-21	38	609	8.38292	Translation	GO:0006412	108200924 108205517 108205964 108203651 108204547 108209870 108209365 108209326 108210115 108206231 108197064 108210625 108214719 108210638 108215290 108216542 108215880 108215600 108216421 108216598 108218754 108223629 108220401 108220503 108224533 108224809 108225014 108224592 108192498 108196357 108193500 108193608 108196756 108196278 108197444 108193383 108199932 12598541
7.11528e-21	38	645	7.91503	Amide biosynthetic process	GO:0043604	108200924 108205517 108205964 108203651 108204547 108209870 108209365 108209326 108210115 108206231 108197064 108210625 108214719 108210638 108215290 108216542 108215880 108215600 108216421 108216598 108218754 108223629 108220401 108220503 108224533 108224809 108225014 108224592 108192498 108196357 108193500 108193608 108196756 108196278 108197444 108193383 108199932 12598541
7.11528e-21	39	686	7.63782	Peptide metabolic process	GO:0006518	108200924 108205517 108205964 108203651 108204547 108209870 108209365 108209326 108210115 108206231 108197064 108210625 108214719 108210638 108215290 108216542 108215880 108215600 108216421 108216598 108218754 108223629 108220401 108220503 108224533 108224809 108225014 108224592 108192498 108196357 108193500 108193608 108194096 108196756 108196278 108197444 108193383 108199932 12598541
1.17235e-20	40	746	7.20361	Cellular amide metabolic process	GO:0043603	108200924 108205517 108205964 108203651 108204547 108209870 108209365 108209326 108210115 108206231 108197064 108210625 108214719 108210638 108215290 108216542 108215880 108215600 108216421 108216598 108218754 108216171 108223629 108220401 108220503 108224533 108224809 108225014 108224592 108192498 108196357 108193500 108193608 108194096 108196756 108196278 108197444 108193383 108199932 12598541
3.05043e-18	46	1194	5.17586	Organonitrogen compound biosynthetic process	GO:1901566	108200924 108205517 108205964 108203651 108204547 108206051 108209870 108209365 108209326 108210115 108206231 108197064 108210625 108214719 108210638 108210565 108219384 108215290 108218939 108216542 108215880 108215600 108216421 108216598 108218754 108223629 108220401 108220503 108224533 108224809 108228055 108225014 108224592 108192498 108196357 108193500 108193608 108196756 108195887 108196278…
2.52572e-12	17	179	12.7592	Photosynthesis	GO:0015979	108202895 108203547 108205248 108208876 108210722 108219384 108223489 108219925 108228055 108224860 108227226 108195887 108196117 108197341 108197448 108196996 108202621
1.12143e-08	8	35	30.7079	Photosynthesis, light harvesting	GO:0009765	108203547 108219925 108224860 108196117 108197341 108197448 108196996 108202621
1.55696e-06	8	64	16.7934	Protein-chromophore linkage	GO:0018298	108203547 108219925 108224860 108196117 108197341 108197448 108196996 108202621
2.90918e-05	8	94	11.4338	Photosynthesis, light reaction	GO:0019684	108203547 108219925 108224860 108196117 108197341 108197448 108196996 108202621
4.89848e-05	14	375	5.01563	Generation of precursor metabolites and energy	GO:0006091	108203547 108204499 108210692 108219925 108223042 108227406 108224860 108192787 108196117 108197341 108197448 108196996 108202621 12598555
6.37443e-05	4	12	44.7824	Carbon fixation	GO:0015977	108205248 108208876 108223042 108227406
0.00117741	4	24	22.3912	Chlorophyll biosynthetic process	GO:0015995	108206051 108219384 108228055 108195887
0.00214127	17	757	3.01705	Response to chemical	GO:0042221	108202572 108205306 108198723 108198641 108209571 108214806 108213213 108215357 108213067 108217567 108223791 108224718 108192997 108195270 108196357 108198846 108199874
0.00214127	6	90	8.95649	Chromatin remodeling	GO:0006338	108209393 108205190 108198641 108210225 108206764 108192309
0.0039383	4	34	15.8056	Chlorophyll metabolic process	GO:0015994	108206051 108219384 108228055 108195887
0.0048934	7	154	6.10669	Cell redox homeostasis	GO:0045454	108194368 108204966 108208233 108210263 108213067 108224718 108202521
0.0048934	7	154	6.10669	Chromatin organization	GO:0006325	108209393 108205190 108198641 108210225 108206764 108202699 108192309
0.00589594	5	73	9.20187	Chromatin assembly	GO:0031497	108209393 108205190 108198641 108210225 108206764
0.00589594	5	73	9.20187	Nucleosome assembly	GO:0006334	108209393 108205190 108198641 108210225 108206764
0.00637491	5	75	8.95649	Chromatin assembly or disassembly	GO:0006333	108209393 108205190 108198641 108210225 108206764
0.00688258	5	77	8.72385	Nucleosome organization	GO:0034728	108209393 108205190 108198641 108210225 108206764
0.00691798	4	43	12.4974	Porphyrin-containing compound biosynthetic process	GO:0006779	108206051 108219384 108228055 108195887
0.00709349	2	4	67.1736	Reductive pentose-phosphate cycle	GO:0019253	108205248 108208876
0.00709349	2	4	67.1736	Photosynthesis, dark reaction	GO:0019685	108205248 108208876
0.0072398	4	45	11.942	Tetrapyrrole biosynthetic process	GO:0033014	108206051 108219384 108228055 108195887
0.0072398	3	19	21.2127	Response to karrikin	GO:0080167	108202572 108224084 108220831
0.00782166	5	84	7.99686	DNA packaging	GO:0006323	108209393 108205190 108198641 108210225 108206764
0.00782166	4	47	11.4338	Translational elongation	GO:0006414	108209326 108206231 108218754 108196278
0.0082225	11	435	3.39729	Cellular response to chemical stimulus	GO:0070887	108205306 108209571 108214806 108213213 108213067 108217567 108223791 108224718 108192997 108195270 108198846
0.011669	5	93	7.22297	Protein-DNA complex assembly	GO:0065004	108209393 108205190 108198641 108210225 108206764
0.0129894	5	97	6.92512	Protein-DNA complex subunit organization	GO:0071824	108209393 108205190 108198641 108210225 108206764
0.0129894	6	148	5.44651	Cellular response to toxic substance	GO:0097237	108214806 108213213 108213067 108223791 108224718 108192997
0.0129894	6	150	5.37389	Detoxification	GO:0098754	108214806 108213213 108213067 108223791 108224718 108192997
0.0129894	6	147	5.48356	Cellular oxidant detoxification	GO:0098869	108214806 108213213 108213067 108223791 108224718 108192997
0.0129894	9	331	3.65295	Response to oxygen-containing compound	GO:1901700	108202572 108205306 108198641 108209571 108215357 108223791 108195270 108198846 108199874
0.0129894	6	148	5.44651	Cellular detoxification	GO:1990748	108214806 108213213 108213067 108223791 108224718 108192997
0.0129894	2	6	44.7824	Glycine catabolic process	GO:0006546	108202978 108206270
0.0129894	4	58	9.26533	Porphyrin-containing compound metabolic process	GO:0006778	108206051 108219384 108228055 108195887
0.0133675	4	59	9.10829	Tetrapyrrole metabolic process	GO:0033013	108206051 108219384 108228055 108195887
0.0146362	6	155	5.20054	Response to toxic substance	GO:0009636	108214806 108213213 108213067 108223791 108224718 108192997
0.0150001	7	214	4.39454	Cellular homeostasis	GO:0019725	108194368 108204966 108208233 108210263 108213067 108224718 108202521
0.0188706	2	8	33.5868	Serine family amino acid catabolic process	GO:0009071	108202978 108206270
0.0242019	4	71	7.56886	Pigment biosynthetic process	GO:0046148	108206051 108219384 108228055 108195887
0.0268762	3	35	11.5155	Response to reactive oxygen species	GO:0000302	108202572 108223791 108199874
0.0315496	7	248	3.79206	Homeostatic process	GO:0042592	108194368 108204966 108208233 108210263 108213067 108224718 108202521
0.0317708	5	128	5.24794	DNA conformation change	GO:0071103	108209393 108205190 108198641 108210225 108206764
0.0332584	5	130	5.1672	Protein folding	GO:0006457	108219354 108218974 108227769 108227534 108196701
0.0392398	7	261	3.60318	Monocarboxylic acid metabolic process	GO:0032787	108204499 108213144 108206051 108206006 108192787 108194039 108199874
0.0395529	25	1879	1.78748	Response to stimulus	GO:0050896	108202572 108204341 108205306 108198723 108198641 108209661 108209571 108213180 108214806 108213213 108215357 108213067 108217567 108224084 108220831 108223791 108224718 108192997 108195270 108196357 108198657 108198846 108199874 108201870 108192309
0.0401338	4	85	6.32222	Pigment metabolic process	GO:0042440	108206051 108219384 108228055 108195887
0.0421703	17	1109	2.05943	Small molecule metabolic process	GO:0044281	108192792 108204834 108205052 108202978 108204499 108213144 108206051 108206006 108206270 108210565 108218939 108216171 108192787 108194039 108199874 108196376 12598589
0.0421703	2	13	20.6688	S-adenosylmethionine metabolic process	GO:0046500	108204834 108196376
0.0472642	7	275	3.41975	Chromosome organization	GO:0051276	108209393 108205190 108198641 108210225 108206764 108202699 108192309
0.0474317	14	849	2.21539	Lipid metabolic process	GO:0006629	108192792 108204656 108213144 108205159 108206051 108205838 108206006 108218939 108224006 108219876 108227115 108227780 108194039 108199874
