# Supplementary material for: Resistant cumin cultivar, GC-4 counters Fusarium oxysporum f. sp. cumini infection through up-regulation of steroid biosynthesis, limonene and pinene degradation and butanoate metabolism pathways
Source: Front Plant Sci. 2023 Oct 17;14:1204828. doi: 10.3389/fpls.2023.1204828 (PMC10616826; doi:10.3389/fpls.2023.1204828)
Supplement: Supplementary file 9 [file DataSheet_4.xlsx]

## Sheet: GC-2 CC up-reg
Supplementary File 5 (A): Enrichment of GO terms of cellular components for up-regulated DEGs of GC-2.
No significant enrichment was found for cellular components in up-regulated DEGs of GC-2.

## Sheet: GC-3 CC up-reg
Supplementary File 5 (B): Enrichment of GO terms of cellular components for up-regulated DEGs of GC-3.
Enrichment FDR	nGenes	Pathway Genes	Fold Enrichment	Pathway	GO ID	Genes
2.50532e-05	34	635	2.67792	Organelle envelope	GO:0031967	108192490 108204268 108204978 108204723 108203465 108218758 108209242 108209286 108208816 108214328 108215199 108214743 108214538 108211233 108219433 108216708 108215763 108220539 108222802 108219921 108223364 108226710 108192808 108228026 108227226 108193419 108197077 108197341 108197448 108199757 108192481 12598614 12598555 12598631
2.50532e-05	34	635	2.67792	Envelope	GO:0031975	108192490 108204268 108204978 108204723 108203465 108218758 108209242 108209286 108208816 108214328 108215199 108214743 108214538 108211233 108219433 108216708 108215763 108220539 108222802 108219921 108223364 108226710 108192808 108228026 108227226 108193419 108197077 108197341 108197448 108199757 108192481 12598614 12598555 12598631
8.85456e-05	24	396	3.03115	Plastid envelope	GO:0009526	108204268 108204978 108203465 108218758 108209242 108209286 108208816 108214328 108215199 108214743 108214538 108211233 108216708 108220539 108222802 108219921 108223364 108192808 108228026 108227226 108193419 108197341 108197448 108199757
8.85456e-05	43	983	2.1878	Plastid	GO:0009536	108204268 108204978 108204355 108205511 108202812 108203465 108218758 108209242 108209286 108208816 108209326 108207941 108214328 108211094 108215199 108214743 108214538 108214174 108210565 108211013 108211233 108215912 108215962 108216708 108220539 108219903 108221986 108222802 108219921 108223364 108192808 108224937 108192785 108228026 108227226 108193419 108193400 108193732 108195261 108197341…
0.000189701	40	923	2.16745	Chloroplast	GO:0009507	108204268 108204978 108204355 108205511 108203465 108218758 108209242 108208816 108209326 108207941 108214328 108211094 108215199 108214743 108214538 108210565 108211013 108211233 108215912 108215962 108216708 108220539 108219903 108221986 108222802 108219921 108223364 108192808 108224937 108192785 108228026 108227226 108193419 108193400 108193732 108195261 108197341 108197448 108199757 108202728
0.000208134	19	288	3.29954	Plastid membrane	GO:0042170	108204268 108204978 108218758 108209242 108209286 108208816 108214328 108215199 108211233 108216708 108220539 108222802 108219921 108228026 108227226 108193419 108197341 108197448 108199757
0.000825925	21	381	2.75668	Ribosome	GO:0005840	108192680 108205517 108205964 108206780 108205926 108206079 108206301 108205818 108197064 108214719 108215962 108216421 108216598 108223629 108223254 108224985 108193687 108199418 108199932 12598541 12598554
0.000825925	42	1076	1.95222	Organelle membrane	GO:0031090	108192490 108204268 108204978 108204783 108203594 108205426 108218758 108209242 108210266 108209286 108209489 108208816 108206652 108214328 108215199 108214966 108211233 108219433 108216708 108215763 108220539 108224078 108222802 108219921 108224561 108226710 108224602 108228026 108227226 108193419 108196076 108197118 108197077 108197341 108197448 108199757 108200303 108202698 108192481 12598614 …
0.000932653	25	514	2.43259	Mitochondrion	GO:0005739	108192490 108202978 108209489 108209974 108205689 108214538 108215063 108219433 108215763 108226710 108193197 108196873 108196076 108199741 108197077 108202728 108192481 12598598 12598580 12598541 12598542 12598614 12598554 12598555 12598631
0.000932653	15	229	3.27603	Chloroplast thylakoid	GO:0009534	108204268 108204978 108218758 108209242 108214328 108211233 108216708 108222802 108219921 108192808 108228026 108227226 108193419 108197341 108197448
0.000932653	14	201	3.48356	Chloroplast thylakoid membrane	GO:0009535	108204268 108204978 108218758 108209242 108214328 108211233 108216708 108222802 108219921 108228026 108227226 108193419 108197341 108197448
0.000932653	15	230	3.26178	Plastid thylakoid	GO:0031976	108204268 108204978 108218758 108209242 108214328 108211233 108216708 108222802 108219921 108192808 108228026 108227226 108193419 108197341 108197448
0.000932653	15	227	3.30489	Thylakoid membrane	GO:0042651	108204268 108204978 108218758 108209242 108214328 108211463 108211233 108216708 108222802 108219921 108228026 108227226 108193419 108197341 108197448
0.000932653	14	202	3.46632	Plastid thylakoid membrane	GO:0055035	108204268 108204978 108218758 108209242 108214328 108211233 108216708 108222802 108219921 108228026 108227226 108193419 108197341 108197448
0.00133773	15	239	3.13896	Photosynthetic membrane	GO:0034357	108204268 108204978 108218758 108209242 108214328 108211463 108211233 108216708 108222802 108219921 108228026 108227226 108193419 108197341 108197448
0.00201767	9	99	4.54673	Photosystem	GO:0009521	108204268 108218758 108209242 108211233 108216708 108222802 108227226 108197341 108197448
0.00270961	17	316	2.69063	Thylakoid	GO:0009579	108204268 108204978 108218758 108209242 108206103 108214328 108211463 108211233 108216708 108222802 108219921 108192808 108228026 108227226 108193419 108197341 108197448
0.00274504	18	348	2.58693	Membrane protein complex	GO:0098796	108204268 108203594 108218758 108209242 108206652 108210664 108211233 108216708 108215763 108224078 108222802 108227226 108193242 108197341 108197448 108202698 12598555 12598631
0.0039128	13	213	3.0525	Chloroplast envelope	GO:0009941	108203465 108208816 108214328 108215199 108214743 108214538 108220539 108219921 108223364 108192808 108228026 108193419 108199757
0.00771394	5	37	6.75865	Small ribosomal subunit	GO:0015935	108205818 108214719 108216598 108199418 12598554
0.0101195	7	80	4.37623	Photosystem II	GO:0009523	108204268 108218758 108216708 108222802 108227226 108197341 108197448
0.0125434	45	1407	1.5996	Protein-containing complex	GO:0032991	108192680 108204268 108204783 108203594 108199450 108218758 108204225 108209242 108209293 108206079 108210157 108209892 108206812 108206652 108205818 108214719 108211150 108214402 108210664 108215202 108211233 108216708 108216598 108215763 108224078 108222802 108228059 108227770 108192808 108227226 108193242 108195261 108195957 108199402 108199418 108197341 108197448 108197232 108202597 108202698…
0.0125478	21	507	2.07159	Organelle subcompartment	GO:0031984	108204268 108204978 108205426 108218758 108209242 108209974 108206652 108214328 108211233 108216708 108222802 108219921 108224561 108192808 108224602 108228026 108227226 108193419 108196923 108197341 108197448
0.0126316	7	85	4.1188	Ribosomal subunit	GO:0044391	108192680 108206079 108205818 108214719 108216598 108199418 12598554
0.0342717	31	939	1.65116	Non-membrane-bounded organelle	GO:0043228	108192680 108204443 108205517 108205964 108206780 108205926 108206079 108209353 108209974 108206301 108205818 108197064 108214719 108215202 108215962 108216421 108216598 108216580 108223629 108223254 108192885 108227517 108224985 108193687 108199418 108199932 108202597 108202619 108192263 12598541 12598554
0.0342717	31	939	1.65116	Intracellular non-membrane-bounded organelle	GO:0043232	108192680 108204443 108205517 108205964 108206780 108205926 108206079 108209353 108209974 108206301 108205818 108197064 108214719 108215202 108215962 108216421 108216598 108216580 108223629 108223254 108192885 108227517 108224985 108193687 108199418 108199932 108202597 108202619 108192263 12598541 12598554
0.0342717	11	219	2.51212	Ribonucleoprotein complex	GO:1990904	108192680 108199450 108209293 108206079 108206812 108205818 108214719 108216598 108227770 108199418 12598554
0.0373851	2	6	16.6713	FACT complex	GO:0035101	108215202 108202597
0.0373851	5	57	4.38719	Respirasome	GO:0070469	108226710 108197077 12598614 12598555 12598631

## Sheet: GC-4 CC up-reg
Supplementary File 5 (C): Enrichment of GO terms of cellular components for up-regulated DEGs of GC-4.
Enrichment FDR	nGenes	Pathway Genes	Fold Enrichment	Pathway	GO ID	Genes
3.50795e-40	73	381	7.62344	Ribosome	GO:0005840	108192680 108220824 108200924 108207062 108205517 108205964 108193712 108206780 108204547 108205926 108206079 108209823 108206480 108205763 108206551 108206231 108197064 108215078 108214719 108210937 108210638 108211045 108210893 108210487 108213179 108210718 108214459 108214652 108210448 108215290 108219479 108215805 108219170 108215600 108216421 108219073 108216598 108216164 108215549 108220373…
5.3182e-26	90	939	3.81356	Non-membrane-bounded organelle	GO:0043228	108192680 108220824 108204443 108202837 108200924 108207062 108205517 108205964 108193712 108206780 108192631 108204547 108205926 108206079 108198641 108209445 108209823 108206480 108205763 108206551 108206231 108197064 108214425 108215078 108214719 108210937 108210638 108211045 108210893 108210487 108213179 108215033 108211442 108210718 108214459 108214652 108210448 108215290 108219479 108215805…
5.3182e-26	90	939	3.81356	Intracellular non-membrane-bounded organelle	GO:0043232	108192680 108220824 108204443 108202837 108200924 108207062 108205517 108205964 108193712 108206780 108192631 108204547 108205926 108206079 108198641 108209445 108209823 108206480 108205763 108206551 108206231 108197064 108214425 108215078 108214719 108210937 108210638 108211045 108210893 108210487 108213179 108215033 108211442 108210718 108214459 108214652 108210448 108215290 108219479 108215805…
1.72077e-18	25	85	11.7024	Ribosomal subunit	GO:0044391	108192680 108220824 108206079 108205763 108215078 108214719 108210638 108214459 108214652 108210448 108215805 108216598 108219736 108219787 108225014 108227927 108228145 108192498 108193500 108193228 108193230 108193558 108199418 12598603 12598554
4.24426e-14	32	219	5.81379	Ribonucleoprotein complex	GO:1990904	108192680 108220824 108207044 108206079 108205763 108215078 108214719 108214259 108210638 108214459 108214652 108210448 108215805 108216598 108219736 108219787 108228073 108225014 108227927 108228145 108192498 108193500 108193228 108196105 108193230 108195454 108193558 108199316 108199418 108202617 12598603 12598554
1.89021e-09	12	37	12.9042	Small ribosomal subunit	GO:0015935	108215078 108214719 108215805 108216598 108219787 108192498 108193500 108193228 108193230 108199418 12598603 12598554
2.79994e-09	41	514	3.17376	Mitochondrion	GO:0005739	108192490 108196597 108227347 108202978 108205267 108210108 108206339 108205606 108205689 108210795 108214518 108215063 108213765 108218981 108218537 108216780 108223604 108223832 108223692 108224093 108224240 108192781 108227681 108196918 108196820 108196076 108195872 108199717 108202728 108192481 12598603 12598580 12598539 12598541 12598542 12598639 12598615 12598554 12598555 12598631 12598558
2.89217e-09	13	48	10.7759	Large ribosomal subunit	GO:0015934	108192680 108220824 108206079 108205763 108210638 108214459 108214652 108210448 108219736 108225014 108227927 108228145 108193558
9.9861e-09	13	53	9.75935	Proteasome complex	GO:0000502	108204702 108210126 108209892 108210693 108220210 108223714 108192797 108228073 108199402 108197337 108199922 108199946 108200237
3.0024e-08	13	58	8.91802	Endopeptidase complex	GO:1905369	108204702 108210126 108209892 108210693 108220210 108223714 108192797 108228073 108199402 108197337 108199922 108199946 108200237
7.99185e-08	73	1407	2.06434	Protein-containing complex	GO:0032991	108192680 108220824 108203594 108202837 108203294 108192631 108193402 108207044 108205267 108204702 108206079 108198641 108210126 108205695 108205763 108210250 108209892 108208770 108215078 108214719 108214259 108214037 108210638 108211150 108210664 108214352 108215033 108210896 108213765 108210693 108214459 108214652 108210448 108215805 108216598 108216406 108220210 108219736 108223631 108223714…
2.37635e-07	13	69	7.49631	Peptidase complex	GO:1905368	108204702 108210126 108209892 108210693 108220210 108223714 108192797 108228073 108199402 108197337 108199922 108199946 108200237
3.47754e-07	14	85	6.55333	Peroxisome	GO:0005777	108204104 108209920 108214439 108215049 108218502 108220957 108220531 108223341 108228128 108192777 108192997 108196076 108199874 108200336
3.47754e-07	14	85	6.55333	Microbody	GO:0042579	108204104 108209920 108214439 108215049 108218502 108220957 108220531 108223341 108228128 108192777 108192997 108196076 108199874 108200336
5.58933e-05	17	184	3.67607	Organelle inner membrane	GO:0019866	108192490 108196597 108227347 108205267 108213765 108218899 108218981 108218537 108216780 108223604 108224240 108192781 108196918 108199717 108192481 12598555 12598631
6.91066e-05	7	29	9.60403	Cytosolic ribosome	GO:0022626	108220824 108206079 108214652 108219736 108219787 108227927 108192498
7.37865e-05	15	151	3.95246	Mitochondrial inner membrane	GO:0005743	108192490 108196597 108227347 108205267 108213765 108218537 108216780 108223604 108224240 108192781 108196918 108199717 108192481 12598555 12598631
8.95249e-05	25	370	2.68839	Cytosol	GO:0005829	108220824 108205118 108203294 108210108 108206079 108198641 108209557 108208873 108214821 108211696 108210896 108214652 108218829 108219736 108223060 108219787 108227208 108228073 108227937 108227927 108192498 108196449 108195720 108196076 108199946
8.95249e-05	17	194	3.48659	Mitochondrial membrane	GO:0031966	108192490 108196597 108227347 108205267 108205606 108213765 108218537 108216780 108223604 108224240 108192781 108196918 108199717 108192481 12598555 12598631 12598558
0.000154131	17	203	3.33201	Mitochondrial envelope	GO:0005740	108192490 108196597 108227347 108205267 108205606 108213765 108218537 108216780 108223604 108224240 108192781 108196918 108199717 108192481 12598555 12598631 12598558
0.000422224	5	17	11.7024	Cytosolic large ribosomal subunit	GO:0022625	108220824 108206079 108214652 108219736 108227927
0.000500968	5	18	11.0523	Eukaryotic 43S preinitiation complex	GO:0016282	108207044 108214259 108228073 108196105 108202617
0.000500968	5	18	11.0523	Eukaryotic 48S preinitiation complex	GO:0033290	108207044 108214259 108228073 108196105 108202617
0.000500968	5	18	11.0523	Translation preinitiation complex	GO:0070993	108207044 108214259 108228073 108196105 108202617
0.00107292	5	21	9.47336	Eukaryotic translation initiation factor 3 complex	GO:0005852	108207044 108214259 108228073 108196105 108202617
0.0118028	2	3	26.5254	Extracellular organelle	GO:0043230	108203294 108223060
0.0118028	2	3	26.5254	Extracellular membrane-bounded organelle	GO:0065010	108203294 108223060
0.0118028	2	3	26.5254	Extracellular exosome	GO:0070062	108203294 108223060
0.0118028	20	384	2.0723	Catalytic complex	GO:1902494	108205267 108204702 108210126 108209892 108211150 108214352 108210896 108210693 108220210 108223714 108224093 108192797 108228073 108227937 108199402 108197337 108199922 108199946 108200237 12598631
0.0118028	2	3	26.5254	Extracellular vesicle	GO:1903561	108203294 108223060
0.018124	6	57	4.18822	Respirasome	GO:0070469	108205267 108213765 108192781 12598555 12598631 12598558
0.0296124	2	5	15.9152	Phosphopyruvate hydratase complex	GO:0000015	108210896 108227937
0.0296124	2	5	15.9152	Glyoxysome	GO:0009514	108220957 108223341
0.0296124	2	5	15.9152	Cytosolic small ribosomal subunit	GO:0022627	108219787 108192498
0.0296124	27	635	1.69178	Organelle envelope	GO:0031967	108192490 108196597 108227347 108226386 108204840 108193402 108205267 108205606 108214821 108214743 108213765 108218899 108218981 108218537 108219176 108216780 108223604 108223308 108224240 108192781 108227319 108196918 108199717 108192481 12598555 12598631 12598558
0.0296124	27	635	1.69178	Envelope	GO:0031975	108192490 108196597 108227347 108226386 108204840 108193402 108205267 108205606 108214821 108214743 108213765 108218899 108218981 108218537 108219176 108216780 108223604 108223308 108224240 108192781 108227319 108196918 108199717 108192481 12598555 12598631 12598558
0.0296124	4	29	5.48801	Respiratory chain complex	GO:0098803	108205267 108213765 12598555 12598631
0.0296124	14	257	2.16745	Intracellular protein-containing complex	GO:0140535	108204702 108210126 108209892 108211150 108210693 108220210 108223714 108192797 108228073 108199402 108197337 108199922 108199946 108200237
0.0354916	8	114	2.79215	Cell-cell junction	GO:0005911	108200820 108203294 108210108 108198641 108209557 108207941 108223060 108227208
0.0354916	8	114	2.79215	Plasmodesma	GO:0009506	108200820 108203294 108210108 108198641 108209557 108207941 108223060 108227208
0.0354916	8	114	2.79215	Cell junction	GO:0030054	108200820 108203294 108210108 108198641 108209557 108207941 108223060 108227208
0.0354916	8	114	2.79215	Symplast	GO:0055044	108200820 108203294 108210108 108198641 108209557 108207941 108223060 108227208
0.0354916	8	114	2.79215	Anchoring junction	GO:0070161	108200820 108203294 108210108 108198641 108209557 108207941 108223060 108227208
0.0374051	2	6	13.2627	Glycerol-3-phosphate dehydrogenase complex	GO:0009331	108214352 108224093

## Sheet: GC-5 CC up-reg
Supplementary File 5 (D): Enrichment of GO terms of cellular components for up-regulated DEGs of GC-5.
No significant enrichment was found for cellular components in up-regulated DEGs of GC-5.

## Sheet: GC-2 CC down-reg
Supplementary File 5 (E): Enrichment of GO terms of cellular components for down-regulated DEGs of GC-2.
Enrichment FDR	nGenes	Pathway Genes	Fold Enrichment	Pathway	GO ID	Genes
2.8545e-54	83	381	9.63481	Ribosome	GO:0005840	108227747 108200924 108205517 108206521 108206780 108204547 108205926 108204405 108206079 108209870 108206525 108209823 108205886 108205763 108206524 108206551 108205818 108206231 108197064 108214719 108210937 108210893 108213072 108214459 108210448 108217726 108215962 108215290 108217672 108215805 108216241 108219170 108215600 108216421 108216598 108216561 108216164 108220373 108223629 108219736…
1.28531e-50	117	939	5.51075	Non-membrane-bounded organelle	GO:0043228	108205469 108204327 108204528 108227747 108202837 108209393 108200924 108205517 108206521 108206780 108205190 108204547 108205926 108204405 108206079 108209870 108198641 108208658 108205820 108206525 108209445 108210225 108209823 108205886 108205763 108206764 108206524 108206551 108205818 108206231 108197064 108214719 108210937 108211386 108210893 108214639 108215218 108213072 108214459 108210448…
1.28531e-50	117	939	5.51075	Intracellular non-membrane-bounded organelle	GO:0043232	108205469 108204327 108204528 108227747 108202837 108209393 108200924 108205517 108206521 108206780 108205190 108204547 108205926 108204405 108206079 108209870 108198641 108208658 108205820 108206525 108209445 108210225 108209823 108205886 108205763 108206764 108206524 108206551 108205818 108206231 108197064 108214719 108210937 108211386 108210893 108214639 108215218 108213072 108214459 108210448…
5.1636e-41	65	316	9.09738	Thylakoid	GO:0009579	108201004 108204268 108202895 108203547 108210777 108222026 108204840 108201177 108209018 108204873 108193402 108205519 108210151 108209242 108209360 108198641 108206103 108210194 108210722 108214298 108214754 108214477 108211252 108211233 108210994 108216708 108219296 108217567 108216840 108215742 108216351 108220784 108220918 108223489 108222802 108219969 108223308 108219921 108219925 108219769…
4.00215e-33	94	923	4.50419	Chloroplast	GO:0009507	108204268 108205469 108202895 108203547 108222026 108204355 108209556 108204840 108201177 108203465 108209018 108204873 108193402 108205519 108205276 108205201 108209242 108206840 108209360 108198641 108209326 108205886 108207941 108211094 108210722 108210515 108214743 108215080 108211674 108212998 108214477 108211013 108211252 108211233 108217726 108215912 108215962 108215701 108216708 108218981…
5.30932e-33	51	239	9.43762	Photosynthetic membrane	GO:0034357	108204268 108202895 108203547 108222026 108209018 108193402 108205519 108210151 108209242 108209360 108210722 108214298 108214477 108211252 108211233 108210994 108216708 108219296 108217567 108216840 108216351 108220784 108220918 108223489 108222802 108219969 108223308 108219921 108219925 108219769 108222794 108225341 108224633 108224860 108227413 108227226 108224294 108193419 108196775 108193858…
1.59106e-32	96	983	4.31925	Plastid	GO:0009536	108204268 108205469 108202895 108203547 108222026 108204355 108209556 108204840 108201177 108203465 108209018 108204873 108193402 108205519 108205276 108205201 108209242 108206840 108209360 108209286 108198641 108209326 108205886 108207941 108211094 108210722 108210515 108214743 108215080 108211674 108212998 108214477 108211013 108211252 108211233 108217726 108215912 108215962 108215701 108216708…
1.23646e-29	34	99	15.1892	Photosystem	GO:0009521	108204268 108202895 108203547 108193402 108205519 108210151 108209242 108209360 108210722 108214298 108211252 108211233 108210994 108216708 108216840 108223489 108222802 108219969 108219925 108224633 108224860 108227226 108224294 108196775 108193858 108196650 108196117 108197341 108197448 108200075 108197052 108196996 108202621 108200480
2.11134e-29	59	396	6.58942	Plastid envelope	GO:0009526	108204268 108202895 108203547 108222026 108204840 108201177 108203465 108209018 108193402 108205519 108209242 108209360 108209286 108205886 108210722 108214743 108212998 108214477 108211233 108216708 108218981 108219296 108217567 108216840 108216351 108219052 108223389 108220784 108220918 108223489 108222802 108223308 108219921 108219925 108219769 108222794 108219978 108225341 108225192 108224860…
6.81724e-29	46	227	8.96235	Thylakoid membrane	GO:0042651	108204268 108202895 108203547 108222026 108209018 108193402 108205519 108209242 108209360 108210722 108214298 108214477 108211233 108216708 108219296 108217567 108216840 108216351 108220784 108220918 108223489 108222802 108223308 108219921 108219925 108219769 108222794 108225341 108224633 108224860 108227413 108227226 108224294 108193419 108193858 108196650 108196117 108200123 108197341 108197448…
3.29011e-27	107	1407	3.36341	Protein-containing complex	GO:0032991	108201004 108204268 108202895 108203547 108203594 108210777 108227747 108202837 108209393 108205190 108209018 108193402 108205519 108204225 108210151 108205267 108204702 108209242 108206455 108206079 108209360 108198641 108208658 108205820 108206525 108209978 108205695 108210225 108205763 108206764 108206524 108209892 108210115 108206362 108209541 108206270 108205818 108214719 108211417 108214259…
1.09421e-26	44	229	8.49782	Chloroplast thylakoid	GO:0009534	108204268 108202895 108203547 108222026 108204840 108201177 108209018 108193402 108205519 108209242 108209360 108210722 108214477 108211233 108216708 108217567 108216840 108215742 108216351 108220784 108220918 108223489 108222802 108223308 108219921 108219925 108219769 108222794 108225341 108224860 108192808 108227413 108227226 108224294 108193419 108196117 108200123 108197341 108197448 108197052…
1.22291e-26	44	230	8.46087	Plastid thylakoid	GO:0031976	108204268 108202895 108203547 108222026 108204840 108201177 108209018 108193402 108205519 108209242 108209360 108210722 108214477 108211233 108216708 108217567 108216840 108215742 108216351 108220784 108220918 108223489 108222802 108223308 108219921 108219925 108219769 108222794 108225341 108224860 108192808 108227413 108227226 108224294 108193419 108196117 108200123 108197341 108197448 108197052…
6.16084e-25	40	201	8.80145	Chloroplast thylakoid membrane	GO:0009535	108204268 108202895 108203547 108222026 108209018 108193402 108205519 108209242 108209360 108210722 108214477 108211233 108216708 108217567 108216840 108216351 108220784 108220918 108223489 108222802 108223308 108219921 108219925 108219769 108222794 108225341 108224860 108227413 108227226 108224294 108193419 108196117 108200123 108197341 108197448 108197052 108196996 108202621 108200480 108201907
7.01986e-25	40	202	8.75788	Plastid thylakoid membrane	GO:0055035	108204268 108202895 108203547 108222026 108209018 108193402 108205519 108209242 108209360 108210722 108214477 108211233 108216708 108217567 108216840 108216351 108220784 108220918 108223489 108222802 108223308 108219921 108219925 108219769 108222794 108225341 108224860 108227413 108227226 108224294 108193419 108196117 108200123 108197341 108197448 108197052 108196996 108202621 108200480 108201907
1.09232e-24	67	635	4.6665	Organelle envelope	GO:0031967	108204268 108202895 108203547 108227347 108222026 108204840 108201177 108203465 108209018 108193402 108205519 108205267 108209242 108209360 108209286 108205886 108205606 108210722 108214743 108212998 108214477 108210596 108211233 108219433 108216708 108218981 108219296 108217567 108216840 108216351 108219052 108223389 108220784 108220918 108223489 108222802 108223308 108219921 108219925 108219769…
1.09232e-24	67	635	4.6665	Envelope	GO:0031975	108204268 108202895 108203547 108227347 108222026 108204840 108201177 108203465 108209018 108193402 108205519 108205267 108209242 108209360 108209286 108205886 108205606 108210722 108214743 108212998 108214477 108210596 108211233 108219433 108216708 108218981 108219296 108217567 108216840 108216351 108219052 108223389 108220784 108220918 108223489 108222802 108223308 108219921 108219925 108219769…
1.31328e-22	44	288	6.75694	Plastid membrane	GO:0042170	108204268 108202895 108203547 108222026 108209018 108193402 108205519 108209242 108209360 108209286 108210722 108214477 108211233 108216708 108218981 108219296 108217567 108216840 108216351 108223389 108220784 108220918 108223489 108222802 108223308 108219921 108219925 108219769 108222794 108225341 108224860 108227413 108227226 108224294 108193419 108196117 108200123 108197341 108197448 108197052…
2.66345e-22	26	80	14.3739	Photosystem II	GO:0009523	108204268 108203547 108193402 108205519 108210151 108209360 108210722 108214298 108216708 108216840 108223489 108222802 108219925 108224633 108224860 108227226 108196775 108193858 108196650 108196117 108197341 108197448 108200075 108197052 108196996 108202621
2.56815e-19	44	348	5.59195	Membrane protein complex	GO:0098796	108204268 108202895 108203547 108203594 108193402 108205519 108210151 108205267 108209242 108209360 108209978 108205695 108206362 108210722 108214037 108214298 108210664 108211252 108211233 108210994 108216708 108216840 108223489 108222802 108219969 108219925 108224633 108224860 108227226 108224294 108196775 108193858 108196650 108196117 108200009 108197341 108197448 108200075 108197052 108196996…
5.05848e-19	24	85	12.4877	Ribosomal subunit	GO:0044391	108227747 108206079 108206525 108205763 108206524 108205818 108214719 108214459 108210448 108215805 108216598 108219736 108219970 108224426 108224710 108228145 108192498 108196357 108193500 108193228 108193230 108193558 108199418 12598554
1.05001e-18	52	507	4.53613	Organelle subcompartment	GO:0031984	108204268 108202895 108203547 108222026 108204840 108201177 108209018 108193402 108205519 108209242 108209360 108209978 108210722 108214477 108211233 108216708 108219342 108217567 108216840 108215742 108216351 108220784 108220918 108223489 108222736 108222802 108223308 108219921 108219925 108219769 108222794 108224740 108225341 108224561 108224860 108192808 108227413 108224602 108227226 108224294…
1.6189e-17	18	45	17.6909	Photosystem I	GO:0009522	108202895 108203547 108193402 108205519 108209242 108211252 108211233 108210994 108219969 108219925 108224860 108224294 108196117 108197341 108197448 108196996 108202621 108200480
1.91627e-13	29	219	5.85658	Ribonucleoprotein complex	GO:1990904	108227747 108206079 108206525 108205763 108206524 108210115 108205818 108214719 108211417 108214259 108214459 108210448 108215805 108216598 108219736 108219970 108224426 108224710 108228145 108192498 108196357 108193500 108193228 108196105 108193230 108195454 108193558 108199418 12598554
2.38643e-13	68	1076	2.79503	Organelle membrane	GO:0031090	108204268 108202895 108203547 108203594 108227347 108222026 108209018 108193402 108205519 108205267 108209242 108209360 108209286 108198641 108209978 108205695 108205606 108206362 108210722 108214037 108214477 108210596 108211233 108219433 108216708 108218981 108219296 108219342 108217567 108216840 108216351 108223389 108220784 108220918 108223489 108222736 108222802 108223692 108223308 108219921…
3.70353e-12	28	229	5.4077	Chloroplast stroma	GO:0009570	108204268 108205469 108209556 108203465 108205201 108205886 108214743 108211674 108212998 108215912 108215962 108222032 108220231 108222794 108219978 108227721 108227769 108225192 108192808 108227339 108196357 108193419 108200123 108197520 108198672 108202728 108200223 108203135
6.10128e-12	28	234	5.29215	Plastid stroma	GO:0009532	108204268 108205469 108209556 108203465 108205201 108205886 108214743 108211674 108212998 108215912 108215962 108222032 108220231 108222794 108219978 108227721 108227769 108225192 108192808 108227339 108196357 108193419 108200123 108197520 108198672 108202728 108200223 108203135
9.89635e-12	11	24	20.2708	Photosystem II oxygen evolving complex	GO:0009654	108204268 108210722 108214298 108216708 108216840 108223489 108224633 108227226 108193858 108196650 108200075
1.30557e-11	14	48	12.8996	Large ribosomal subunit	GO:0015934	108227747 108206079 108206525 108205763 108206524 108214459 108210448 108219736 108219970 108224426 108224710 108228145 108196357 108193558
2.44675e-11	15	60	11.0568	Oxidoreductase complex	GO:1990204	108204268 108205267 108206455 108206270 108210722 108214298 108216708 108216840 108223489 108224633 108227226 108193858 108196650 108200009 108200075
5.5038e-10	17	99	7.59458	Nucleosome	GO:0000786	108202837 108209393 108205190 108198641 108208658 108205820 108210225 108206764 108211386 108216471 108217688 108222012 108220750 108223883 108222362 108224825 108226451
7.84282e-10	24	213	4.98335	Chloroplast envelope	GO:0009941	108222026 108204840 108201177 108203465 108205886 108214743 108212998 108214477 108218981 108219296 108219052 108223389 108219921 108222794 108219978 108225341 108225192 108192808 108196357 108193419 108197520 108198672 108199414 108200223
8.19062e-10	17	102	7.37121	Protein-DNA complex	GO:0032993	108202837 108209393 108205190 108198641 108208658 108205820 108210225 108206764 108211386 108216471 108217688 108222012 108220750 108223883 108222362 108224825 108226451
8.19062e-10	17	102	7.37121	DNA packaging complex	GO:0044815	108202837 108209393 108205190 108198641 108208658 108205820 108210225 108206764 108211386 108216471 108217688 108222012 108220750 108223883 108222362 108224825 108226451
1.58949e-08	17	123	6.11271	Chromatin	GO:0000785	108202837 108209393 108205190 108198641 108208658 108205820 108210225 108206764 108211386 108216471 108217688 108222012 108220750 108223883 108222362 108224825 108226451
3.62466e-08	10	37	11.9533	Small ribosomal subunit	GO:0015935	108205818 108214719 108215805 108216598 108192498 108193500 108193228 108193230 108199418 12598554
1.83696e-07	5	6	36.8561	Photosystem I reaction center	GO:0009538	108211233 108210994 108219969 108224294 108200480
9.65788e-07	8	29	12.2006	Cytosolic ribosome	GO:0022626	108227747 108206079 108206525 108205886 108219736 108224426 108224710 108192498
6.64809e-06	6	17	15.6096	Cytosolic large ribosomal subunit	GO:0022625	108227747 108206079 108206525 108219736 108224426 108224710
1.3625e-05	30	514	2.58136	Mitochondrion	GO:0005739	108205469 108227347 108222940 108202978 108205267 108206455 108205606 108206270 108212998 108210596 108219433 108215590 108219608 108218981 108217567 108220850 108222032 108223692 108227769 108200009 108199741 108202728 108192481 12598534 12598538 12598580 12598541 12598615 12598554 12598555
0.000111118	17	231	3.25482	Chromosome	GO:0005694	108202837 108209393 108205190 108198641 108208658 108205820 108210225 108206764 108211386 108216471 108217688 108222012 108220750 108223883 108222362 108224825 108226451
0.000353775	22	384	2.53385	Catalytic complex	GO:1902494	108204268 108204225 108205267 108204702 108206455 108209978 108209892 108209541 108206270 108210722 108214298 108216708 108216840 108223489 108227937 108224633 108227226 108193858 108196650 108200009 108199946 108200075
0.000568662	21	370	2.5102	Cytosol	GO:0005829	108227532 108204486 108227747 108204225 108206079 108198641 108206525 108205886 108209557 108211417 108219137 108219736 108224426 108224710 108227937 108192498 108193148 108199946 108202943 108201870 108196082
0.000753177	6	37	7.17199	Extrinsic component of membrane	GO:0019898	108210722 108216840 108227226 108193419 108193858 108200075
0.00337226	4	19	9.311	Plastoglobule	GO:0010287	108205201 108211674 108227339 108203135
0.00458051	9	114	3.49163	Cell-cell junction	GO:0005911	108204225 108198641 108209557 108207941 108222736 108224084 108224375 108224561 108200785
0.00458051	9	114	3.49163	Plasmodesma	GO:0009506	108204225 108198641 108209557 108207941 108222736 108224084 108224375 108224561 108200785
0.00458051	9	114	3.49163	Cell junction	GO:0030054	108204225 108198641 108209557 108207941 108222736 108224084 108224375 108224561 108200785
0.00458051	9	114	3.49163	Symplast	GO:0055044	108204225 108198641 108209557 108207941 108222736 108224084 108224375 108224561 108200785
0.00458051	9	114	3.49163	Anchoring junction	GO:0070161	108204225 108198641 108209557 108207941 108222736 108224084 108224375 108224561 108200785
0.0115382	2	4	22.1136	Glycine cleavage complex	GO:0005960	108206455 108206270
0.0152339	11	189	2.57407	Cytoskeleton	GO:0005856	108204327 108204528 108209445 108214639 108216165 108223816 108193414 108196584 108194059 108199969 108202619
0.0210604	4	32	5.52841	Plant-type cell wall	GO:0009505	108209978 108222736 108224084 108224375
0.0226548	3	17	7.80481	Cytochrome complex	GO:0070069	108201004 108210777 12598555
0.0227756	8	121	2.92412	Microtubule cytoskeleton	GO:0015630	108204528 108209445 108214639 108223816 108193414 108196584 108194059 108199969
0.0236662	2	6	14.7424	Cytochrome b6f complex	GO:0009512	108201004 108210777
0.0236662	2	6	14.7424	NAD(P)H dehydrogenase complex (plastoquinone)	GO:0010598	108209018 108220784
0.0236662	3	18	7.37121	Eukaryotic 43S preinitiation complex	GO:0016282	108210115 108214259 108196105
0.0236662	3	18	7.37121	Thylakoid lumen	GO:0031977	108204873 108219769 108227413
0.0236662	3	18	7.37121	Eukaryotic 48S preinitiation complex	GO:0033290	108210115 108214259 108196105
0.0236662	3	18	7.37121	Translation preinitiation complex	GO:0070993	108210115 108214259 108196105
0.0300149	10	184	2.40366	Organelle inner membrane	GO:0019866	108227347 108205267 108214477 108210596 108219433 108218981 108219296 108200009 108192481 12598555
0.0309916	11	214	2.27336	Vacuole	GO:0005773	108198641 108209978 108205695 108214054 108214037 108210842 108217573 108222736 108223692 108224375 108224561
0.0309916	8	131	2.7009	Supramolecular complex	GO:0099080	108204528 108209445 108214639 108218447 108223816 108193414 108196584 108194059
0.0333011	7	107	2.89337	Microtubule	GO:0005874	108204528 108209445 108214639 108223816 108193414 108196584 108194059
0.0339075	3	21	6.31818	Eukaryotic translation initiation factor 3 complex	GO:0005852	108210115 108214259 108196105
0.0345045	7	109	2.84028	Supramolecular polymer	GO:0099081	108204528 108209445 108214639 108223816 108193414 108196584 108194059
0.0345045	7	109	2.84028	Supramolecular fiber	GO:0099512	108204528 108209445 108214639 108223816 108193414 108196584 108194059
0.0345045	7	109	2.84028	Polymeric cytoskeletal fiber	GO:0099513	108204528 108209445 108214639 108223816 108193414 108196584 108194059
0.038211	14	316	1.95944	Cell wall	GO:0005618	108204701 108209978 108210086 108215374 108210842 108222736 108224084 108222794 108227173 108224375 108227769 108227732 108194059 108197537
0.045629	3	24	5.52841	Proton-transporting V-type ATPase complex	GO:0033176	108205695 108214037 108210664

## Sheet: GC-3 CC down-reg
Supplementary File 5 (F): Enrichment of GO terms of cellular components for down-regulated DEGs of GC-3.
Enrichment FDR	nGenes	Pathway Genes	Fold Enrichment	Pathway	GO ID	Genes
5.3741e-07	5	12	62.811	Lipid droplet	GO:0005811	108206739 108199654 108217870 108227013 108226649
5.3741e-07	5	11	68.5211	Monolayer-surrounded lipid storage body	GO:0012511	108206739 108199654 108217870 108227013 108226649
0.000147081	20	939	3.21079	Non-membrane-bounded organelle	GO:0043228	108206739 108204528 108205517 108203481 108199654 108206623 108198641 108208658 108215033 108218447 108215600 108216165 108216598 108217870 108220396 108226797 108227013 108226649 108193383 12598541
0.000147081	20	939	3.21079	Intracellular non-membrane-bounded organelle	GO:0043232	108206739 108204528 108205517 108203481 108199654 108206623 108198641 108208658 108215033 108218447 108215600 108216165 108216598 108217870 108220396 108226797 108227013 108226649 108193383 12598541

## Sheet: GC-4 CC down-reg
Supplementary File 5 (G): Enrichment of GO terms of cellular components for down-regulated DEGs of GC-4.
Enrichment FDR	nGenes	Pathway Genes	Fold Enrichment	Pathway	GO ID	Genes
6.10254e-31	43	381	11.8815	Ribosome	GO:0005840	108200766 108200924 108205517 108206079 108209870 108206525 108209365 108206551 108205818 108206231 108215078 108214719 108210893 108213072 108215290 108219479 108219170 108215600 108216421 108216598 108215549 108223629 108219736 108220401 108219787 108226797 108224533 108211278 108224556 108192498 108194160 108196357 108193500 108196756 108193230 108195195 108193558 108193285 108199418 108200002…
1.01458e-26	56	939	6.27841	Non-membrane-bounded organelle	GO:0043228	108206739 108204528 108204406 108202837 108200766 108200924 108205517 108206079 108209870 108206525 108209445 108209365 108206551 108205818 108206231 108215078 108214719 108210893 108214639 108210524 108213072 108215290 108219479 108219170 108215600 108216421 108216165 108216598 108216539 108215549 108223629 108219736 108220401 108219787 108226797 108227013 108224533 108226649 108227517 108225176…
1.01458e-26	56	939	6.27841	Intracellular non-membrane-bounded organelle	GO:0043232	108206739 108204528 108204406 108202837 108200766 108200924 108205517 108206079 108209870 108206525 108209445 108209365 108206551 108205818 108206231 108215078 108214719 108210893 108214639 108210524 108213072 108215290 108219479 108219170 108215600 108216421 108216165 108216598 108216539 108215549 108223629 108219736 108220401 108219787 108226797 108227013 108224533 108226649 108227517 108225176…
1.29908e-12	20	219	9.61419	Ribonucleoprotein complex	GO:1990904	108204389 108206079 108206525 108205818 108215078 108214719 108211417 108210524 108216598 108219736 108219787 108227770 108192498 108196357 108193500 108196105 108193230 108193558 108199316 108199418
2.05422e-12	14	85	17.3395	Ribosomal subunit	GO:0044391	108206079 108206525 108205818 108215078 108214719 108216598 108219736 108219787 108192498 108196357 108193500 108193230 108193558 108199418
1.25876e-09	9	37	25.6075	Small ribosomal subunit	GO:0015935	108205818 108215078 108214719 108216598 108219787 108192498 108193500 108193230 108199418
1.36925e-08	40	1407	2.9929	Protein-containing complex	GO:0032991	108202895 108202837 108204389 108209242 108206079 108206525 108209978 108210208 108205818 108215078 108214719 108211417 108214617 108210722 108210524 108218529 108216598 108216497 108219736 108219787 108227937 108227770 108224860 108225176 108192498 108227226 108193242 108196357 108193500 108196105 108193230 108193558 108199316 108199418 108197448 108200075 108196996 108202621 12598555 12598631
4.87881e-08	11	99	11.6973	Photosystem	GO:0009521	108202895 108209242 108214617 108210722 108216497 108224860 108227226 108197448 108200075 108196996 108202621
1.09432e-06	9	80	11.8435	Photosystem II	GO:0009523	108214617 108210722 108216497 108224860 108227226 108197448 108200075 108196996 108202621
2.97253e-06	7	45	16.3762	Photosystem I	GO:0009522	108202895 108209242 108216497 108224860 108197448 108196996 108202621
3.40427e-06	16	348	4.84025	Membrane protein complex	GO:0098796	108202895 108209242 108209978 108214617 108210722 108218529 108216497 108224860 108227226 108193242 108197448 108200075 108196996 108202621 12598555 12598631
1.09944e-05	26	923	2.9655	Chloroplast	GO:0009507	108205104 108202895 108204355 108200315 108209242 108208286 108210208 108206006 108207941 108214821 108214617 108210722 108214743 108215080 108216497 108219980 108224860 108227226 108196357 108194039 108197402 108197448 108199554 108196996 108202621 108203135
2.63403e-05	4	11	38.282	Monolayer-surrounded lipid storage body	GO:0012511	108206739 108216539 108227013 108226649
2.97104e-05	26	983	2.7845	Plastid	GO:0009536	108205104 108202895 108204355 108200315 108209242 108208286 108210208 108206006 108207941 108214821 108214617 108210722 108214743 108215080 108216497 108219980 108224860 108227226 108196357 108194039 108197402 108197448 108199554 108196996 108202621 108203135
2.99745e-05	20	635	3.31576	Organelle envelope	GO:0031967	108192490 108202895 108209708 108204723 108209242 108214821 108214617 108210722 108214743 108211280 108216497 108224860 108227226 108196357 108197448 108196996 108202621 108192481 12598555 12598631
2.99745e-05	20	635	3.31576	Envelope	GO:0031975	108192490 108202895 108209708 108204723 108209242 108214821 108214617 108210722 108214743 108211280 108216497 108224860 108227226 108196357 108197448 108196996 108202621 108192481 12598555 12598631
2.99877e-05	4	12	35.0918	Lipid droplet	GO:0005811	108206739 108216539 108227013 108226649
5.61042e-05	5	29	18.1509	Cytosolic ribosome	GO:0022626	108206079 108206525 108219736 108219787 108192498
8.55038e-05	13	316	4.33095	Thylakoid	GO:0009579	108202895 108200315 108209242 108206103 108214617 108210722 108216497 108224860 108227226 108197448 108200075 108196996 108202621
8.55038e-05	11	227	5.10145	Thylakoid membrane	GO:0042651	108202895 108209242 108214617 108210722 108216497 108224860 108227226 108197448 108200075 108196996 108202621
8.78697e-05	11	229	5.0569	Chloroplast thylakoid	GO:0009534	108202895 108200315 108209242 108214617 108210722 108216497 108224860 108227226 108197448 108196996 108202621
8.78697e-05	11	230	5.03491	Plastid thylakoid	GO:0031976	108202895 108200315 108209242 108214617 108210722 108216497 108224860 108227226 108197448 108196996 108202621
0.000120025	11	239	4.84531	Photosynthetic membrane	GO:0034357	108202895 108209242 108214617 108210722 108216497 108224860 108227226 108197448 108200075 108196996 108202621
0.000141165	10	201	5.23758	Chloroplast thylakoid membrane	GO:0009535	108202895 108209242 108214617 108210722 108216497 108224860 108227226 108197448 108196996 108202621
0.000141397	10	202	5.21165	Plastid thylakoid membrane	GO:0055035	108202895 108209242 108214617 108210722 108216497 108224860 108227226 108197448 108196996 108202621
0.000384683	4	24	17.5459	Photosystem II oxygen evolving complex	GO:0009654	108214617 108210722 108227226 108200075
0.000465329	5	48	10.9662	Large ribosomal subunit	GO:0015934	108206079 108206525 108219736 108196357 108193558
0.000591265	13	396	3.45601	Plastid envelope	GO:0009526	108202895 108209242 108214821 108214617 108210722 108214743 108216497 108224860 108227226 108196357 108197448 108196996 108202621
0.00125929	5	60	8.77295	Oxidoreductase complex	GO:1990204	108214617 108210722 108227226 108200075 12598631
0.00180191	14	507	2.90701	Organelle subcompartment	GO:0031984	108202895 108200315 108209242 108209978 108214617 108210722 108218529 108216497 108224860 108227226 108197448 108196996 108202621 108200270
0.00207842	10	288	3.6554	Plastid membrane	GO:0042170	108202895 108209242 108214617 108210722 108216497 108224860 108227226 108197448 108196996 108202621
0.0022384	3	17	18.578	Cytosolic large ribosomal subunit	GO:0022625	108206079 108206525 108219736
0.0036309	11	370	3.12981	Cytosol	GO:0005829	108200315 108206079 108206525 108210208 108211417 108214821 108218829 108219736 108219787 108227937 108192498
0.0036309	2	5	42.1102	Cytosolic small ribosomal subunit	GO:0022627	108219787 108192498
0.00716344	2	7	30.0787	Oligosaccharyltransferase complex	GO:0008250	108209978 108218529
0.00807758	4	57	7.38775	Respirasome	GO:0070469	108209708 108211280 12598555 12598631
0.0122182	6	151	4.18313	Mitochondrial inner membrane	GO:0005743	108192490 108209708 108211280 108192481 12598555 12598631
0.0127001	5	107	4.91941	Microtubule	GO:0005874	108204528 108204406 108209445 108214639 108227517
0.0127001	20	1076	1.95679	Organelle membrane	GO:0031090	108192490 108202895 108209708 108209242 108209978 108214617 108210722 108213554 108211280 108218529 108216497 108224860 108227226 108197448 108196996 108202621 108200270 108192481 12598555 12598631
0.0127633	5	109	4.82915	Supramolecular polymer	GO:0099081	108204528 108204406 108209445 108214639 108227517
0.0127633	5	109	4.82915	Supramolecular fiber	GO:0099512	108204528 108204406 108209445 108214639 108227517
0.0127633	5	109	4.82915	Polymeric cytoskeletal fiber	GO:0099513	108204528 108204406 108209445 108214639 108227517
0.0165463	3	37	8.53584	Extrinsic component of membrane	GO:0019898	108210722 108227226 108200075
0.0189171	5	121	4.35022	Microtubule cytoskeleton	GO:0015630	108204528 108204406 108209445 108214639 108227517
0.0253271	6	184	3.43289	Organelle inner membrane	GO:0019866	108192490 108209708 108211280 108192481 12598555 12598631
0.0253271	5	131	4.01815	Supramolecular complex	GO:0099080	108204528 108204406 108209445 108214639 108227517
0.0280663	6	189	3.34208	Cytoskeleton	GO:0005856	108204528 108204406 108209445 108214639 108216165 108227517
0.0309831	6	194	3.25594	Mitochondrial membrane	GO:0031966	108192490 108209708 108211280 108192481 12598555 12598631
0.0311247	2	17	12.3853	Cytochrome complex	GO:0070069	12598555 12598631
0.031999	9	384	2.46739	Catalytic complex	GO:1902494	108209978 108210208 108214617 108210722 108218529 108227937 108227226 108200075 12598631
0.0358237	6	203	3.11159	Mitochondrial envelope	GO:0005740	108192490 108209708 108211280 108192481 12598555 12598631

## Sheet: GC-5 CC down-reg
Supplementary File 5 (H): Enrichment of GO terms of cellular components for down-regulated DEGs of GC-5.
Enrichment FDR	nGenes	Pathway Genes	Fold Enrichment	Pathway	GO ID	Genes
2.61505e-27	51	939	7.29682	Non-membrane-bounded organelle	GO:0043228	108204528 108202837 108209393 108200924 108205517 108205964 108206521 108205190 108204547 108209870 108198641 108208658 108209365 108210225 108206764 108208848 108206231 108197064 108210625 108214719 108210638 108211386 108218945 108215290 108216542 108215880 108215600 108216421 108216471 108216598 108217688 108223629 108222012 108220401 108220750 108223883 108220503 108224533 108224809 108225014…
2.61505e-27	51	939	7.29682	Intracellular non-membrane-bounded organelle	GO:0043232	108204528 108202837 108209393 108200924 108205517 108205964 108206521 108205190 108204547 108209870 108198641 108208658 108209365 108210225 108206764 108208848 108206231 108197064 108210625 108214719 108210638 108211386 108218945 108215290 108216542 108215880 108215600 108216421 108216471 108216598 108217688 108223629 108222012 108220401 108220750 108223883 108220503 108224533 108224809 108225014…
9.08917e-25	34	381	11.989	Ribosome	GO:0005840	108200924 108205517 108205964 108206521 108204547 108209870 108209365 108206231 108197064 108210625 108214719 108210638 108215290 108216542 108215880 108215600 108216421 108216598 108223629 108220401 108220503 108224533 108224809 108225014 108227927 108192498 108196357 108193500 108193608 108196756 108197444 108193383 108199932 12598541
7.5501e-16	46	1407	4.39231	Protein-containing complex	GO:0032991	108202895 108203547 108205326 108204815 108202837 108209393 108205190 108209018 108204702 108198641 108208658 108210225 108206764 108210115 108206270 108214719 108210722 108210638 108211386 108216471 108216598 108217688 108223489 108222012 108220750 108223883 108219925 108225014 108227927 108224860 108192808 108225176 108192498 108227226 108196357 108194506 108193500 108196872 108195454 108196117…
7.16045e-13	14	99	18.9986	Nucleosome	GO:0000786	108202837 108209393 108205190 108198641 108208658 108210225 108206764 108211386 108216471 108217688 108222012 108220750 108223883 108225176
7.8466e-13	14	102	18.4398	Protein-DNA complex	GO:0032993	108202837 108209393 108205190 108198641 108208658 108210225 108206764 108211386 108216471 108217688 108222012 108220750 108223883 108225176
7.8466e-13	14	102	18.4398	DNA packaging complex	GO:0044815	108202837 108209393 108205190 108198641 108208658 108210225 108206764 108211386 108216471 108217688 108222012 108220750 108223883 108225176
9.7079e-12	14	123	15.2916	Chromatin	GO:0000785	108202837 108209393 108205190 108198641 108208658 108210225 108206764 108211386 108216471 108217688 108222012 108220750 108223883 108225176
2.99345e-11	17	229	9.97338	Chloroplast thylakoid	GO:0009534	108202895 108203547 108209018 108210722 108217567 108223489 108219921 108219925 108224860 108192808 108227226 108196117 108197341 108197448 108199703 108196996 108202621
2.99345e-11	17	230	9.93002	Plastid thylakoid	GO:0031976	108202895 108203547 108209018 108210722 108217567 108223489 108219921 108219925 108224860 108192808 108227226 108196117 108197341 108197448 108199703 108196996 108202621
3.95082e-11	16	201	10.6943	Chloroplast thylakoid membrane	GO:0009535	108202895 108203547 108209018 108210722 108217567 108223489 108219921 108219925 108224860 108227226 108196117 108197341 108197448 108199703 108196996 108202621
3.95082e-11	16	202	10.6414	Plastid thylakoid membrane	GO:0055035	108202895 108203547 108209018 108210722 108217567 108223489 108219921 108219925 108224860 108227226 108196117 108197341 108197448 108199703 108196996 108202621
4.33317e-11	19	316	8.07784	Thylakoid	GO:0009579	108202895 108203547 108209018 108198641 108206103 108210722 108217567 108223489 108219921 108219925 108224860 108192808 108227226 108196117 108197341 108197448 108199703 108196996 108202621
1.23478e-10	12	99	16.2845	Photosystem	GO:0009521	108202895 108203547 108210722 108223489 108219925 108224860 108227226 108196117 108197341 108197448 108196996 108202621
1.85836e-10	16	227	9.46941	Thylakoid membrane	GO:0042651	108202895 108203547 108209018 108210722 108217567 108223489 108219921 108219925 108224860 108227226 108196117 108197341 108197448 108199703 108196996 108202621
1.9421e-10	11	80	18.4728	Photosystem II	GO:0009523	108203547 108210722 108223489 108219925 108224860 108227226 108196117 108197341 108197448 108196996 108202621
3.55107e-10	9	45	26.8695	Photosystem I	GO:0009522	108202895 108203547 108219925 108224860 108196117 108197341 108197448 108196996 108202621
3.55107e-10	16	239	8.99396	Photosynthetic membrane	GO:0034357	108202895 108203547 108209018 108210722 108217567 108223489 108219921 108219925 108224860 108227226 108196117 108197341 108197448 108199703 108196996 108202621
5.30044e-10	30	983	4.10012	Plastid	GO:0009536	108202895 108203547 108209018 108205260 108206051 108209286 108198641 108209326 108206006 108210722 108210565 108219384 108217567 108221937 108223489 108219921 108219925 108227769 108228055 108224860 108192808 108227226 108196357 108194039 108196117 108197341 108197448 108199703 108196996 108202621
5.30044e-10	17	288	7.93022	Plastid membrane	GO:0042170	108202895 108203547 108209018 108209286 108210722 108217567 108223489 108219921 108219925 108224860 108227226 108196117 108197341 108197448 108199703 108196996 108202621
5.45359e-10	29	923	4.2211	Chloroplast	GO:0009507	108202895 108203547 108209018 108205260 108206051 108198641 108209326 108206006 108210722 108210565 108219384 108217567 108221937 108223489 108219921 108219925 108227769 108228055 108224860 108192808 108227226 108196357 108194039 108196117 108197341 108197448 108199703 108196996 108202621
1.23539e-09	19	396	6.44596	Plastid envelope	GO:0009526	108202895 108203547 108209018 108209286 108210722 108217567 108223489 108219921 108219925 108224860 108192808 108227226 108196357 108196117 108197341 108197448 108199703 108196996 108202621
8.4347e-09	17	348	6.56294	Membrane protein complex	GO:0098796	108202895 108203547 108204815 108210722 108223489 108219925 108224860 108227226 108194506 108196872 108196117 108197341 108197448 108196996 108202621 12598589 12598555
1.56081e-08	14	231	8.14226	Chromosome	GO:0005694	108202837 108209393 108205190 108198641 108208658 108210225 108206764 108211386 108216471 108217688 108222012 108220750 108223883 108225176
1.68805e-08	22	635	4.65455	Organelle envelope	GO:0031967	108202895 108203547 108209018 108209286 108210722 108217567 108223489 108219921 108219925 108224860 108192808 108227226 108196357 108196117 108197077 108197341 108197448 108199703 108196996 108202621 12598589 12598555
1.68805e-08	22	635	4.65455	Envelope	GO:0031975	108202895 108203547 108209018 108209286 108210722 108217567 108223489 108219921 108219925 108224860 108192808 108227226 108196357 108196117 108197077 108197341 108197448 108199703 108196996 108202621 12598589 12598555
5.85592e-08	19	507	5.03471	Organelle subcompartment	GO:0031984	108202895 108203547 108209018 108210722 108218751 108217567 108223489 108219921 108219925 108224860 108192808 108227226 108194506 108196117 108197341 108197448 108199703 108196996 108202621
8.39355e-07	26	1076	3.24631	Organelle membrane	GO:0031090	108205238 108202895 108203547 108204815 108209018 108209286 108198641 108210722 108218751 108217567 108223489 108219921 108219925 108224860 108227226 108194506 108196872 108196117 108197077 108197341 108197448 108199703 108196996 108202621 12598589 12598555
1.28213e-06	8	85	12.6444	Ribosomal subunit	GO:0044391	108214719 108210638 108216598 108225014 108227927 108192498 108196357 108193500
3.18176e-05	10	219	6.13458	Ribonucleoprotein complex	GO:1990904	108210115 108214719 108210638 108216598 108225014 108227927 108192498 108196357 108193500 108195454
0.000793954	4	37	14.524	Small ribosomal subunit	GO:0015935	108214719 108216598 108192498 108193500
0.00212545	4	48	11.1956	Large ribosomal subunit	GO:0015934	108210638 108225014 108227927 108196357
0.00335981	3	24	16.7934	Photosystem II oxygen evolving complex	GO:0009654	108210722 108223489 108227226
0.00467581	4	60	8.95649	Oxidoreductase complex	GO:1990204	108206270 108210722 108223489 108227226
