# Supplementary material for: Resistant cumin cultivar, GC-4 counters Fusarium oxysporum f. sp. cumini infection through up-regulation of steroid biosynthesis, limonene and pinene degradation and butanoate metabolism pathways
Source: Front Plant Sci. 2023 Oct 17;14:1204828. doi: 10.3389/fpls.2023.1204828 (PMC10616826; doi:10.3389/fpls.2023.1204828)
Supplement: Supplementary file 10 [file DataSheet_5.xlsx]

## Sheet: GC-2 up KEGG
Supplementary File 6 (A): Enrichment of KEGG pathway for up-regulated DEGs of GC-2.
Pathway	Enrichment FDR	nGenes	Pathway Genes	Fold Enrichment	Pathway	Pathway ID	Genes
Metabolic pathways	1.58179e-23	66	1194	4.61005	Metabolic pathways	dcr01100	108192295 108196597 108206205 108202677 108204834 108204479 108202936 108215276 108210075 108205695 108209456 108205689 108210220 108205722 108215344 108211032 108214439 108215400 108214298 108211357 108215049 108211888 108214742 108214174 108213210 108219129 108218427 108219058 108216248 108216320 108216501 108216497 108219613 108219345 108216171 108223264 108222973 108219732 108223209 108223735…
Biosynthesis of secondary metabolites	7.46499e-07	27	637	3.53501	Biosynthesis of secondary metabolites	dcr01110	108204834 108209456 108205689 108206688 108214439 108215049 108214174 108219129 108219058 108219345 108216171 108223209 108223735 108227431 108192785 108228166 108192787 108227339 108196449 108196302 108196842 108196831 108193760 108196463 108199767 108202159 108202604
Cysteine and methionine metabolism	1.98559e-05	8	62	10.7613	Cysteine and methionine metabolism	dcr00270	108204834 108210075 108223209 108196842 108193760 108196463 108196026 108202159
Biosynthesis of amino acids	0.00010737	9	106	7.08113	Biosynthesis of amino acids	dcr01230	108204834 108209456 108219129 108219058 108228166 108192787 108196842 108193760 108202159
Carbon metabolism	0.000108127	10	138	6.04348	Carbon metabolism	dcr01200	108214439 108215049 108219129 108219058 108219345 108223042 108227406 108192787 108196463 108199767
Galactose metabolism	0.000167822	5	26	16.0385	Galactose metabolism	dcr00052	108210220 108211357 108211888 108218427 108200895
Biosynthesis of cofactors	0.000205681	9	123	6.10244	Biosynthesis of cofactors	dcr01240	108192295 108204834 108202936 108210075 108227785 108196302 108196842 108193760 108202159
Oxidative phosphorylation	0.0003847	7	77	7.58182	Oxidative phosphorylation	dcr00190	108196597 108205695 108215344 108219732 108227379 108227839 12598555
Carbon fixation in photosynthetic organisms	0.000665306	5	37	11.2703	Carbon fixation in photosynthetic organisms	dcr00710	108219129 108219058 108223042 108227406 108196463
MAPK signaling pathway	0.000675026	7	87	6.71034	MAPK signaling pathway	dcr04016	108208168 108214439 108215250 108216320 108224058 108226456 108200052
Sphingolipid metabolism	0.00317243	3	13	19.2462	Sphingolipid metabolism	dcr00600	108214701 108211888 108196408
Biosynthesis of unsaturated fatty acids	0.00639012	4	37	9.01622	Biosynthesis of unsaturated fatty acids	dcr01040	108202677 108215049 108219345 108216171
Ribosome	0.00838406	8	177	3.76949	Ribosome	dcr03010	108200924 108205818 108219787 108227927 108192498 108193230 108195195 108193285
Beta-Alanine metabolism	0.0102417	3	21	11.9143	Beta-Alanine metabolism	dcr00410	108215049 108214742 108219345
Plant hormone signal transduction	0.0102417	7	146	3.99863	Plant hormone signal transduction	dcr04075	108209571 108208168 108215250 108223845 108226456 108200052 108197070
Peroxisome	0.011782	4	47	7.09787	Peroxisome	dcr04146	108211032 108214439 108215049 108219345
Arginine and proline metabolism	0.0131746	3	24	10.425	Arginine and proline metabolism	dcr00330	108205689 108214742 108196026
Plant-pathogen interaction	0.0149855	6	121	4.13554	Plant-pathogen interaction	dcr04626	108215087 108214959 108220706 108226679 108226456 108196232
Fatty acid metabolism	0.0153984	4	53	6.29434	Fatty acid metabolism	dcr01212	108202677 108202936 108215049 108219345
Cutin, suberine and wax biosynthesis	0.0155812	3	27	9.26667	Cutin, suberine and wax biosynthesis	dcr00073	108215276 108223615 108223204
Spliceosome	0.0155812	5	88	4.73864	Spliceosome	dcr03040	108209957 108227700 108195843 108195867 108199316
MRNA surveillance pathway	0.0172809	4	57	5.85263	MRNA surveillance pathway	dcr03015	108211571 108216398 108223721 108202552
Glycolysis / Gluconeogenesis	0.0222796	4	62	5.38065	Glycolysis / Gluconeogenesis	dcr00010	108219129 108219058 108192787 108199767
Porphyrin and chlorophyll metabolism	0.0232339	3	33	7.58182	Porphyrin and chlorophyll metabolism	dcr00860	108206688 108214174 108196302
Ribosome biogenesis in eukaryotes	0.0341929	3	39	6.41538	Ribosome biogenesis in eukaryotes	dcr03008	108218945 108196777 108200384
Protein processing in endoplasmic reticulum	0.0341929	5	112	3.72321	Protein processing in endoplasmic reticulum	dcr04141	108214402 108215155 108219743 108227584 108224602
Glycerolipid metabolism	0.0438933	3	44	5.68636	Glycerolipid metabolism	dcr00561	108211888 108216248 108216501
Glyoxylate and dicarboxylate metabolism	0.0438933	3	44	5.68636	Glyoxylate and dicarboxylate metabolism	dcr00630	108205722 108214439 108196463

## Sheet: GC-3 up KEGG
Supplementary File 6 (B): Enrichment of KEGG pathway for up-regulated DEGs of GC-3.
Pathway	Enrichment FDR	nGenes	Pathway Genes	Fold Enrichment	Pathway	Pathway ID	Genes
Metabolic pathways	4.37456e-56	130	1194	5.44541	Metabolic pathways	dcr01100	108192373 108204268 108204916 108204470 108205323 108204961 108196494 108202677 108204355 108205046 108204834 108204637 108205052 108205030 108202978 108203465 108204559 108218758 108194611 108193011 108192976 108203690 108203397 108209242 108210226 108205689 108206652 108210282 108209981 108214328 108215344 108210412 108214238 108213096 108210663 108210405 108215298 108215063 108210664 108211888…
Biosynthesis of secondary metabolites	5.33866e-40	82	637	6.43823	Biosynthesis of secondary metabolites	dcr01110	108204470 108205323 108204961 108196494 108205046 108204834 108204637 108205030 108202978 108194611 108193011 108192976 108203690 108203397 108210226 108205689 108206688 108210282 108214238 108213096 108210663 108210405 108210922 108214174 108215465 108210565 108219028 108219129 108219100 108219019 108216255 108217754 108219027 108219227 108216171 108220957 108223184 108224044 108223317 108223209…
Carbon metabolism	1.67691e-15	25	138	9.06051	Carbon metabolism	dcr01200	108205046 108205052 108202978 108203690 108203397 108210226 108210663 108219129 108219447 108219100 108219027 108219227 108220957 108223042 108228016 108192787 108227225 108193197 108196227 108199809 108202449 108203074 108203025 108202452 108203065
Biosynthesis of amino acids	7.5482e-13	20	106	9.43661	Biosynthesis of amino acids	dcr01230	108204834 108205030 108203690 108203397 108210226 108210282 108210565 108219129 108219100 108216208 108219027 108228016 108192787 108227225 108196842 108193760 108196318 108199577 108202159 108203065
Protein processing in endoplasmic reticulum	1.97412e-11	19	112	8.48452	Protein processing in endoplasmic reticulum	dcr04141	108205111 108209334 108206652 108211448 108214875 108213221 108214402 108213227 108218724 108218524 108227584 108224561 108192992 108224602 108227534 108193601 108196635 108197184 108200062
Biosynthesis of cofactors	8.48914e-10	18	123	7.31912	Biosynthesis of cofactors	dcr01240	108204916 108205046 108204834 108203690 108215063 108219028 108219027 108228023 108228040 108227785 108194334 108196842 108193760 108199577 108199809 108200025 108202449 108202159
Ribosome	1.07038e-09	21	177	5.93387	Ribosome	dcr03010	108192680 108205517 108205964 108206780 108205926 108206079 108206301 108205818 108197064 108214719 108215962 108216421 108216598 108220380 108223629 108223254 108224985 108199418 108199932 12598541 12598554
Cysteine and methionine metabolism	3.03142e-09	13	62	10.4868	Cysteine and methionine metabolism	dcr00270	108204834 108205030 108215298 108224044 108223209 108196255 108196842 108193760 108196318 108196026 108199577 108202159 108203065
Photosynthesis	1.66736e-08	10	36	13.8928	Photosynthesis	dcr00195	108204268 108218758 108209242 108214328 108211013 108211233 108215536 108216708 108222802 108227226
Glycolysis / Gluconeogenesis	3.16807e-08	12	62	9.68013	Glycolysis / Gluconeogenesis	dcr00010	108205046 108203397 108210663 108219129 108219027 108192787 108227225 108196227 108199809 108199816 108202449 108202452
Phenylpropanoid biosynthesis	5.13204e-08	13	79	8.23015	Phenylpropanoid biosynthesis	dcr00940	108204470 108196494 108194611 108210405 108215465 108216255 108217754 108223317 108227431 108227736 108227433 108227923 108225755
Glyoxylate and dicarboxylate metabolism	1.05706e-07	10	44	11.3668	Glyoxylate and dicarboxylate metabolism	dcr00630	108205046 108202978 108203690 108210226 108216208 108220957 108199809 108202449 108203074 108202452
Oxidative phosphorylation	2.50234e-06	11	77	7.14486	Oxidative phosphorylation	dcr00190	108215344 108210664 108215536 108215763 108224078 108193242 108197077 12598580 12598542 12598614 12598555
Glycine, serine and threonine metabolism	2.50234e-06	8	35	11.4318	Glycine, serine and threonine metabolism	dcr00260	108205046 108202978 108203690 108210226 108227225 108199809 108202449 108203074
Pyruvate metabolism	2.50234e-06	9	47	9.57715	Pyruvate metabolism	dcr00620	108205046 108219027 108220957 108223042 108196227 108199809 108199816 108202449 108202452
Carbon fixation in photosynthetic organisms	3.50257e-06	8	37	10.8138	Carbon fixation in photosynthetic organisms	dcr00710	108205052 108210226 108210663 108219129 108219447 108223042 108196227 108203025
Citrate cycle (TCA cycle)	7.52151e-05	6	27	11.1142	Citrate cycle (TCA cycle)	dcr00020	108205046 108219100 108196227 108199809 108199733 108202449
Phenylalanine metabolism	0.000269992	5	21	11.9081	Phenylalanine metabolism	dcr00360	108205030 108217754 108224044 108223317 108227736
2-Oxocarboxylic acid metabolism	0.000409193	5	23	10.8726	2-Oxocarboxylic acid metabolism	dcr01210	108205030 108210226 108210282 108219100 108193760
Ubiquitin mediated proteolysis	0.000424831	7	53	6.60563	Ubiquitin mediated proteolysis	dcr04120	108192291 108205111 108209108 108214402 108211273 108192992 108196635
Circadian rhythm	0.000565555	5	25	10.0028	Circadian rhythm	dcr04712	108192291 108202572 108222704 108218689 108218716
Galactose metabolism	0.000657436	5	26	9.61808	Galactose metabolism	dcr00052	108203397 108211888 108212852 108218427 108200220
Tropane, piperidine and pyridine alkaloid biosynthesis	0.000780517	4	15	13.3371	Tropane, piperidine and pyridine alkaloid biosynthesis	dcr00960	108205030 108210922 108224044 108199399
MAPK signaling pathway	0.00147282	8	87	4.59899	MAPK signaling pathway	dcr04016	108204284 108215250 108217951 108218772 108226456 108194334 108196057 108200052
Valine, leucine and isoleucine degradation	0.00153478	4	18	11.1142	Valine, leucine and isoleucine degradation	dcr00280	108205046 108193760 108199809 108202449
Porphyrin and chlorophyll metabolism	0.00178841	5	33	7.57788	Porphyrin and chlorophyll metabolism	dcr00860	108206688 108214174 108223184 108228023 108195887
Alanine, aspartate and glutamate metabolism	0.002619	4	21	9.52648	Alanine, aspartate and glutamate metabolism	dcr00250	108205030 108210226 108216208 108203074
Plant hormone signal transduction	0.002619	10	146	3.42562	Plant hormone signal transduction	dcr04075	108203837 108204284 108209461 108213481 108211077 108215250 108215130 108218925 108226456 108200052
Biosynthesis of unsaturated fatty acids	0.00275746	5	37	6.75865	Biosynthesis of unsaturated fatty acids	dcr01040	108202677 108204355 108218481 108216171 108198633
SNARE interactions in vesicular transport	0.00341906	4	23	8.69809	SNARE interactions in vesicular transport	dcr04130	108205837 108224125 108219957 108224838
Phagosome	0.00370696	5	40	6.25175	Phagosome	dcr04145	108205837 108215344 108210664 108224078 108227517
Arginine and proline metabolism	0.00378607	4	24	8.33567	Arginine and proline metabolism	dcr00330	108205030 108205689 108215298 108196026
Sphingolipid metabolism	0.00570471	3	13	11.5417	Sphingolipid metabolism	dcr00600	108214701 108211888 108200220
Spliceosome	0.00570471	7	88	3.97839	Spliceosome	dcr03040	108199450 108209293 108209334 108206812 108211728 108218709 108222784
Arginine biosynthesis	0.00657326	3	14	10.7173	Arginine biosynthesis	dcr00220	108205030 108210226 108216208
Sulfur metabolism	0.00657326	3	14	10.7173	Sulfur metabolism	dcr00920	108196318 108199774 108203065
Peroxisome	0.00657326	5	47	5.32064	Peroxisome	dcr04146	108209981 108219100 108196076 108203074 108200536
Alpha-Linolenic acid metabolism	0.00658548	4	29	6.89849	Alpha-Linolenic acid metabolism	dcr00592	108225086 108193732 108196505 108199816
Proteasome	0.00728808	4	30	6.66854	Proteasome	dcr03050	108215032 108209892 108199402 108197232
Lysine degradation	0.00908025	3	16	9.37763	Lysine degradation	dcr00310	108205046 108199809 108202449
Fatty acid metabolism	0.00988481	5	53	4.7183	Fatty acid metabolism	dcr01212	108202677 108204355 108209981 108218481 108198633
Phenylalanine, tyrosine and tryptophan biosynthesis	0.0122328	3	18	8.33567	Phenylalanine, tyrosine and tryptophan biosynthesis	dcr00400	108205030 108210565 108224044
Glutathione metabolism	0.0127716	5	57	4.38719	Glutathione metabolism	dcr00480	108203465 108210412 108215298 108219100 108219227
Glycosphingolipid biosynthesis	0.0127716	2	6	16.6713	Glycosphingolipid biosynthesis	dcr00603	108211888 108200220
Ascorbate and aldarate metabolism	0.0136373	4	37	5.40692	Ascorbate and aldarate metabolism	dcr00053	108192373 108203465 108219028 108200025
Pentose phosphate pathway	0.0146787	4	38	5.26463	Pentose phosphate pathway	dcr00030	108203397 108210663 108219129 108219227
Tryptophan metabolism	0.0172391	4	40	5.0014	Tryptophan metabolism	dcr00380	108205046 108210405 108199809 108202449
Propanoate metabolism	0.0190405	3	22	6.82009	Propanoate metabolism	dcr00640	108205046 108199809 108202449
Plant-pathogen interaction	0.0222793	7	121	2.89337	Plant-pathogen interaction	dcr04626	108218772 108217643 108226456 108227534 108225089 108196232 108196057
Glycerolipid metabolism	0.0226139	4	44	4.54673	Glycerolipid metabolism	dcr00561	108211888 108225086 108227780 108200220
Tyrosine metabolism	0.0228685	3	24	6.25175	Tyrosine metabolism	dcr00350	108205030 108224044 108199816
Endocytosis	0.0279372	5	72	3.4732	Endocytosis	dcr04144	108202812 108205411 108224528 108209334 108200337
Cutin, suberine and wax biosynthesis	0.029323	3	27	5.55711	Cutin, suberine and wax biosynthesis	dcr00073	108223204 108202980 108202976
One carbon pool by folate	0.029323	2	10	10.0028	One carbon pool by folate	dcr00670	108204961 108203690
Folate biosynthesis	0.029323	2	10	10.0028	Folate biosynthesis	dcr00790	108204916 108228040
Nucleocytoplasmic transport	0.0333379	4	51	3.92267	Nucleocytoplasmic transport	dcr03013	108204446 108204723 108208916 108211150
Fructose and mannose metabolism	0.0410076	3	31	4.84007	Fructose and mannose metabolism	dcr00051	108203397 108210663 108219129

## Sheet: GC-4 up KEGG
Supplementary File 6 (C): Enrichment of KEGG pathway for up-regulated DEGs of GC-4.
Pathway	Enrichment FDR	nGenes	Pathway Genes	Fold Enrichment	Pathway	Pathway ID	Genes
Metabolic pathways	9.35e-81	174	1194	5.79827	Metabolic pathways	dcr01100	108204961 108196597 108206205 108206321 108202677 108204355 108205046 108204840 108205030 108202978 108204478 108204487 108204656 108204419 108204104 108193402 108203690 108203397 108205267 108205300 108210108 108205887 108205695 108206339 108206006 108206900 108205659 108209456 108205689 108210220 108209920 108209808 108206882 108214500 108210795 108215174 108214439 108214821 108214890 108214037…
Ribosome	2.22e-67	73	177	16.4098	Ribosome	dcr03010	108192680 108220824 108200924 108207062 108205517 108205964 108193712 108206780 108204547 108205926 108206079 108209823 108206480 108205763 108206551 108206231 108197064 108215078 108214719 108210937 108210638 108211045 108210893 108210487 108213179 108210718 108214459 108214652 108210448 108215290 108219479 108215805 108219170 108215600 108216421 108219073 108216598 108216164 108215549 108220373…
Biosynthesis of secondary metabolites	1.53e-59	112	637	6.99571	Biosynthesis of secondary metabolites	dcr01110	108204961 108206321 108215417 108205046 108204840 108205030 108202978 108204487 108204104 108203690 108203397 108205300 108196475 108205887 108206006 108206900 108205659 108209456 108205689 108206688 108209920 108209808 108206882 108214500 108210795 108215174 108214439 108214821 108214890 108215104 108214656 108214352 108210896 108215375 108215049 108213765 108210860 108213246 108214258 108214174…
Carbon metabolism	4.28e-36	45	138	12.9744	Carbon metabolism	dcr01200	108205046 108202978 108204104 108203690 108203397 108205887 108209920 108210795 108214439 108214821 108214890 108210896 108215049 108213765 108214258 108215707 108218502 108219283 108219227 108215831 108220957 108219659 108220531 108223604 108223832 108223341 108223687 108223042 108227965 108225144 108227937 108227406 108224240 108227681 108192997 108196308 108196227 108196557 108199767 108199365…
Fatty acid metabolism	7.3e-22	23	53	17.2665	Fatty acid metabolism	dcr01212	108202677 108204355 108204656 108205300 108206006 108209920 108215049 108211018 108210933 108211240 108218482 108218481 108219326 108218743 108218742 108220621 108223875 108223766 108220695 108197256 108197230 108198633 108200336
Biosynthesis of unsaturated fatty acids	6.36e-20	19	37	20.4317	Biosynthesis of unsaturated fatty acids	dcr01040	108202677 108204355 108204656 108205300 108209920 108215049 108211018 108210933 108218482 108218481 108219326 108218743 108218742 108223875 108223766 108220695 108197256 108197230 108198633
Citrate cycle (TCA cycle)	7.68e-15	14	27	20.6309	Citrate cycle (TCA cycle)	dcr00020	108205046 108205887 108210795 108213765 108219659 108223604 108223832 108223687 108224240 108196227 108199767 108199809 108199733 108201769
Glyoxylate and dicarboxylate metabolism	5.98e-14	16	44	14.4684	Glyoxylate and dicarboxylate metabolism	dcr00630	108205046 108202978 108204419 108204104 108203690 108214439 108218502 108216208 108219283 108220957 108219659 108220531 108223341 108223687 108196557 108199809
Oxidative phosphorylation	4.74e-13	19	77	9.81784	Oxidative phosphorylation	dcr00190	108196597 108205267 108205695 108206339 108210897 108214037 108210664 108213765 108218537 108223604 108224240 108192781 108192918 108193242 12598580 12598539 12598542 12598555 12598558
Biosynthesis of amino acids	2.12e-12	21	106	7.88255	Biosynthesis of amino acids	dcr01230	108206321 108205030 108204419 108203690 108203397 108205887 108209456 108209808 108214500 108210795 108214890 108210896 108214258 108216208 108223671 108227965 108227937 108228166 108195595 108196842 108202159
Proteasome	3.07e-11	12	30	15.9152	Proteasome	dcr03050	108204702 108210126 108209892 108209150 108210693 108220210 108223714 108199402 108197337 108199922 108199946 108200237
Biosynthesis of cofactors	3.68e-11	21	123	6.79309	Biosynthesis of cofactors	dcr01240	108205046 108204840 108203690 108206006 108215063 108224051 108220621 108223671 108228040 108227785 108196638 108196171 108193339 108195595 108196302 108196842 108199809 108200025 108202474 108202159 108192311
Peroxisome	4.42e-11	14	47	11.8518	Peroxisome	dcr04146	108204104 108205300 108205928 108209920 108214439 108215049 108211240 108218502 108220531 108223791 108224824 108196076 108196557 108200536
Glycolysis / Gluconeogenesis	1.99e-10	15	62	9.62615	Glycolysis / Gluconeogenesis	dcr00010	108205046 108203397 108214821 108214890 108210896 108214258 108219283 108225144 108227937 108196227 108199767 108199809 108199548 108203143 108192311
Alpha-Linolenic acid metabolism	8.33e-09	10	29	13.72	Alpha-Linolenic acid metabolism	dcr00592	108205300 108196475 108209920 108215174 108215049 108210860 108213246 108225086 108196505 108199874
Pyruvate metabolism	8.62e-09	12	47	10.1587	Pyruvate metabolism	dcr00620	108205046 108219283 108216001 108220957 108219659 108223687 108223042 108225144 108196227 108199767 108199809 108192311
Cysteine and methionine metabolism	2.3e-08	13	62	8.34267	Cysteine and methionine metabolism	dcr00270	108205030 108206882 108219765 108219659 108223671 108223209 108223687 108196255 108195595 108196842 108196026 108199571 108202159
Fatty acid degradation	1.91e-07	9	30	11.9364	Fatty acid degradation	dcr00071	108205300 108209920 108215049 108211240 108219920 108225144 108197081 108200336 108192311
Propanoate metabolism	1.91e-07	8	22	14.4684	Propanoate metabolism	dcr00640	108205046 108209920 108215049 108219283 108223832 108227681 108199809 108200336
Tryptophan metabolism	2.06e-07	10	40	9.94703	Tryptophan metabolism	dcr00380	108205046 108214439 108218502 108216169 108219765 108220531 108192997 108199809 108200336 108192311
Protein processing in endoplasmic reticulum	6.98e-07	15	112	5.32876	Protein processing in endoplasmic reticulum	dcr04141	108210519 108219006 108218724 108215994 108218524 108223255 108223037 108223692 108222768 108227584 108224740 108192992 108197408 108200062 108200375
Pentose phosphate pathway	1.49e-06	9	38	9.4235	Pentose phosphate pathway	dcr00030	108203397 108214821 108219227 108215831 108227965 108196308 108199365 108199758 108200564
MAPK signaling pathway	8.12e-06	12	87	5.48801	MAPK signaling pathway	dcr04016	108204341 108208168 108209477 108206882 108209755 108214439 108215250 108218502 108220531 108226456 108192997 108202474
Biosynthesis of nucleotide sugars	9.33e-06	9	47	7.619	Biosynthesis of nucleotide sugars	dcr01250	108210108 108210220 108214821 108214376 108213039 108196171 108200025 108199548 108203143
Carbon fixation in photosynthetic organisms	1.26e-05	8	37	8.60283	Carbon fixation in photosynthetic organisms	dcr00710	108214890 108214258 108219659 108223687 108223042 108227965 108227406 108196227
Phenylpropanoid biosynthesis	1.75e-05	11	79	5.54012	Phenylpropanoid biosynthesis	dcr00940	108215375 108218635 108215940 108217754 108223317 108227433 108225740 108195583 108193638 108196831 108198861
Phagosome	2.17e-05	8	40	7.95762	Phagosome	dcr04145	108205695 108205837 108214037 108210664 108219594 108227517 108196584 108199325
Beta-Alanine metabolism	3.51e-05	6	21	11.368	Beta-Alanine metabolism	dcr00410	108204487 108209920 108215049 108227681 108200336 108192311
MRNA surveillance pathway	4.07e-05	9	57	6.28233	MRNA surveillance pathway	dcr03015	108211571 108218640 108219176 108219193 108227507 108196097 108196666 108195985 108202722
Amino sugar and nucleotide sugar metabolism	0.000103077	9	64	5.5952	Amino sugar and nucleotide sugar metabolism	dcr00520	108210108 108210220 108214821 108214376 108224396 108196171 108200025 108199548 108203143
Galactose metabolism	0.000120707	6	26	9.18187	Galactose metabolism	dcr00052	108203397 108210220 108211357 108218427 108199548 108203143
Valine, leucine and isoleucine degradation	0.000204023	5	18	11.0523	Valine, leucine and isoleucine degradation	dcr00280	108205046 108205300 108199809 108200336 108192311
Purine metabolism	0.000236786	7	42	6.63135	Purine metabolism	dcr00230	108204961 108215080 108223264 108224089 108228002 108197887 108202474
Glutathione metabolism	0.000254235	8	57	5.5843	Glutathione metabolism	dcr00480	108204478 108219227 108195583 108196308 108199365 108197887 108197400 108199758
Fructose and mannose metabolism	0.000307207	6	31	7.70092	Fructose and mannose metabolism	dcr00051	108203397 108214258 108222781 108196171 108199548 108203143
Alanine, aspartate and glutamate metabolism	0.000404588	5	21	9.47336	Alanine, aspartate and glutamate metabolism	dcr00250	108205030 108204487 108204419 108214500 108216208
Porphyrin and chlorophyll metabolism	0.000418856	6	33	7.2342	Porphyrin and chlorophyll metabolism	dcr00860	108204840 108206688 108214174 108224051 108196638 108196302
RNA degradation	0.000639772	7	50	5.57033	RNA degradation	dcr03018	108205090 108203397 108210896 108215247 108227507 108196820 108202443
Nucleocytoplasmic transport	0.000707026	7	51	5.46111	Nucleocytoplasmic transport	dcr03013	108208916 108210227 108211150 108214485 108219176 108218754 108222823
Plant hormone signal transduction	0.000844358	12	146	3.27026	Plant hormone signal transduction	dcr04075	108204341 108209571 108205779 108208168 108210264 108209477 108209755 108211159 108211077 108215250 108223845 108226456
Starch and sucrose metabolism	0.000963975	7	54	5.15772	Starch and sucrose metabolism	dcr00500	108214821 108215104 108196449 108195150 108199548 108203143 108202604
Lysine degradation	0.00136186	4	16	9.94703	Lysine degradation	dcr00310	108205046 108199809 108200336 108192311
Steroid biosynthesis	0.00209995	4	18	8.8418	Steroid biosynthesis	dcr00100	108206900 108219323 108225086 108199974
Aminoacyl-tRNA biosynthesis	0.00209995	4	18	8.8418	Aminoacyl-tRNA biosynthesis	dcr00970	108218705 108218829 108196302 108199513
Phenylalanine metabolism	0.00378267	4	21	7.57869	Phenylalanine metabolism	dcr00360	108205030 108217754 108223317 108200336
Fatty acid biosynthesis	0.00433924	4	22	7.2342	Fatty acid biosynthesis	dcr00061	108204355 108206006 108211240 108220621
Nitrogen metabolism	0.00433924	4	22	7.2342	Nitrogen metabolism	dcr00910	108204419 108214500 108216208 108202728
Ascorbate and aldarate metabolism	0.00466508	5	37	5.37677	Ascorbate and aldarate metabolism	dcr00053	108206205 108213039 108200025 108197400 108192311
2-Oxocarboxylic acid metabolism	0.00493911	4	23	6.91967	2-Oxocarboxylic acid metabolism	dcr01210	108205030 108205887 108209456 108210795
Arginine and proline metabolism	0.00569407	4	24	6.63135	Arginine and proline metabolism	dcr00330	108205030 108205689 108196026 108192311
Circadian rhythm	0.00651506	4	25	6.3661	Circadian rhythm	dcr04712	108202572 108218689 108218716 108200622
Butanoate metabolism	0.00727745	3	13	9.18187	Butanoate metabolism	dcr00650	108204487 108209456 108200336
Cutin, suberine and wax biosynthesis	0.00835935	4	27	5.89453	Cutin, suberine and wax biosynthesis	dcr00073	108219920 108223204 108200047 108202980
Arginine biosynthesis	0.00875379	3	14	8.52602	Arginine biosynthesis	dcr00220	108205030 108204419 108216208
Glycerolipid metabolism	0.00878317	5	44	4.52138	Glycerolipid metabolism	dcr00561	108205659 108216248 108225086 108193147 108192311
Inositol phosphate metabolism	0.0102913	4	29	5.48801	Inositol phosphate metabolism	dcr00562	108214258 108213039 108227681 108199325
Biotin metabolism	0.0104459	2	5	15.9152	Biotin metabolism	dcr00780	108206006 108220621
Limonene and pinene degradation	0.0104459	2	5	15.9152	Limonene and pinene degradation	dcr00903	108200336 108192311
Carotenoid biosynthesis	0.0141523	3	17	7.02143	Carotenoid biosynthesis	dcr00906	108214656 108226639 108196705
Endocytosis	0.0159765	6	72	3.31568	Endocytosis	dcr04144	108202812 108201970 108205411 108222768 108200337 108200692
Phenylalanine, tyrosine and tryptophan biosynthesis	0.016123	3	18	6.63135	Phenylalanine, tyrosine and tryptophan biosynthesis	dcr00400	108206321 108205030 108209808
Ubiquitin mediated proteolysis	0.0171269	5	53	3.75359	Ubiquitin mediated proteolysis	dcr04120	108226269 108209108 108215994 108192992 108197408
Glycine, serine and threonine metabolism	0.0179164	4	35	4.54721	Glycine, serine and threonine metabolism	dcr00260	108205046 108202978 108203690 108199809
Plant-pathogen interaction	0.0182014	8	121	2.63062	Plant-pathogen interaction	dcr04626	108210519 108219006 108219484 108220706 108227856 108226456 108196232 108193147
One carbon pool by folate	0.0385889	2	10	7.95762	One carbon pool by folate	dcr00670	108204961 108203690

## Sheet: GC-5 up KEGG
Supplementary File 6 (D): Enrichment of KEGG pathway for up-regulated DEGs of GC-5.
Pathway	Enrichment FDR	nGenes	Pathway Genes	Fold Enrichment	Pathway	Pathway ID	Genes
Metabolic pathways	1.21e-33	81	1194	5.32579	Metabolic pathways	dcr01100	108192373 108205075 108205295 108204936 108204707 108204355 108202978 108204499 108202969 108204104 108203690 108204468 108206221 108206455 108209172 108209383 108205689 108210220 108210282 108214238 108215400 108214890 108214656 108215298 108215049 108211888 108214742 108214174 108213210 108218468 108219323 108218641 108218481 108218427 108218502 108219100 108217689 108216248 108215624 108217951…
Biosynthesis of secondary metabolites	6.6e-19	45	637	5.54596	Biosynthesis of secondary metabolites	dcr01110	108205075 108204936 108202978 108204499 108204104 108203690 108204468 108206455 108205689 108206688 108210282 108214238 108214890 108214085 108214656 108215049 108214174 108218468 108219323 108218502 108219100 108217689 108215624 108219345 108219034 108216171 108223604 108223209 108223735 108227891 108192913 108224339 108225755 108192785 108196171 108196449 108196842 108193732 108199816 108199874…
Carbon metabolism	8.56e-10	16	138	9.10216	Carbon metabolism	dcr01200	108202978 108204499 108204104 108203690 108206455 108214890 108215049 108218502 108219100 108219345 108219034 108223231 108223604 108223042 108203074 108203065
Peroxisome	1.58e-07	9	47	15.0331	Peroxisome	dcr04146	108204104 108215049 108218502 108219100 108219345 108223155 108223791 108203074 108200536
MAPK signaling pathway	2.59e-07	11	87	9.92606	MAPK signaling pathway	dcr04016	108208168 108209477 108209755 108215250 108218502 108217951 108216320 108224058 108226456 108196057 108200052
Sphingolipid metabolism	5.68e-06	5	13	30.1947	Sphingolipid metabolism	dcr00600	108209172 108209383 108214701 108211888 108200220
Galactose metabolism	9.61e-06	6	26	18.1168	Galactose metabolism	dcr00052	108209172 108210220 108211888 108218427 108200895 108200220
Biosynthesis of amino acids	9.83e-05	9	106	6.66561	Biosynthesis of amino acids	dcr01230	108204936 108204499 108203690 108210282 108214890 108219100 108219034 108196842 108203065
Amino sugar and nucleotide sugar metabolism	0.000168063	7	64	8.58661	Amino sugar and nucleotide sugar metabolism	dcr00520	108205295 108206221 108210220 108218641 108217951 108216320 108196171
Glyoxylate and dicarboxylate metabolism	0.000169886	6	44	10.7054	Glyoxylate and dicarboxylate metabolism	dcr00630	108202978 108204104 108203690 108206455 108218502 108203074
Alpha-Linolenic acid metabolism	0.000241645	5	29	13.5355	Alpha-Linolenic acid metabolism	dcr00592	108215049 108219345 108193732 108199816 108199874
Glycine, serine and threonine metabolism	0.000568679	5	35	11.2152	Glycine, serine and threonine metabolism	dcr00260	108204936 108202978 108203690 108206455 108203074
Biosynthesis of unsaturated fatty acids	0.000640968	5	37	10.6089	Biosynthesis of unsaturated fatty acids	dcr01040	108204355 108215049 108218481 108219345 108216171
Protein processing in endoplasmic reticulum	0.000640968	8	112	5.60758	Protein processing in endoplasmic reticulum	dcr04141	108205111 108209334 108214402 108215557 108219051 108227584 108193601 108200062
Cysteine and methionine metabolism	0.000813352	6	62	7.59737	Cysteine and methionine metabolism	dcr00270	108215298 108223209 108224339 108196842 108196026 108203065
Biosynthesis of cofactors	0.00102482	8	123	5.10609	Biosynthesis of cofactors	dcr01240	108205075 108205295 108202969 108203690 108204468 108227785 108196171 108196842
Arginine and proline metabolism	0.00116606	4	24	13.0844	Arginine and proline metabolism	dcr00330	108205689 108215298 108214742 108196026
Fatty acid degradation	0.00260507	4	30	10.4675	Fatty acid degradation	dcr00071	108215049 108219345 108223155 108199816
Fatty acid metabolism	0.00260507	5	53	7.40624	Fatty acid metabolism	dcr01212	108204355 108215049 108218481 108219345 108223155
Plant hormone signal transduction	0.00260507	8	146	4.3017	Plant hormone signal transduction	dcr04075	108208168 108209477 108209755 108215250 108223845 108226456 108200052 108200255
Glutathione metabolism	0.00333286	5	57	6.8865	Glutathione metabolism	dcr00480	108204707 108215298 108213210 108219100 108222973
Carbon fixation in photosynthetic organisms	0.00491547	4	37	8.48715	Carbon fixation in photosynthetic organisms	dcr00710	108204499 108214890 108223231 108223042
Beta-Alanine metabolism	0.00829049	3	21	11.2152	Beta-Alanine metabolism	dcr00410	108215049 108214742 108219345
Glycerolipid metabolism	0.00829049	4	44	7.13692	Glycerolipid metabolism	dcr00561	108211888 108216248 108227780 108200220
Glycosphingolipid biosynthesis	0.00829049	2	6	26.1687	Glycosphingolipid biosynthesis	dcr00603	108211888 108200220
Biosynthesis of nucleotide sugars	0.0101654	4	47	6.68137	Biosynthesis of nucleotide sugars	dcr01250	108205295 108206221 108210220 108196171
Riboflavin metabolism	0.0178997	2	9	17.4458	Riboflavin metabolism	dcr00740	108205075 108204468
Porphyrin and chlorophyll metabolism	0.0265041	3	33	7.13692	Porphyrin and chlorophyll metabolism	dcr00860	108206688 108214174 108215624
Pentose phosphate pathway	0.0377629	3	38	6.19785	Pentose phosphate pathway	dcr00030	108204499 108219034 108227215
Sulfur metabolism	0.0390457	2	14	11.2152	Sulfur metabolism	dcr00920	108199774 108203065
