# Supplementary material for: Resistant cumin cultivar, GC-4 counters Fusarium oxysporum f. sp. cumini infection through up-regulation of steroid biosynthesis, limonene and pinene degradation and butanoate metabolism pathways
Source: Front Plant Sci. 2023 Oct 17;14:1204828. doi: 10.3389/fpls.2023.1204828 (PMC10616826; doi:10.3389/fpls.2023.1204828)
Supplement: Supplementary file 11 [file DataSheet_6.xlsx]

## Sheet: GC-2 down KEGG
Supplementary File 7 (A): Enrichment of KEGG pathway for down-regulated DEGs of GC-2.
Pathway	Enrichment FDR	nGenes	Pathway Genes	Fold Enrichment	Pathway	Pathway ID	Genes
Ribosome	4.45e-83	81	177	20.2396	Ribosome	dcr03010	108227747 108200924 108205517 108206521 108206780 108204547 108205926 108204405 108206079 108209870 108206525 108209823 108205886 108205763 108206524 108206551 108205818 108206231 108197064 108214719 108210937 108210893 108213072 108214459 108210448 108215962 108215290 108217672 108215805 108216241 108219170 108215600 108216421 108216598 108216561 108216164 108220373 108220380 108223629 108219736…
Metabolic pathways	9.8e-76	160	1194	5.9266	Metabolic pathways	dcr01100	108227532 108204268 108204916 108204352 108202895 108204961 108196494 108203547 108206205 108204355 108226420 108204834 108222940 108205052 108204840 108202978 108203465 108204499 108193402 108205519 108205276 108194611 108204913 108205248 108224455 108213144 108205267 108209242 108206221 108206455 108209360 108209978 108205695 108209549 108210226 108208970 108207984 108209072 108209456 108210263…
Photosynthesis	5.56e-36	27	36	33.1705	Photosynthesis	dcr00195	108204268 108202895 108224455 108209242 108209360 108210722 108210515 108214298 108211013 108211252 108211233 108210994 108215536 108216708 108221937 108223489 108220281 108222802 108219969 108219769 108224633 108227226 108224294 108193858 108196650 108200075 108200480
Biosynthesis of secondary metabolites	2.42e-27	71	637	4.92957	Biosynthesis of secondary metabolites	dcr01110	108227532 108204961 108196494 108204834 108222940 108204840 108202978 108204499 108205276 108194611 108204913 108213144 108206455 108209549 108210226 108209072 108209456 108206270 108210282 108214890 108210615 108210663 108210692 108210922 108218802 108219129 108219058 108219100 108218939 108219296 108217754 108215742 108219659 108223630 108220564 108223892 108223184 108223602 108223518 108219710…
Carbon metabolism	6.79e-21	31	138	9.93511	Carbon metabolism	dcr01200	108227532 108222940 108205052 108202978 108204499 108205248 108206455 108210226 108208876 108206270 108214890 108210663 108210692 108219129 108219058 108219447 108219100 108219659 108223518 108223042 108227965 108225144 108228016 108227937 108227406 108227225 108196557 108199809 108199765 108203074 108203025
Carbon fixation in photosynthetic organisms	5.14e-16	16	37	19.1253	Carbon fixation in photosynthetic organisms	dcr00710	108205052 108204499 108205248 108210226 108208876 108214890 108210663 108210692 108219129 108219058 108219447 108219659 108223042 108227965 108227406 108203025
Protein processing in endoplasmic reticulum	9.4e-15	23	112	9.08239	Protein processing in endoplasmic reticulum	dcr04141	108204337 108205111 108210238 108209978 108209334 108209678 108214786 108219006 108218724 108222736 108223692 108227584 108224740 108227769 108224561 108224602 108227534 108193148 108193601 108196635 108196701 108196141 108198674
Biosynthesis of amino acids	2.75e-09	17	106	7.09305	Biosynthesis of amino acids	dcr01230	108204834 108204499 108210226 108209072 108209456 108210282 108214890 108210692 108218802 108219129 108219058 108219100 108223518 108227965 108228016 108227937 108227225
Biosynthesis of nucleotide sugars	5.72e-08	11	47	10.3511	Biosynthesis of nucleotide sugars	dcr01250	108206221 108209549 108214376 108218895 108219376 108223530 108193672 108200019 108200025 108199984 108200223
Amino sugar and nucleotide sugar metabolism	1.56e-07	12	64	8.29261	Amino sugar and nucleotide sugar metabolism	dcr00520	108206221 108209549 108214376 108218895 108219376 108223530 108193672 108196519 108200019 108200025 108199984 108200223
Glyoxylate and dicarboxylate metabolism	3.19e-07	10	44	10.0517	Glyoxylate and dicarboxylate metabolism	dcr00630	108227532 108202978 108206455 108210226 108206270 108219659 108196557 108199809 108199765 108203074
Glycolysis / Gluconeogenesis	9.44e-07	11	62	7.84677	Glycolysis / Gluconeogenesis	dcr00010	108204499 108214890 108210663 108219129 108219058 108223602 108223518 108225144 108227937 108227225 108199809
Porphyrin and chlorophyll metabolism	3.72e-06	8	33	10.7218	Porphyrin and chlorophyll metabolism	dcr00860	108204840 108205276 108219296 108215742 108223184 108228023 108195887 108203180
Biosynthesis of cofactors	5.03e-06	14	123	5.034	Biosynthesis of cofactors	dcr01240	108204916 108204834 108204840 108215701 108223630 108223518 108225192 108228023 108193339 108193672 108200019 108199809 108200025 108197388
Phagosome	1.57e-05	8	40	8.84545	Phagosome	dcr04145	108204528 108205695 108215344 108214037 108214639 108210664 108196701 108196584
Oxidative phosphorylation	5.09e-05	10	77	5.7438	Oxidative phosphorylation	dcr00190	108205267 108205695 108215344 108214037 108210664 108215536 108220281 108193553 12598580 12598555
Glycine, serine and threonine metabolism	5.94e-05	7	35	8.84545	Glycine, serine and threonine metabolism	dcr00260	108202978 108206455 108210226 108206270 108227225 108199809 108203074
Ascorbate and aldarate metabolism	8.28e-05	7	37	8.36732	Ascorbate and aldarate metabolism	dcr00053	108206205 108203465 108219534 108223630 108193672 108200019 108200025
Plant-pathogen interaction	9.48e-05	12	121	4.38618	Plant-pathogen interaction	dcr04626	108213144 108219006 108224421 108224532 108227769 108227534 108195381 108193147 108196057 108196278 108201870 108192744
Citrate cycle (TCA cycle)	0.000115597	6	27	9.82828	Citrate cycle (TCA cycle)	dcr00020	108222940 108219100 108219659 108199809 108202943 108201769
Alanine, aspartate and glutamate metabolism	0.000375132	5	21	10.5303	Alanine, aspartate and glutamate metabolism	dcr00250	108210226 108209072 108210615 108215701 108203074
2-Oxocarboxylic acid metabolism	0.000571538	5	23	9.61462	2-Oxocarboxylic acid metabolism	dcr01210	108210226 108209456 108210282 108218802 108219100
Pentose phosphate pathway	0.00076368	6	38	6.98325	Pentose phosphate pathway	dcr00030	108204499 108210663 108210692 108219129 108223602 108227965
Purine metabolism	0.00129039	6	42	6.31818	Purine metabolism	dcr00230	108204961 108215080 108210735 108215701 108224089 108225192
Fructose and mannose metabolism	0.00219877	5	31	7.13343	Fructose and mannose metabolism	dcr00051	108204499 108210663 108219129 108223602 108199984
Valine, leucine and isoleucine biosynthesis	0.00299573	3	9	14.7424	Valine, leucine and isoleucine biosynthesis	dcr00290	108209456 108210282 108218802
RNA degradation	0.00299573	6	50	5.30727	RNA degradation	dcr03018	108215247 108215523 108218447 108223027 108227507 108202552
Ubiquitin mediated proteolysis	0.00394669	6	53	5.00686	Ubiquitin mediated proteolysis	dcr04120	108205111 108209108 108209678 108196635 108193222 108199969
Glutathione metabolism	0.00558887	6	57	4.6555	Glutathione metabolism	dcr00480	108203465 108207984 108210735 108219534 108219100 108194096
Terpenoid backbone biosynthesis	0.00582524	4	24	7.37121	Terpenoid backbone biosynthesis	dcr00900	108218939 108220564 108195887 108202654
Sulfur metabolism	0.0102175	3	14	9.47727	Sulfur metabolism	dcr00920	108204352 108210263 108215080
Spliceosome	0.0109125	7	88	3.51808	Spliceosome	dcr03040	108204337 108209334 108211417 108218605 108222969 108193736 108196141
Pyruvate metabolism	0.0112836	5	47	4.70503	Pyruvate metabolism	dcr00620	108219659 108223518 108223042 108225144 108199809
Linoleic acid metabolism	0.0131038	2	5	17.6909	Linoleic acid metabolism	dcr00591	108195869 108196505
C5-Branched dibasic acid metabolism	0.018824	2	6	14.7424	C5-Branched dibasic acid metabolism	dcr00660	108209456 108210282
Various types of N-glycan biosynthesis	0.0216313	3	19	6.98325	Various types of N-glycan biosynthesis	dcr00513	108209978 108214786 108222736
Phenylpropanoid biosynthesis	0.0223043	6	79	3.35903	Phenylpropanoid biosynthesis	dcr00940	108196494 108194611 108204913 108217754 108227736 108225740
Phenylalanine metabolism	0.0272419	3	21	6.31818	Phenylalanine metabolism	dcr00360	108219355 108217754 108227736
N-Glycan biosynthesis	0.0302461	3	22	6.03099	N-Glycan biosynthesis	dcr00510	108209978 108214786 108222736

## Sheet: GC-3 down KEGG
Supplementary File 7 (B): Enrichment of KEGG pathway for down-regulated DEGs of GC-3.
Pathway	Enrichment FDR	nGenes	Pathway Genes	Fold Enrichment	Pathway	Pathway ID	Genes
Metabolic pathways	2.58096e-05	25	1194	3.15633	Metabolic pathways	dcr01100	108202677 108205030 108208286 108210263 108210282 108215063 108210731 108210922 108219129 108219421 108216497 108216171 108222477 108227379 108226213 108227406 108228002 108196227 108194215 108200312 108203135 108201726 108201769 12598580 12598555
Biosynthesis of secondary metabolites	0.00211764	14	637	3.31311	Biosynthesis of secondary metabolites	dcr01110	108205030 108210282 108210731 108210922 108219129 108216171 108222477 108225595 108226213 108228002 108196227 108203135 108201726 108201769
Protein processing in endoplasmic reticulum	0.00211764	6	112	8.0757	Protein processing in endoplasmic reticulum	dcr04141	108214402 108210532 108215155 108227584 108196635 108199703
Thiamine metabolism	0.0145936	2	8	37.6866	Thiamine metabolism	dcr00730	108215063 108200312
Ribosome	0.0145936	6	177	5.11005	Ribosome	dcr03010	108205517 108215600 108216598 108226797 108193383 12598541
Carbon fixation in photosynthetic organisms	0.0162326	3	37	12.2227	Carbon fixation in photosynthetic organisms	dcr00710	108219129 108227406 108196227
Biosynthesis of unsaturated fatty acids	0.0162326	3	37	12.2227	Biosynthesis of unsaturated fatty acids	dcr01040	108202677 108208286 108216171
Spliceosome	0.0213137	4	88	6.85211	Spliceosome	dcr03040	108199450 108209293 108227700 108227478
Tropane, piperidine and pyridine alkaloid biosynthesis	0.028453	2	15	20.0995	Tropane, piperidine and pyridine alkaloid biosynthesis	dcr00960	108205030 108210922
Nucleocytoplasmic transport	0.028453	3	51	8.86744	Nucleocytoplasmic transport	dcr03013	108206623 108210227 108199391
Glycolysis / Gluconeogenesis	0.0445421	3	62	7.29418	Glycolysis / Gluconeogenesis	dcr00010	108219129 108222477 108196227

## Sheet: GC-4 down KEGG
Supplementary File 7 (C): Enrichment of KEGG pathway for down-regulated DEGs of GC-4.
Pathway	Enrichment FDR	nGenes	Pathway Genes	Fold Enrichment	Pathway	Pathway ID	Genes
Ribosome	3.59618e-46	43	177	25.5754	Ribosome	dcr03010	108200766 108200924 108205517 108206079 108209870 108206525 108209365 108206551 108205818 108206231 108215078 108214719 108210893 108213072 108215290 108219479 108219170 108215600 108216421 108216598 108215549 108223629 108219736 108220401 108219787 108226797 108224533 108211278 108224556 108192498 108194160 108196357 108193500 108196756 108193230 108195195 108193558 108193285 108199418 108200002…
Metabolic pathways	3.67332e-29	65	1194	5.73107	Metabolic pathways	dcr01100	108192295 108205104 108204470 108202895 108196494 108204355 108209708 108202978 108204499 108204913 108213144 108209242 108208286 108209978 108209549 108206006 108209072 108210263 108214821 108214617 108214890 108210722 108210615 108215080 108211280 108212852 108218529 108218939 108219019 108216497 108223602 108222973 108223671 108223530 108223735 108223042 108228006 108227937 108226213 108224339…
Biosynthesis of secondary metabolites	3.15616e-12	31	637	5.12329	Biosynthesis of secondary metabolites	dcr01110	108204470 108196494 108202978 108204499 108204913 108213144 108209549 108206006 108209072 108214821 108214890 108210615 108218939 108219019 108223602 108223671 108223735 108227937 108226213 108224339 108228060 108225510 108193138 108196463 108196505 108199767 108199809 108200404 108202604 108203135 108201769
Carbon metabolism	1.45981e-08	13	138	9.91725	Carbon metabolism	dcr01200	108202978 108204499 108214821 108214890 108223042 108227937 108226213 108227406 108225510 108193138 108196463 108199767 108199809
Glycolysis / Gluconeogenesis	1.88677e-06	8	62	13.5839	Glycolysis / Gluconeogenesis	dcr00010	108204499 108214821 108214890 108223602 108227937 108225510 108199767 108199809
Photosynthesis	1.28607e-05	6	36	17.5459	Photosynthesis	dcr00195	108202895 108209242 108214617 108210722 108227226 108200075
Protein processing in endoplasmic reticulum	1.3438e-05	9	112	8.45963	Protein processing in endoplasmic reticulum	dcr04141	108205111 108209978 108209334 108214765 108218529 108219051 108196701 108198674 108200270
Sulfur metabolism	6.67145e-05	4	14	30.0787	Sulfur metabolism	dcr00920	108210263 108215080 108193138 108199774
Carbon fixation in photosynthetic organisms	0.000183064	5	37	14.2264	Carbon fixation in photosynthetic organisms	dcr00710	108204499 108214890 108223042 108227406 108196463
Phagosome	0.000245437	5	40	13.1594	Phagosome	dcr04145	108204528 108204406 108214639 108227517 108196701
Biosynthesis of amino acids	0.000426689	7	106	6.95215	Biosynthesis of amino acids	dcr01230	108204499 108209072 108214890 108223671 108227937 108228060 108193138
Biosynthesis of nucleotide sugars	0.000458549	5	47	11.1995	Biosynthesis of nucleotide sugars	dcr01250	108205104 108209549 108214821 108223530 108225510
Citrate cycle (TCA cycle)	0.000565922	4	27	15.5964	Citrate cycle (TCA cycle)	dcr00020	108196463 108199767 108199809 108201769
RNA degradation	0.000565922	5	50	10.5275	RNA degradation	dcr03018	108205090 108215247 108215523 108227690 108202443
Amino sugar and nucleotide sugar metabolism	0.00162366	5	64	8.22464	Amino sugar and nucleotide sugar metabolism	dcr00520	108205104 108209549 108214821 108223530 108225510
Oxidative phosphorylation	0.00338328	5	77	6.83607	Oxidative phosphorylation	dcr00190	108209708 108211280 108193242 12598580 12598555
Glyoxylate and dicarboxylate metabolism	0.00338328	4	44	9.57049	Glyoxylate and dicarboxylate metabolism	dcr00630	108202978 108226213 108196463 108199809
Pyruvate metabolism	0.00391173	4	47	8.95961	Pyruvate metabolism	dcr00620	108223042 108196463 108199767 108199809
Fatty acid biosynthesis	0.00411547	3	22	14.3557	Fatty acid biosynthesis	dcr00061	108204355 108208286 108206006
Spliceosome	0.00528368	5	88	5.98156	Spliceosome	dcr03040	108204389 108209334 108211417 108222784 108199316
Cysteine and methionine metabolism	0.00945376	4	62	6.79196	Cysteine and methionine metabolism	dcr00270	108223671 108224339 108193138 108196463
Fructose and mannose metabolism	0.00980733	3	31	10.1879	Fructose and mannose metabolism	dcr00051	108204499 108223602 108225510
Pentose phosphate pathway	0.0167981	3	38	8.31122	Pentose phosphate pathway	dcr00030	108204499 108214821 108223602
Biosynthesis of cofactors	0.018731	5	123	4.27949	Biosynthesis of cofactors	dcr01240	108192295 108206006 108223671 108199809 108197388
Various types of N-glycan biosynthesis	0.0360296	2	19	11.0816	Various types of N-glycan biosynthesis	dcr00513	108209978 108218529
Fatty acid metabolism	0.0360296	3	53	5.95899	Fatty acid metabolism	dcr01212	108204355 108208286 108206006
Plant hormone signal transduction	0.0360296	5	146	3.60532	Plant hormone signal transduction	dcr04075	108209455 108214641 108224263 108197070 108203140
Starch and sucrose metabolism	0.0365797	3	54	5.84863	Starch and sucrose metabolism	dcr00500	108214821 108225510 108202604
Alanine, aspartate and glutamate metabolism	0.0402392	2	21	10.0262	Alanine, aspartate and glutamate metabolism	dcr00250	108209072 108210615
N-Glycan biosynthesis	0.0412395	2	22	9.57049	N-Glycan biosynthesis	dcr00510	108209978 108218529
Diterpenoid biosynthesis	0.0412395	2	22	9.57049	Diterpenoid biosynthesis	dcr00904	108223735 108200404
Protein export	0.0471902	2	24	8.77295	Protein export	dcr03060	108227770 108200270

## Sheet: GC-5 down KEGG
Supplementary File 7 (D): Enrichment of KEGG pathway for down-regulated DEGs of GC-5.
Pathway	Enrichment FDR	nGenes	Pathway Genes	Fold Enrichment	Pathway	Pathway ID	Genes
Ribosome	2.9059e-36	34	177	25.8068	Ribosome	dcr03010	108200924 108205517 108205964 108206521 108204547 108209870 108209365 108206231 108197064 108210625 108214719 108210638 108215290 108216542 108215880 108215600 108216421 108216598 108223629 108220401 108220503 108224533 108224809 108225014 108227927 108192498 108196357 108193500 108193608 108196756 108197444 108193383 108199932 12598541
Metabolic pathways	1.15e-24	53	1194	5.96349	Metabolic pathways	dcr01100	108202895 108203547 108206205 108204834 108205052 108202978 108204656 108204499 108205248 108213144 108206051 108206006 108210263 108208876 108206270 108210722 108214806 108215375 108210692 108210565 108219384 108218939 108219376 108216171 108221937 108223489 108224006 108219876 108219925 108223209 108223042 108220831 108227431 108228055 108227406 108224860 108227732 108227780 108192787 108192997…
Photosynthesis	4.30243e-10	7	17	55.3195	Photosynthesis	dcr00196	108203547 108219925 108196117 108197341 108197448 108196996 108202621
Biosynthesis of secondary metabolites	1.5099e-09	24	637	5.06175	Biosynthesis of secondary metabolites	dcr01110	108204834 108202978 108204499 108213144 108206051 108206006 108206270 108215375 108210692 108210565 108219384 108218939 108216171 108223892 108219876 108223209 108219710 108220831 108227431 108228055 108192787 108192997 108195887 108199874
Carbon metabolism	9.44352e-08	11	138	10.7088	Carbon metabolism	dcr01200	108205052 108202978 108204499 108205248 108208876 108206270 108210692 108223042 108227406 108192787 108192997
Carbon fixation in photosynthetic organisms	1.00331e-07	7	37	25.4171	Carbon fixation in photosynthetic organisms	dcr00710	108205052 108204499 108205248 108208876 108210692 108223042 108227406
Terpenoid backbone biosynthesis	0.000215732	4	24	22.3912	Terpenoid backbone biosynthesis	dcr00900	108206051 108218939 108219876 108195887
Protein processing in endoplasmic reticulum	0.0013417	6	112	7.19718	Protein processing in endoplasmic reticulum	dcr04141	108205111 108227769 108227534 108194506 108196701 108199703
Biosynthesis of amino acids	0.00735644	5	106	6.33714	Biosynthesis of amino acids	dcr01230	108204834 108204499 108210692 108210565 108192787
Plant-pathogen interaction	0.0119921	5	121	5.55154	Plant-pathogen interaction	dcr04626	108213144 108227769 108227534 108196278 108201870
Biosynthesis of unsaturated fatty acids	0.0133443	3	37	10.893	Biosynthesis of unsaturated fatty acids	dcr01040	108204656 108216171 108224006
Phagosome	0.0154084	3	40	10.076	Phagosome	dcr04145	108204528 108196701 108199703
Fatty acid metabolism	0.0316067	3	53	7.60456	Fatty acid metabolism	dcr01212	108204656 108206006 108224006
Fatty acid elongation	0.0352958	2	19	14.1418	Fatty acid elongation	dcr00062	108213144 108216171
Cysteine and methionine metabolism	0.0425228	3	62	6.50067	Cysteine and methionine metabolism	dcr00270	108204834 108223209 108196376
